# Supplementary material for: Transcriptional changes in chick wing bud polarization induced by retinoic acid
Source: Dev Dyn. 2017 Jul 24;246(9):682–90. doi: 10.1002/dvdy.24543 (PMC5601294; doi:10.1002/dvdy.24543)
Supplement: Supplementary file 1 — Supporting Information [file DVDY-246-682-s001.xlsx]

## Sheet: Filtered RA ant. vs WT ant.
FeatureID	Symbol	Description	PathwayID	PathDesc	logFC	FC	P.Value	adj.P.Val	Links	absFC	dirFC
GgaAffx.11659.1.S1_at	SRI	sorcin	-	-	4.443	21.751	6.09e-17	8.99e-13	string-db&nbsp;ihop-net	21.7512	up
GgaAffx.11519.1.S1_at	RHOG	ras homolog family member G	5132	Salmonella infection	4.248	19.001	6.64e-11	4.56e-08	string-db&nbsp;ihop-net	19.0014	up
Gga.4774.2.S1_a_at	HMGN5	high mobility group nucleosome binding domain 5	-	-	3.28	9.711	1.8e-13	6.62e-10	string-db&nbsp;ihop-net	9.71051	up
Gga.14115.1.S1_at			-	-	3.244	9.477	7.83e-12	1.1e-08	-	9.47699	up
Gga.7672.2.S1_a_at	PPP6R3	protein phosphatase 6, regulatory subunit 3	-	-	3.049	8.279	2.18e-09	4.83e-07	string-db&nbsp;ihop-net	8.27872	up
Gga.5710.2.S1_a_at	HTRA3	HtrA serine peptidase 3	-	-	2.919	7.565	3.36e-09	6.74e-07	string-db&nbsp;ihop-net	7.56505	up
Gga.5596.1.S1_at			-	-	2.909	7.513	1.26e-11	1.39e-08	-	7.51334	up
Gga.4870.3.S1_a_at	ACTC1	actin, alpha, cardiac muscle 1	04260 04261	Cardiac muscle contraction, Adrenergic signaling in cardiomyocytes	2.89	7.411	3.01e-07	1.64e-05	string-db&nbsp;ihop-net	7.4108	up
GgaAffx.12503.1.S1_s_at	USP10	ubiquitin specific peptidase 10	-	-	2.78	6.867	2.97e-15	1.75e-11	string-db&nbsp;ihop-net	6.86699	up
Gga.6828.2.S1_a_at			-	-	2.56	5.896	1.95e-08	2.27e-06	-	5.89625	up
Gga.17737.1.S1_at			-	-	2.546	5.841	4.51e-07	2.2e-05	-	5.84053	up
GgaAffx.4466.1.S1_s_at	HMGN5	high mobility group nucleosome binding domain 5	-	-	2.531	5.78	2.11e-09	4.75e-07	string-db&nbsp;ihop-net	5.78009	up
Gga.2680.1.S1_at	AQP1	aquaporin 1 (Colton blood group)	-	-	2.493	5.629	0.000618	0.00428	string-db&nbsp;ihop-net	5.62924	up
GgaAffx.7355.1.S1_at	SPOP	speckle-type POZ protein	-	-	2.404	5.292	1.7e-11	1.62e-08	string-db&nbsp;ihop-net	5.29202	up
GgaAffx.11294.1.S1_s_at	NUDCD1	NudC domain containing 1	-	-	2.398	5.27	1.25e-10	6.97e-08	string-db&nbsp;ihop-net	5.27041	up
Gga.9756.1.S1_at	LPAR1	lysophosphatidic acid receptor 1	04080 04540	Neuroactive ligand-receptor interaction, Gap junction	2.389	5.237	5.92e-08	4.96e-06	string-db&nbsp;ihop-net	5.2372	up
Gga.4798.1.S1_s_at	GPM6A	glycoprotein M6A	-	-	2.373	5.18	4.24e-14	1.79e-10	string-db&nbsp;ihop-net	5.17973	up
Gga.8852.2.S1_at			-	-	2.303	4.935	5.1e-08	4.56e-06	-	4.93532	up
GgaAffx.9165.1.A1_x_at			-	-	2.238	4.717	6.05e-08	4.99e-06	-	4.71696	up
GgaAffx.23570.1.S1_at	CCNI	cyclin I	-	-	2.221	4.661	4.4e-09	8.01e-07	string-db&nbsp;ihop-net	4.66071	up
Gga.238.1.S1_at	LRRC17	leucine rich repeat containing 17	-	-	2.216	4.645	1.03e-06	4.01e-05	string-db&nbsp;ihop-net	4.64507	up
Gga.1065.1.S1_at	GNAI2	guanine nucleotide binding protein (G protein), alpha inhibiting activity polypeptide 2	04261 04530 04540 04914 04916	Adrenergic signaling in cardiomyocytes, Tight junction, Gap junction, Progesterone-mediated oocyte maturation, Melanogenesis	2.178	4.525	3.44e-07	1.81e-05	string-db&nbsp;ihop-net	4.52457	up
Gga.10715.1.S1_at	USPL1	ubiquitin specific peptidase like 1	-	-	2.126	4.364	2.07e-09	4.75e-07	string-db&nbsp;ihop-net	4.36379	up
GgaAffx.9643.1.S1_at	PCSK5	proprotein convertase subtilisin/kexin type 5	-	-	2.119	4.344	3.95e-13	1.29e-09	string-db&nbsp;ihop-net	4.34383	up
Gga.13109.1.S1_at	PDE1A	phosphodiesterase 1A, calmodulin-dependent	00230 04020	Purine metabolism, Calcium signaling pathway	2.112	4.323	1.18e-08	1.56e-06	string-db&nbsp;ihop-net	4.32325	up
Gga.12054.2.S1_s_at	FUBP3	far upstream element (FUSE) binding protein 3	-	-	2.106	4.306	1.6e-12	3.63e-09	string-db&nbsp;ihop-net	4.30603	up
Gga.331.1.S1_at	CYP26A1	cytochrome P450, family 26, subfamily A, polypeptide 1	830	Retinol metabolism	2.087	4.25	4.41e-05	0.000606	string-db&nbsp;ihop-net	4.24958	up
GgaAffx.1603.1.A1_at			-	-	2.082	4.233	1.44e-09	3.91e-07	-	4.23279	up
Gga.1099.1.S1_at	ANXA6	annexin A6	-	-	2.081	4.23	7.24e-07	3.11e-05	string-db&nbsp;ihop-net	4.22979	up
Gga.18807.1.S1_x_at			-	-	2.075	4.214	1.82e-06	6.02e-05	-	4.21387	up
Gga.17737.1.A1_at			-	-	2.052	4.148	3.75e-08	3.66e-06	-	4.14796	up
Gga.8418.1.S1_at	USP4	ubiquitin specific peptidase 4 (proto-oncogene)	-	-	2.049	4.139	9.47e-12	1.27e-08	string-db&nbsp;ihop-net	4.13936	up
Gga.9863.1.S1_at			-	-	2.004	4.011	1.18e-05	0.000235	-	4.01092	up
Gga.13333.1.S1_at			-	-	1.991	3.975	6.97e-06	0.000161	-	3.9753	up
Gga.17700.1.S1_at			-	-	1.987	3.963	6.78e-12	1.05e-08	-	3.96325	up
GgaAffx.21722.1.S1_at			-	-	1.985	3.959	5.3e-10	1.93e-07	-	3.95912	up
Gga.3175.1.S1_at			-	-	1.965	3.903	1.75e-09	4.37e-07	-	3.90309	up
Gga.7172.1.S1_at			-	-	1.959	3.889	1.94e-12	4.09e-09	-	3.88925	up
Gga.7335.1.S1_at	TNRC6B	trinucleotide repeat containing 6B	-	-	1.955	3.876	5.42e-12	9.41e-09	string-db&nbsp;ihop-net	3.87619	up
GgaAffx.20868.1.S1_at			-	-	1.941	3.839	9.13e-08	6.72e-06	-	3.83904	up
Gga.13370.1.S1_at			-	-	1.929	3.807	4.56e-08	4.22e-06	-	3.80694	up
Gga.4531.1.S1_at	DLGAP4	discs, large (Drosophila) homolog-associated protein 4	-	-	1.916	3.773	5.95e-08	4.96e-06	string-db&nbsp;ihop-net	3.77343	up
Gga.5622.1.S1_at			-	-	1.914	3.77	6.34e-09	1.04e-06	-	3.76979	up
Gga.6448.1.S1_s_at	PHLDA2	pleckstrin homology-like domain, family A, member 2	-	-	1.91	3.759	1.56e-10	7.95e-08	string-db&nbsp;ihop-net	3.75934	up
Gga.7111.1.S1_s_at	BPTF	bromodomain PHD finger transcription factor	-	-	1.891	3.708	8.79e-08	6.54e-06	string-db&nbsp;ihop-net	3.70816	up
Gga.7984.1.S1_at			-	-	1.886	3.695	3.82e-09	7.19e-07	-	3.69507	up
Gga.1819.1.S1_at	DIO2	deiodinase, iodothyronine, type II	-	-	1.876	3.671	2.39e-09	5.26e-07	string-db&nbsp;ihop-net	3.67055	up
Gga.16343.1.S1_at	COL14A1	collagen, type XIV, alpha 1	-	-	1.876	3.671	2.01e-08	2.32e-06	string-db&nbsp;ihop-net	3.67105	up
Gga.729.1.S1_at	AVD	avidin	-	-	1.875	3.668	7.05e-08	5.52e-06	string-db&nbsp;ihop-net	3.66842	up
GgaAffx.11519.1.S1_s_at	RHOG	ras homolog family member G	5132	Salmonella infection	1.86	3.631	6.98e-11	4.68e-08	string-db&nbsp;ihop-net	3.63083	up
Gga.10726.1.S1_at	MDM2	MDM2 oncogene, E3 ubiquitin protein ligase	04068 04110 04115 04120 04144	FoxO signaling pathway, Cell cycle, p53 signaling pathway, Ubiquitin mediated proteolysis, Endocytosis	1.848	3.601	6.61e-08	5.3e-06	string-db&nbsp;ihop-net	3.60084	up
GgaAffx.12948.1.S1_s_at	RASGRP3	RAS guanyl releasing protein 3 (calcium and DAG-regulated)	4010	MAPK signaling pathway	1.799	3.48	1.03e-10	6.22e-08	string-db&nbsp;ihop-net	3.48035	up
Gga.2171.1.S1_at	MYOF	myoferlin	-	-	1.787	3.452	1.16e-05	0.000233	string-db&nbsp;ihop-net	3.45155	up
GgaAffx.26166.2.S1_s_at	TTYH3	tweety homolog 3 (Drosophila)	-	-	1.781	3.438	1.67e-07	1.03e-05	string-db&nbsp;ihop-net	3.43759	up
Gga.7235.1.S1_at	DHRS3	dehydrogenase/reductase (SDR family) member 3	830	Retinol metabolism	1.779	3.431	1.03e-07	7.3e-06	string-db&nbsp;ihop-net	3.43133	up
Gga.1471.1.S1_at			-	-	1.777	3.428	7.02e-09	1.1e-06	-	3.42801	up
Gga.2700.1.S1_at	NR6A1	nuclear receptor subfamily 6, group A, member 1	-	-	1.764	3.397	1.17e-06	4.39e-05	string-db&nbsp;ihop-net	3.3973	up
Gga.17540.1.S1_at	ACOT9	acyl-CoA thioesterase 9	-	-	1.759	3.385	6.04e-05	0.000768	string-db&nbsp;ihop-net	3.38542	up
Gga.11380.1.S1_at	FRMD3	FERM domain containing 3	-	-	1.753	3.37	3.33e-08	3.33e-06	string-db&nbsp;ihop-net	3.36981	up
Gga.16205.1.S1_at	B-G	MHC B-G antigen	-	-	1.735	3.33	9.79e-06	0.000205	string-db&nbsp;ihop-net	3.32973	up
Gga.9667.1.S1_s_at	CHODL	chondrolectin	-	-	1.723	3.301	4.63e-05	0.000629	string-db&nbsp;ihop-net	3.30056	up
Gga.18150.1.S1_at	CAMK2D	calcium/calmodulin-dependent protein kinase II delta	04012 04020 04114 04261 04310 04912 04916	ErbB signaling pathway, Calcium signaling pathway, Oocyte meiosis, Adrenergic signaling in cardiomyocytes, Wnt signaling pathway, GnRH signaling pathway, Melanogenesis	1.72	3.294	3.8e-07	1.94e-05	string-db&nbsp;ihop-net	3.29378	up
Gga.15064.1.S1_at	TNPO1	transportin 1	-	-	1.72	3.294	7.42e-07	3.17e-05	string-db&nbsp;ihop-net	3.29446	up
GgaAffx.12040.1.S1_at	TBL1XR1	transducin (beta)-like 1 X-linked receptor 1	4310	Wnt signaling pathway	1.718	3.29	2.8e-10	1.18e-07	string-db&nbsp;ihop-net	3.28975	up
Gga.13514.1.S1_at			-	-	1.715	3.282	1.28e-10	7.02e-08	-	3.28242	up
Gga.245.1.S1_at	FGF18	fibroblast growth factor 18	04010 04810	MAPK signaling pathway, Regulation of actin cytoskeleton	1.715	3.283	4.51e-07	2.2e-05	string-db&nbsp;ihop-net	3.2832	up
Gga.7111.2.S1_s_at	BPTF	bromodomain PHD finger transcription factor	-	-	1.707	3.266	1.61e-11	1.58e-08	string-db&nbsp;ihop-net	3.26552	up
Gga.5396.1.S1_at			-	-	1.705	3.261	1.57e-09	4.09e-07	-	3.26055	up
GgaAffx.21588.1.S1_at			-	-	1.7	3.248	1.32e-11	1.39e-08	-	3.24805	up
Gga.329.1.S1_at	HAS2	hyaluronan synthase 2	-	-	1.7	3.249	1.34e-08	1.74e-06	string-db&nbsp;ihop-net	3.24895	up
Gga.14523.1.S1_at			-	-	1.689	3.224	1.22e-11	1.39e-08	-	3.22378	up
Gga.4696.1.S1_at			-	-	1.684	3.213	5.03e-06	0.000126	-	3.21347	up
Gga.588.1.S1_at	GFRA1	GDNF family receptor alpha 1	-	-	1.683	3.21	3.48e-06	9.54e-05	string-db&nbsp;ihop-net	3.21009	up
GgaAffx.23570.1.S1_s_at	CCNI	cyclin I	-	-	1.679	3.202	8.87e-10	2.76e-07	string-db&nbsp;ihop-net	3.20218	up
Gga.12971.1.S1_at	CZH9ORF102	chromosome Z open reading frame, human C9orf102	-	-	1.678	3.2	5.85e-10	2.06e-07	string-db&nbsp;ihop-net	3.19999	up
GgaAffx.12966.1.S1_s_at	VCPIP1	valosin containing protein (p97)/p47 complex interacting protein 1	-	-	1.676	3.195	4.98e-08	4.49e-06	string-db&nbsp;ihop-net	3.19527	up
Gga.4091.1.S2_a_at	MYLK	myosin light chain kinase	04020 04270 04510 04810	Calcium signaling pathway, Vascular smooth muscle contraction, Focal adhesion, Regulation of actin cytoskeleton	1.658	3.157	4e-05	0.000567	string-db&nbsp;ihop-net	3.15685	up
Gga.4401.1.S1_a_at	PTGS2	prostaglandin-endoperoxide synthase 2 (prostaglandin G/H synthase and cyclooxygenase)	00590 04370	Arachidonic acid metabolism, VEGF signaling pathway	1.628	3.091	8.41e-05	0.00098	string-db&nbsp;ihop-net	3.09129	up
GgaAffx.1187.1.A1_at			-	-	1.602	3.035	4.51e-09	8.16e-07	-	3.03528	up
Gga.8808.1.S1_at			-	-	1.588	3.007	1.56e-08	1.94e-06	-	3.00691	up
Gga.17071.1.S1_at			-	-	1.577	2.983	5.55e-05	0.000723	-	2.98252	up
GgaAffx.21187.1.S1_s_at			-	-	1.55	2.928	0.000423	0.00325	-	2.92833	up
Gga.13827.1.S1_at			-	-	1.548	2.925	7.73e-08	5.88e-06	-	2.92493	up
Gga.18062.1.S1_at			-	-	1.542	2.912	1.76e-07	1.07e-05	-	2.91235	up
Gga.620.1.S1_at	BMP5	bone morphogenetic protein 5	4350	TGF-beta signaling pathway	1.533	2.894	1.71e-06	5.7e-05	string-db&nbsp;ihop-net	2.89363	up
Gga.695.1.S1_at	HOXD12	homeobox D12	-	-	1.515	2.858	3.85e-05	0.00055	string-db&nbsp;ihop-net	2.85826	up
Gga.2242.1.S1_at			-	-	1.513	2.853	1.68e-06	5.63e-05	-	2.85335	up
Gga.15977.1.S1_at			-	-	1.509	2.846	8.77e-05	0.00101	-	2.84627	up
GgaAffx.11407.1.S1_s_at	YWHAE	tyrosine 3-monooxygenase/tryptophan 5-monooxygenase activation protein, epsilon polypeptide	04110 04114	Cell cycle, Oocyte meiosis	1.485	2.799	4.23e-10	1.6e-07	string-db&nbsp;ihop-net	2.79924	up
Gga.14794.1.A1_at			-	-	1.478	2.786	4.43e-06	0.000115	-	2.78638	up
Gga.4922.1.S2_at	EGR1	early growth response 1	-	-	1.476	2.782	3.04e-07	1.65e-05	string-db&nbsp;ihop-net	2.78175	up
Gga.1941.1.S1_at	FZD4	frizzled family receptor 4	04310 04916	Wnt signaling pathway, Melanogenesis	1.471	2.773	5.77e-05	0.000743	string-db&nbsp;ihop-net	2.77265	up
Gga.4798.1.S1_at	GPM6A	glycoprotein M6A	-	-	1.47	2.77	8.41e-10	2.64e-07	string-db&nbsp;ihop-net	2.76993	up
GgaAffx.12268.1.S1_at	DDX6	DEAD (Asp-Glu-Ala-Asp) box helicase 6	3018	RNA degradation	1.468	2.766	2.68e-06	7.89e-05	string-db&nbsp;ihop-net	2.76623	up
GgaAffx.21771.1.S1_at	COL6A1	collagen, type VI, alpha 1	04510 04512	Focal adhesion, ECM-receptor interaction	1.465	2.76	8.13e-06	0.00018	string-db&nbsp;ihop-net	2.7603	up
Gga.14101.1.S1_at			-	-	1.453	2.738	1.19e-11	1.39e-08	-	2.73791	up
Gga.2345.1.S1_at	TRIAP1	TP53 regulated inhibitor of apoptosis 1	-	-	1.452	2.737	1.38e-06	4.93e-05	string-db&nbsp;ihop-net	2.73682	up
Gga.18892.1.S1_at			-	-	1.449	2.731	2.04e-11	1.88e-08	-	2.73083	up
Gga.11105.1.S1_a_at	EGFL6	EGF-like-domain, multiple 6	-	-	1.447	2.726	0.000138	0.00142	string-db&nbsp;ihop-net	2.72602	up
Gga.15755.1.S1_at			-	-	1.442	2.717	1.31e-06	4.72e-05	-	2.7173	up
GgaAffx.9392.1.S1_at	MAST4	microtubule associated serine/threonine kinase family member 4	-	-	1.441	2.715	1.25e-09	3.52e-07	string-db&nbsp;ihop-net	2.71499	up
Gga.16543.1.S1_at	RSRC2	arginine/serine-rich coiled-coil 2	-	-	1.433	2.7	0.000626	0.00431	string-db&nbsp;ihop-net	2.69957	up
Gga.17864.1.S1_at	BEND7	BEN domain containing 7	-	-	1.427	2.689	2.26e-10	1.01e-07	string-db&nbsp;ihop-net	2.68903	up
Gga.14693.1.S1_s_at	MGAT5	mannosyl (alpha-1,6-)-glycoprotein beta-1,6-N-acetyl-glucosaminyltransferase	510	N-Glycan biosynthesis	1.42	2.676	4.28e-12	8.41e-09	string-db&nbsp;ihop-net	2.67607	up
Gga.5302.1.S1_at			-	-	1.42	2.676	3.89e-10	1.51e-07	-	2.67618	up
Gga.13446.1.S1_at			-	-	1.42	2.675	2.09e-06	6.6e-05	-	2.67521	up
GgaAffx.6764.1.S1_at	ZBTB18	zinc finger and BTB domain containing 18	-	-	1.419	2.675	2.06e-10	9.49e-08	string-db&nbsp;ihop-net	2.67453	up
GgaAffx.21621.1.S1_s_at	LOC100859592	uncharacterized LOC100859592	-	-	1.419	2.673	1.19e-07	7.99e-06	string-db&nbsp;ihop-net	2.6733	up
Gga.5710.1.S1_a_at	HTRA3	HtrA serine peptidase 3	-	-	1.409	2.655	9.42e-08	6.79e-06	string-db&nbsp;ihop-net	2.6555	up
Gga.2775.2.S1_a_at			-	-	1.405	2.647	3.03e-11	2.55e-08	-	2.64734	up
GgaAffx.23623.1.S1_s_at			-	-	1.396	2.631	0.00116	0.00677	-	2.63127	up
Gga.16430.1.S1_at			-	-	1.391	2.623	1.06e-05	0.000218	-	2.62266	up
Gga.6877.1.S1_at	ROBO2	roundabout, axon guidance receptor, homolog 2 (Drosophila)	-	-	1.385	2.611	2.48e-05	0.000402	string-db&nbsp;ihop-net	2.61108	up
Gga.62.1.S1_at	LIFR	leukemia inhibitory factor receptor alpha	04060 04630	Cytokine-cytokine receptor interaction, Jak-STAT signaling pathway	1.383	2.608	5.16e-09	8.82e-07	string-db&nbsp;ihop-net	2.60846	up
GgaAffx.21200.1.S1_at			-	-	1.381	2.605	6.89e-07	2.99e-05	-	2.60457	up
Gga.15757.1.S1_at	ACPL2	acid phosphatase-like 2	-	-	1.377	2.596	1.76e-10	8.68e-08	string-db&nbsp;ihop-net	2.59648	up
Gga.10967.1.S1_at			-	-	1.375	2.594	2.8e-08	2.94e-06	-	2.59374	up
Gga.7813.1.S1_at	CFI	complement factor I	-	-	1.374	2.592	0.00147	0.00807	string-db&nbsp;ihop-net	2.59223	up
Gga.16300.1.S1_at			-	-	1.368	2.581	6.04e-08	4.99e-06	-	2.58087	up
GgaAffx.9882.3.S1_at	ROBO2	roundabout, axon guidance receptor, homolog 2 (Drosophila)	-	-	1.367	2.579	7.3e-09	1.11e-06	string-db&nbsp;ihop-net	2.57932	up
Gga.958.1.S1_at	HOXD11	homeobox D11	-	-	1.361	2.569	1.06e-06	4.11e-05	string-db&nbsp;ihop-net	2.56906	up
Gga.16755.2.S1_at	TAF3	TAF3 RNA polymerase II, TATA box binding protein (TBP)-associated factor, 140kDa	03022 05168	Basal transcription factors, Herpes simplex infection	1.36	2.566	2.51e-08	2.71e-06	string-db&nbsp;ihop-net	2.56649	up
Gga.16208.1.S1_at	RIMBP2	RIMS binding protein 2	-	-	1.359	2.565	1.02e-08	1.4e-06	string-db&nbsp;ihop-net	2.5649	up
Gga.269.1.S1_at	RUNX1T1	runt-related transcription factor 1; translocated to, 1 (cyclin D-related)	-	-	1.345	2.54	1.89e-08	2.22e-06	string-db&nbsp;ihop-net	2.53983	up
Gga.7272.1.S1_at			-	-	1.344	2.538	1.51e-06	5.22e-05	-	2.53798	up
Gga.7419.1.S1_at			-	-	1.338	2.528	5.84e-05	0.000752	-	2.52842	up
GgaAffx.21467.1.S1_at			-	-	1.337	2.526	2.78e-09	5.86e-07	-	2.52564	up
Gga.19052.1.S1_at	C4H20ORF194	chromosome 4 open reading frame, human C20orf194	-	-	1.327	2.509	3.14e-08	3.25e-06	string-db&nbsp;ihop-net	2.5092	up
Gga.8030.1.S1_at	TFPI2	tissue factor pathway inhibitor 2	-	-	1.322	2.5	4.25e-05	0.000591	string-db&nbsp;ihop-net	2.49956	up
GgaAffx.20812.1.S1_at			-	-	1.316	2.49	6.15e-05	0.000776	-	2.48985	up
GgaAffx.11521.1.S1_at	KDM4B	lysine (K)-specific demethylase 4B	-	-	1.315	2.487	1.36e-06	4.85e-05	string-db&nbsp;ihop-net	2.4873	up
Gga.19806.1.S1_at			-	-	1.314	2.487	1.14e-05	0.000229	-	2.48694	up
Gga.5128.1.S1_at	CCL20	chemokine (C-C motif) ligand 20	4060	Cytokine-cytokine receptor interaction	1.314	2.487	1.42e-05	0.000268	string-db&nbsp;ihop-net	2.48666	up
Gga.17510.1.S1_at			-	-	1.313	2.485	6.6e-06	0.000155	-	2.48452	up
Gga.14381.1.S1_a_at			-	-	1.303	2.467	3.32e-05	0.000498	-	2.46705	up
GgaAffx.20909.1.S1_at			-	-	1.299	2.461	4.53e-06	0.000117	-	2.46102	up
Gga.11883.1.S1_a_at	ASPH	aspartate beta-hydroxylase	-	-	1.294	2.452	0.00196	0.00995	string-db&nbsp;ihop-net	2.45173	up
GgaAffx.21023.1.S1_s_at	MBNL2	muscleblind-like splicing regulator 2	-	-	1.292	2.449	4.84e-05	0.000653	string-db&nbsp;ihop-net	2.44873	up
Gga.8056.1.S1_at	SENP5	SUMO1/sentrin specific peptidase 5	-	-	1.282	2.432	7.25e-07	3.11e-05	string-db&nbsp;ihop-net	2.43218	up
Gga.9675.1.S1_at	PDGFD	platelet derived growth factor D	04510 04540 04810	Focal adhesion, Gap junction, Regulation of actin cytoskeleton	1.271	2.413	0.00104	0.00626	string-db&nbsp;ihop-net	2.41275	up
Gga.14823.1.A1_at			-	-	1.27	2.411	2.06e-09	4.75e-07	-	2.41127	up
Gga.13275.1.S1_s_at	LOC426279	benzodiazapine receptor (peripheral) associated protein 1-like	-	-	1.268	2.408	1.1e-07	7.6e-06	string-db&nbsp;ihop-net	2.40824	up
Gga.9087.1.S1_at			-	-	1.265	2.404	2.65e-07	1.48e-05	-	2.40399	up
GgaAffx.24867.1.S1_s_at	PRDM15	PR domain containing 15	-	-	1.258	2.392	1.76e-09	4.37e-07	string-db&nbsp;ihop-net	2.39184	up
Gga.6732.1.S1_at			-	-	1.254	2.384	8.19e-09	1.21e-06	-	2.38436	up
Gga.19740.1.S1_at			-	-	1.249	2.376	1.75e-06	5.81e-05	-	2.37606	up
Gga.7895.1.S1_at	EDIL3	EGF-like repeats and discoidin I-like domains 3	-	-	1.248	2.375	6.75e-07	2.96e-05	string-db&nbsp;ihop-net	2.37486	up
GgaAffx.12680.1.S1_at	NDUFS1	NADH dehydrogenase (ubiquinone) Fe-S protein 1, 75kDa (NADH-coenzyme Q reductase)	190	Oxidative phosphorylation	1.246	2.372	2.07e-06	6.55e-05	string-db&nbsp;ihop-net	2.37192	up
Gga.2406.2.S1_at	DPY19L1	dpy-19-like 1 (C. elegans)	-	-	1.244	2.368	2.33e-08	2.55e-06	string-db&nbsp;ihop-net	2.36784	up
Gga.2535.1.S1_at	LTBP1	latent transforming growth factor beta binding protein 1	-	-	1.237	2.357	6.39e-09	1.04e-06	string-db&nbsp;ihop-net	2.35699	up
Gga.8361.1.S1_s_at	PRPF19	pre-mRNA processing factor 19	03040 04120	Spliceosome, Ubiquitin mediated proteolysis	1.235	2.354	0.000113	0.00122	string-db&nbsp;ihop-net	2.35409	up
Gga.3259.1.S1_at	ANGPT2	angiopoietin 2	-	-	1.217	2.325	0.00149	0.00815	string-db&nbsp;ihop-net	2.32462	up
Gga.3807.1.S2_s_at	ALDH1A3	aldehyde dehydrogenase 1 family, member A3	00010 00340 00350 00360 00410 00980 00982	Glycolysis / Gluconeogenesis, Histidine metabolism, Tyrosine metabolism, Phenylalanine metabolism, beta-Alanine metabolism, Metabolism of xenobiotics by cytochrome P450, Drug metabolism - cytochrome P450	1.212	2.317	3.8e-05	0.000546	string-db&nbsp;ihop-net	2.31711	up
Gga.15312.1.S1_a_at	UBAP2	ubiquitin associated protein 2	-	-	1.211	2.315	1.25e-05	0.000243	string-db&nbsp;ihop-net	2.31536	up
Gga.2064.1.S1_a_at	ERG	v-ets avian erythroblastosis virus E26 oncogene homolog	-	-	1.207	2.309	4.4e-07	2.17e-05	string-db&nbsp;ihop-net	2.30905	up
Gga.2589.1.S1_at	PLCG1	phospholipase C, gamma 1	00562 04012 04020 04070 04370	Inositol phosphate metabolism, ErbB signaling pathway, Calcium signaling pathway, Phosphatidylinositol signaling system, VEGF signaling pathway	1.196	2.292	1e-08	1.39e-06	string-db&nbsp;ihop-net	2.29158	up
Gga.4157.1.S1_at	EPHA7	EPH receptor A7	-	-	1.196	2.291	7.96e-07	3.34e-05	string-db&nbsp;ihop-net	2.29117	up
GgaAffx.21278.1.S1_at	BCL11A	B-cell CLL/lymphoma 11A (zinc finger protein)	-	-	1.195	2.289	1.15e-07	7.81e-06	string-db&nbsp;ihop-net	2.28883	up
Gga.5613.1.S1_at	BANP	BTG3 associated nuclear protein	-	-	1.193	2.286	3.3e-06	9.18e-05	string-db&nbsp;ihop-net	2.28613	up
Gga.7973.1.S1_at	EEA1	early endosome antigen 1	04144 04145	Endocytosis, Phagosome	1.191	2.283	3.05e-09	6.3e-07	string-db&nbsp;ihop-net	2.28346	up
Gga.14180.1.S1_at	TNS3	tensin 3	-	-	1.191	2.283	1.02e-06	4.01e-05	string-db&nbsp;ihop-net	2.28341	up
Gga.20082.1.S1_at			-	-	1.19	2.282	1.69e-05	0.000302	-	2.28187	up
Gga.14467.1.S1_at			-	-	1.189	2.28	1.87e-07	1.12e-05	-	2.27958	up
GgaAffx.11987.1.S1_s_at	PFN2	profilin 2	04810 05132	Regulation of actin cytoskeleton, Salmonella infection	1.186	2.275	3.41e-09	6.76e-07	string-db&nbsp;ihop-net	2.27538	up
GgaAffx.7823.1.S1_s_at	STK17A	serine/threonine kinase 17a	-	-	1.186	2.276	0.00153	0.00829	string-db&nbsp;ihop-net	2.27589	up
Gga.4257.1.S1_at	COL6A2	collagen, type VI, alpha 2	04510 04512	Focal adhesion, ECM-receptor interaction	1.184	2.272	0.000488	0.0036	string-db&nbsp;ihop-net	2.27187	up
GgaAffx.25124.2.S1_at			-	-	1.183	2.27	1.12e-05	0.000226	-	2.27009	up
Gga.4205.2.S1_at	RTN4	reticulon 4	-	-	1.182	2.269	5.1e-09	8.81e-07	string-db&nbsp;ihop-net	2.26886	up
GgaAffx.21404.1.S1_at	MAGI1	membrane associated guanylate kinase, WW and PDZ domain containing 1	4530	Tight junction	1.179	2.264	4.37e-06	0.000114	string-db&nbsp;ihop-net	2.26424	up
GgaAffx.25988.1.S1_s_at	DAB2	disabled homolog 2, mitogen-responsive phosphoprotein (Drosophila)	4144	Endocytosis	1.178	2.263	6.63e-10	2.27e-07	string-db&nbsp;ihop-net	2.26301	up
Gga.7878.1.S1_at			-	-	1.176	2.26	5.46e-10	1.94e-07	-	2.26024	up
Gga.2533.1.S1_s_at	GSTA3	glutathione S-transferase alpha 3	00480 00980 00982	Glutathione metabolism, Metabolism of xenobiotics by cytochrome P450, Drug metabolism - cytochrome P450	1.176	2.26	0.00074	0.00487	string-db&nbsp;ihop-net	2.25991	up
Gga.14093.1.S1_at			-	-	1.172	2.253	3.92e-05	0.000557	-	2.25257	up
Gga.5154.1.S1_at	POSTN	periostin, osteoblast specific factor	-	-	1.17	2.251	1.83e-05	0.000322	string-db&nbsp;ihop-net	2.25055	up
Gga.5094.1.S1_at	CHRNA5	cholinergic receptor, nicotinic, alpha 5 (neuronal)	4080	Neuroactive ligand-receptor interaction	1.169	2.249	1.03e-06	4.02e-05	string-db&nbsp;ihop-net	2.24878	up
Gga.19599.1.S1_at			-	-	1.166	2.244	9.28e-08	6.76e-06	-	2.24376	up
GgaAffx.25124.3.S1_s_at			-	-	1.163	2.24	1.91e-07	1.14e-05	-	2.24	up
Gga.8092.1.S1_at	SDPR	serum deprivation response	-	-	1.162	2.238	1.7e-07	1.05e-05	string-db&nbsp;ihop-net	2.23811	up
GgaAffx.10647.1.S1_s_at	NLGN4X	neuroligin 4, X-linked	4514	Cell adhesion molecules (CAMs)	1.161	2.236	2.28e-08	2.53e-06	string-db&nbsp;ihop-net	2.236	up
Gga.16822.1.S1_at	MSRB3	methionine sulfoxide reductase B3	-	-	1.16	2.234	0.000158	0.00156	string-db&nbsp;ihop-net	2.23437	up
GgaAffx.21477.1.S1_at			-	-	1.16	2.235	0.000539	0.00386	-	2.23519	up
GgaAffx.26443.1.S1_s_at	PUM1	pumilio homolog 1 (Drosophila)	-	-	1.159	2.232	1.03e-08	1.4e-06	string-db&nbsp;ihop-net	2.23227	up
Gga.19216.1.S1_at	CREB3L2	cAMP responsive element binding protein 3-like 2	04261 04916	Adrenergic signaling in cardiomyocytes, Melanogenesis	1.158	2.232	1.32e-05	0.000255	string-db&nbsp;ihop-net	2.23221	up
Gga.3723.1.S2_at	PLA2G4A	phospholipase A2, group IVA (cytosolic, calcium-dependent)	00564 00565 00590 00591 00592 04010 04270 04370 04912	Glycerophospholipid metabolism, Ether lipid metabolism, Arachidonic acid metabolism, Linoleic acid metabolism, alpha-Linolenic acid metabolism, MAPK signaling pathway, Vascular smooth muscle contraction, VEGF signaling pathway, GnRH signaling pathway	1.158	2.231	0.000886	0.00557	string-db&nbsp;ihop-net	2.23094	up
Gga.14278.1.S1_at			-	-	1.157	2.23	3.44e-09	6.77e-07	-	2.22968	up
Gga.6132.1.S1_at			-	-	1.157	2.23	4.46e-07	2.18e-05	-	2.23027	up
Gga.11741.1.S1_a_at	TFPI	tissue factor pathway inhibitor (lipoprotein-associated coagulation inhibitor)	-	-	1.157	2.23	6.2e-07	2.8e-05	string-db&nbsp;ihop-net	2.23005	up
Gga.18975.1.S1_at	SEC14L1	SEC14-like 1 (S. cerevisiae)	-	-	1.154	2.226	2.48e-09	5.38e-07	string-db&nbsp;ihop-net	2.2256	up
Gga.15141.1.S1_s_at	HERC1	HECT and RLD domain containing E3 ubiquitin protein ligase family member 1	4120	Ubiquitin mediated proteolysis	1.145	2.211	9.36e-10	2.82e-07	string-db&nbsp;ihop-net	2.21113	up
Gga.17818.1.A1_at			-	-	1.145	2.211	9.22e-05	0.00105	-	2.21133	up
GgaAffx.25926.1.S1_at	SPEN	spen homolog, transcriptional regulator (Drosophila)	-	-	1.143	2.209	8.15e-08	6.14e-06	string-db&nbsp;ihop-net	2.2088	up
Gga.19305.1.S1_at	RSPO3	R-spondin 3	-	-	1.142	2.206	1.34e-07	8.56e-06	string-db&nbsp;ihop-net	2.20615	up
Gga.14384.1.S1_at			-	-	1.142	2.207	1.8e-07	1.09e-05	-	2.20658	up
Gga.15728.1.S1_at	RCSD1	RCSD domain containing 1	-	-	1.141	2.206	2.56e-08	2.76e-06	string-db&nbsp;ihop-net	2.20564	up
GgaAffx.22386.1.S1_at	ATRX	alpha thalassemia/mental retardation syndrome X-linked	-	-	1.137	2.2	0.000343	0.00278	string-db&nbsp;ihop-net	2.19994	up
Gga.11485.1.S1_at	HDAC11	histone deacetylase 11	-	-	1.135	2.197	0.000165	0.00161	string-db&nbsp;ihop-net	2.19684	up
Gga.7109.1.S1_s_at			-	-	1.135	2.197	0.000246	0.00217	-	2.19666	up
Gga.1242.2.S1_s_at	PITPNB	phosphatidylinositol transfer protein, beta	-	-	1.132	2.191	5.19e-07	2.44e-05	string-db&nbsp;ihop-net	2.19115	up
Gga.4091.2.S1_a_at	MYLK	myosin light chain kinase	04020 04270 04510 04810	Calcium signaling pathway, Vascular smooth muscle contraction, Focal adhesion, Regulation of actin cytoskeleton	1.129	2.188	5.29e-06	0.00013	string-db&nbsp;ihop-net	2.18778	up
Gga.11025.1.S1_at	B-G	V-region-like B-G antigen	-	-	1.126	2.183	1.6e-07	9.99e-06	string-db&nbsp;ihop-net	2.18291	up
Gga.764.1.S1_at	ACVR2B	activin A receptor, type IIB	04060 04350	Cytokine-cytokine receptor interaction, TGF-beta signaling pathway	1.124	2.179	1.56e-09	4.09e-07	string-db&nbsp;ihop-net	2.17879	up
Gga.9667.1.S1_a_at	CHODL	chondrolectin	-	-	1.123	2.178	0.000121	0.00128	string-db&nbsp;ihop-net	2.17844	up
Gga.4315.1.S2_at	NR1D2	nuclear receptor subfamily 1, group D, member 2	-	-	1.122	2.176	2.96e-06	8.5e-05	string-db&nbsp;ihop-net	2.17628	up
Gga.13117.1.S1_at			-	-	1.121	2.175	4.51e-08	4.19e-06	-	2.17543	up
GgaAffx.21240.1.S1_at			-	-	1.12	2.174	3.93e-11	3.05e-08	-	2.17398	up
Gga.4851.1.S1_at	COL3A1	collagen, type III, alpha 1	04510 04512	Focal adhesion, ECM-receptor interaction	1.116	2.167	0.00134	0.00754	string-db&nbsp;ihop-net	2.16677	up
Gga.11191.1.S1_at	MTMR10	myotubularin related protein 10	-	-	1.115	2.166	3.22e-08	3.27e-06	string-db&nbsp;ihop-net	2.1656	up
Gga.13607.1.S1_at			-	-	1.113	2.163	1.74e-05	0.000309	-	2.16289	up
Gga.12302.1.S1_at	IMPAD1	inositol monophosphatase domain containing 1	00562 00920 04070	Inositol phosphate metabolism, Sulfur metabolism, Phosphatidylinositol signaling system	1.107	2.155	2.63e-05	0.000418	string-db&nbsp;ihop-net	2.1545	up
Gga.9235.1.S1_at	ELMOD2	ELMO/CED-12 domain containing 2	-	-	1.106	2.153	4.4e-07	2.17e-05	string-db&nbsp;ihop-net	2.15269	up
GgaAffx.21021.1.S1_at			-	-	1.106	2.153	6.4e-06	0.00015	-	2.15311	up
Gga.3127.1.S1_at			-	-	1.102	2.147	1.04e-12	2.8e-09	-	2.14697	up
Gga.5253.1.S1_at	ATP8A1	ATPase, aminophospholipid transporter (APLT), class I, type 8A, member 1	-	-	1.102	2.147	0.000138	0.00142	string-db&nbsp;ihop-net	2.14699	up
Gga.18944.1.S1_x_at	HNRNPA2B1	heterogeneous nuclear ribonucleoprotein A2/B1	-	-	1.097	2.139	3.01e-08	3.14e-06	string-db&nbsp;ihop-net	2.13871	up
GgaAffx.21597.1.S1_at	RPRD1A	regulation of nuclear pre-mRNA domain containing 1A	-	-	1.097	2.139	2.69e-06	7.9e-05	string-db&nbsp;ihop-net	2.13902	up
Gga.13147.1.S1_at	KLC1	kinesin light chain 1	5132	Salmonella infection	1.096	2.138	0.000496	0.00364	string-db&nbsp;ihop-net	2.13764	up
Gga.19019.1.S1_s_at	AMY2A	amylase, alpha 2A; pancreatic	500	Starch and sucrose metabolism	1.095	2.136	3.32e-06	9.22e-05	string-db&nbsp;ihop-net	2.13646	up
Gga.18944.1.S1_a_at	HNRNPA2B1	heterogeneous nuclear ribonucleoprotein A2/B1	-	-	1.094	2.134	1.5e-09	4.03e-07	string-db&nbsp;ihop-net	2.13427	up
GgaAffx.10777.1.S1_at	MCF2L	MCF.2 cell line derived transforming sequence-like	-	-	1.094	2.134	6.45e-06	0.000151	string-db&nbsp;ihop-net	2.13419	up
GgaAffx.20408.1.S1_at			-	-	1.092	2.132	9.48e-06	0.000201	-	2.13167	up
GgaAffx.8673.1.S1_at	OPRM1	opioid receptor, mu 1	4080	Neuroactive ligand-receptor interaction	1.092	2.132	4.7e-05	0.000637	string-db&nbsp;ihop-net	2.13155	up
Gga.13410.1.S1_at			-	-	1.09	2.129	4.21e-06	0.000111	-	2.12946	up
Gga.19284.1.S1_at	HMBOX1	homeobox containing 1	-	-	1.088	2.126	2.47e-07	1.39e-05	string-db&nbsp;ihop-net	2.12617	up
Gga.14835.1.S1_at			-	-	1.088	2.126	2.63e-05	0.000419	-	2.12637	up
GgaAffx.13149.1.S1_at	TMEM164	transmembrane protein 164	-	-	1.086	2.123	0.000775	0.00504	string-db&nbsp;ihop-net	2.12289	up
Gga.4131.1.S1_at	HOXD13	homeobox D13	-	-	1.085	2.122	0.000248	0.00218	string-db&nbsp;ihop-net	2.12176	up
Gga.15210.1.S1_at			-	-	1.083	2.118	1.77e-09	4.37e-07	-	2.1183	up
Gga.11511.1.S1_at	C21H1ORF159	chromosome 21 open reading frame, human C1orf159	-	-	1.083	2.119	5.91e-05	0.000757	string-db&nbsp;ihop-net	2.11867	up
Gga.16147.1.S1_at	PITPNM3	PITPNM family member 3	-	-	1.081	2.115	8.04e-05	0.000949	string-db&nbsp;ihop-net	2.11547	up
Gga.3108.1.S1_at	FHL2	four and a half LIM domains 2	-	-	1.081	2.115	0.00147	0.00808	string-db&nbsp;ihop-net	2.11509	up
Gga.13832.1.S1_at			-	-	1.078	2.112	1.88e-05	0.000328	-	2.11173	up
Gga.11286.1.S1_at			-	-	1.078	2.111	0.00018	0.00172	-	2.11105	up
Gga.15703.2.S1_s_at	NR2C2	nuclear receptor subfamily 2, group C, member 2	-	-	1.077	2.109	6.97e-06	0.000161	string-db&nbsp;ihop-net	2.10943	up
Gga.14925.1.S1_at	MGAT4A	mannosyl (alpha-1,3-)-glycoprotein beta-1,4-N-acetylglucosaminyltransferase, isozyme A	510	N-Glycan biosynthesis	1.077	2.11	2.14e-05	0.000359	string-db&nbsp;ihop-net	2.10954	up
Gga.9630.1.S1_s_at	LDLR	low density lipoprotein receptor	-	-	1.077	2.11	0.00149	0.00813	string-db&nbsp;ihop-net	2.10958	up
GgaAffx.728.1.S1_s_at	ANKHD1	ankyrin repeat and KH domain containing 1	-	-	1.075	2.106	3.43e-05	0.00051	string-db&nbsp;ihop-net	2.10629	up
GgaAffx.20290.1.S1_at			-	-	1.075	2.106	3.96e-05	0.000563	-	2.10612	up
GgaAffx.20295.1.S1_at			-	-	1.07	2.099	0.000102	0.00113	-	2.09886	up
Gga.8752.1.S1_s_at	SNX10	sorting nexin 10	-	-	1.07	2.1	0.000176	0.00169	string-db&nbsp;ihop-net	2.10003	up
Gga.4964.11.S1_a_at	TARP	TCR gamma alternate reading frame protein	-	-	1.07	2.099	0.000243	0.00215	string-db&nbsp;ihop-net	2.09871	up
Gga.7958.1.S1_a_at			-	-	1.068	2.096	0.000106	0.00116	-	2.09623	up
Gga.1038.1.S1_at			-	-	1.067	2.095	8.39e-07	3.48e-05	-	2.09485	up
GgaAffx.24003.1.S1_x_at	LYRM4	LYR motif containing 4	-	-	1.066	2.094	2.62e-10	1.12e-07	string-db&nbsp;ihop-net	2.09358	up
Gga.4046.1.S1_at	MEIS2	Meis homeobox 2	-	-	1.065	2.093	5.64e-07	2.6e-05	string-db&nbsp;ihop-net	2.09289	up
Gga.13590.1.S1_at			-	-	1.064	2.091	3.01e-05	0.000462	-	2.09096	up
GgaAffx.3525.1.S1_at	F3	coagulation factor III (thromboplastin, tissue factor)	-	-	1.061	2.086	6.98e-05	0.000852	string-db&nbsp;ihop-net	2.0863	up
Gga.18532.1.S1_at			-	-	1.06	2.084	8.12e-11	5.05e-08	-	2.08443	up
Gga.17394.1.S1_at			-	-	1.06	2.084	1.95e-07	1.15e-05	-	2.08449	up
Gga.306.1.S1_at	WNT11	wingless-type MMTV integration site family, member 11	04310 04340 04916	Wnt signaling pathway, Hedgehog signaling pathway, Melanogenesis	1.058	2.083	2.12e-06	6.68e-05	string-db&nbsp;ihop-net	2.08254	up
Gga.15961.2.S1_at	CEP76	centrosomal protein 76kDa	-	-	1.058	2.082	0.000174	0.00168	string-db&nbsp;ihop-net	2.0819	up
GgaAffx.11585.1.S1_at	PRPF19	pre-mRNA processing factor 19	03040 04120	Spliceosome, Ubiquitin mediated proteolysis	1.054	2.076	9.19e-06	0.000196	string-db&nbsp;ihop-net	2.07565	up
Gga.8107.1.S1_at	MIR223	microRNA 223	-	-	1.053	2.074	1.4e-10	7.38e-08	miRBase&nbsp;miRTarBase	2.07449	up
Gga.11741.3.S1_a_at	TFPI	tissue factor pathway inhibitor (lipoprotein-associated coagulation inhibitor)	-	-	1.053	2.076	0.000227	0.00205	string-db&nbsp;ihop-net	2.07554	up
Gga.4669.1.S1_at	CDKL2	cyclin-dependent kinase-like 2 (CDC2-related kinase)	-	-	1.052	2.074	3.39e-05	0.000507	string-db&nbsp;ihop-net	2.07364	up
Gga.14466.1.S1_at	PCDH17	protocadherin 17	-	-	1.05	2.071	1.91e-06	6.25e-05	string-db&nbsp;ihop-net	2.07117	up
Gga.10798.1.S1_at			-	-	1.049	2.069	0.000112	0.00121	-	2.06901	up
GgaAffx.21949.1.S1_at	PHLDA2	pleckstrin homology-like domain, family A, member 2	-	-	1.046	2.065	6.18e-07	2.79e-05	string-db&nbsp;ihop-net	2.06519	up
Gga.3345.1.S1_at	ATP2B1	ATPase, Ca++ transporting, plasma membrane 1	04020 04261	Calcium signaling pathway, Adrenergic signaling in cardiomyocytes	1.044	2.062	2.18e-06	6.81e-05	string-db&nbsp;ihop-net	2.06215	up
GgaAffx.4571.1.A1_at	LPP	LIM domain containing preferred translocation partner in lipoma	-	-	1.043	2.06	2.26e-06	6.97e-05	string-db&nbsp;ihop-net	2.06002	up
Gga.5764.1.S1_s_at	PUM1	pumilio homolog 1 (Drosophila)	-	-	1.036	2.05	1.47e-05	0.000275	string-db&nbsp;ihop-net	2.05017	up
Gga.7175.1.S1_at	MACF1	microtubule-actin crosslinking factor 1	-	-	1.036	2.051	2.61e-05	0.000417	string-db&nbsp;ihop-net	2.05085	up
Gga.19502.1.S1_at	DRG1	developmentally regulated GTP binding protein 1	-	-	1.031	2.044	0.000256	0.00224	string-db&nbsp;ihop-net	2.04368	up
GgaAffx.9287.1.S1_at	TTC37	tetratricopeptide repeat domain 37	3018	RNA degradation	1.029	2.04	2.26e-06	6.97e-05	string-db&nbsp;ihop-net	2.04006	up
GgaAffx.24636.1.S1_s_at	RB1CC1	RB1-inducible coiled-coil 1	-	-	1.027	2.037	5.67e-07	2.6e-05	string-db&nbsp;ihop-net	2.03735	up
Gga.957.1.S1_at			-	-	1.027	2.038	1.63e-05	0.000296	-	2.0382	up
Gga.14195.1.S1_at	MKX	mohawk homeobox	-	-	1.027	2.038	6.93e-05	0.000847	string-db&nbsp;ihop-net	2.03841	up
Gga.3151.1.S2_at	IFNAR2	interferon (alpha, beta and omega) receptor 2	04060 04620 04630 05164 05168	Cytokine-cytokine receptor interaction, Toll-like receptor signaling pathway, Jak-STAT signaling pathway, Influenza A, Herpes simplex infection	1.025	2.034	1.88e-10	8.96e-08	string-db&nbsp;ihop-net	2.03431	up
Gga.13162.1.S1_at	MANEA	mannosidase, endo-alpha	-	-	1.025	2.035	2.12e-05	0.000359	string-db&nbsp;ihop-net	2.03473	up
Gga.12699.1.S1_at	HOXC9	homeobox C9	-	-	1.025	2.034	2.55e-05	0.000409	string-db&nbsp;ihop-net	2.03427	up
Gga.17657.1.S1_at			-	-	1.024	2.034	0.000454	0.00341	-	2.03418	up
Gga.11230.1.S1_at			-	-	1.022	2.031	0.00117	0.00681	-	2.03103	up
Gga.6175.2.S1_a_at	LLPH	LLP homolog, long-term synaptic facilitation (Aplysia)	-	-	1.02	2.028	1.27e-08	1.67e-06	string-db&nbsp;ihop-net	2.02763	up
Gga.4840.1.S1_at	MBNL1	muscleblind-like splicing regulator 1	-	-	1.019	2.026	1.95e-10	9.14e-08	string-db&nbsp;ihop-net	2.0263	up
GgaAffx.3568.1.S1_at	CRISPLD2	cysteine-rich secretory protein LCCL domain containing 2	-	-	1.019	2.027	8.53e-09	1.24e-06	string-db&nbsp;ihop-net	2.02664	up
GgaAffx.20716.1.S1_at			-	-	1.019	2.026	1.23e-07	8.05e-06	-	2.02602	up
Gga.2460.1.S1_at	PROX1	prospero homeobox 1	-	-	1.019	2.027	0.000175	0.00169	string-db&nbsp;ihop-net	2.02674	up
Gga.16368.1.S1_at			-	-	1.017	2.023	7.58e-08	5.81e-06	-	2.02345	up
Gga.3183.1.S1_a_at	MAP1LC3C	microtubule-associated protein 1 light chain 3 gamma	-	-	1.017	2.023	4.83e-06	0.000122	string-db&nbsp;ihop-net	2.02305	up
Gga.20012.1.S1_at	NFYC	nuclear transcription factor Y, gamma	-	-	1.016	2.022	0.0015	0.00816	string-db&nbsp;ihop-net	2.02168	up
GgaAffx.26139.1.S1_s_at	PSMD13	proteasome (prosome, macropain) 26S subunit, non-ATPase, 13	3050	Proteasome	1.014	2.019	0.000819	0.00525	string-db&nbsp;ihop-net	2.01948	up
Gga.16682.1.S1_at	MAGI2	membrane associated guanylate kinase, WW and PDZ domain containing 2	4530	Tight junction	1.013	2.018	6.2e-06	0.000147	string-db&nbsp;ihop-net	2.01805	up
GgaAffx.12068.1.S1_s_at	MBNL1	muscleblind-like splicing regulator 1	-	-	1.012	2.016	5.21e-09	8.83e-07	string-db&nbsp;ihop-net	2.01628	up
GgaAffx.9641.1.S1_at	PCSK5	proprotein convertase subtilisin/kexin type 5	-	-	1.011	2.016	3.78e-10	1.49e-07	string-db&nbsp;ihop-net	2.01593	up
Gga.5640.1.S1_at	PRSS23	protease, serine, 23	-	-	1.01	2.014	0.000278	0.00238	string-db&nbsp;ihop-net	2.01401	up
Gga.13194.1.S1_at	MYL10	myosin, light chain 10, regulatory	04510 04530 04810	Focal adhesion, Tight junction, Regulation of actin cytoskeleton	1.009	2.012	3.64e-05	0.000529	string-db&nbsp;ihop-net	2.01235	up
GgaAffx.11377.1.S1_s_at	AGO4	eukaryotic translation initiation factor 2C, 4	-	-	1.007	2.01	9.99e-08	7.09e-06	string-db&nbsp;ihop-net	2.00985	up
Gga.1230.1.S1_at	DNAJC12	DnaJ (Hsp40) homolog, subfamily C, member 12	-	-	1.004	2.006	8.88e-05	0.00102	string-db&nbsp;ihop-net	2.00589	up
Gga.514.1.S1_at	F10	coagulation factor X	-	-	1.003	2.004	1.38e-05	0.000263	string-db&nbsp;ihop-net	2.00402	up
Gga.19308.1.S1_at			-	-	1.003	2.004	0.000763	0.00499	-	2.00382	up
Gga.8276.1.S1_at			-	-	1.001	2.001	8.16e-10	2.59e-07	-	2.00102	up
Gga.6245.2.S1_at	NGFR	nerve growth factor receptor	4060	Cytokine-cytokine receptor interaction	1	2	0.00154	0.00832	string-db&nbsp;ihop-net	2.00014	up
GgaAffx.24817.1.S1_s_at	KIAA1429	KIAA1429	-	-	-1.001	-2.002	1.14e-07	7.77e-06	string-db&nbsp;ihop-net	2.00156	down
GgaAffx.1073.1.S1_at	SIN3A	SIN3 transcription regulator family member A	-	-	-1.001	-2.002	0.000606	0.00422	string-db&nbsp;ihop-net	2.00158	down
GgaAffx.23701.1.S1_at	TMEM186	transmembrane protein 186	-	-	-1.002	-2.003	1.6e-08	1.97e-06	string-db&nbsp;ihop-net	2.00276	down
Gga.4950.1.S1_at	NOTCH2	notch 2	04320 04330	Dorso-ventral axis formation, Notch signaling pathway	-1.002	-2.002	7.42e-08	5.75e-06	string-db&nbsp;ihop-net	2.0024	down
Gga.1054.1.S1_at	SARNP	SAP domain containing ribonucleoprotein	-	-	-1.002	-2.003	1.46e-06	5.11e-05	string-db&nbsp;ihop-net	2.00301	down
GgaAffx.4778.1.S1_s_at	SLC9A3R1	solute carrier family 9, subfamily A (NHE3, cation proton antiporter 3), member 3 regulator 1	-	-	-1.002	-2.002	2.2e-05	0.000367	string-db&nbsp;ihop-net	2.0025	down
GgaAffx.24698.2.S1_s_at	ROBO1	roundabout, axon guidance receptor, homolog 1 (Drosophila)	-	-	-1.002	-2.002	0.000587	0.0041	string-db&nbsp;ihop-net	2.00247	down
Gga.2309.2.A1_s_at	DNAJC9	DnaJ (Hsp40) homolog, subfamily C, member 9	-	-	-1.003	-2.005	1.69e-10	8.45e-08	string-db&nbsp;ihop-net	2.0048	down
GgaAffx.9060.2.S1_s_at	BRD8	bromodomain containing 8	-	-	-1.004	-2.006	9.25e-08	6.76e-06	string-db&nbsp;ihop-net	2.00582	down
GgaAffx.22291.1.S1_at	ARHGAP19	Rho GTPase activating protein 19	-	-	-1.004	-2.006	0.00113	0.00661	string-db&nbsp;ihop-net	2.00597	down
Gga.16180.1.S1_at	KIF7	kinesin family member 7	-	-	-1.005	-2.006	1.32e-08	1.72e-06	string-db&nbsp;ihop-net	2.00635	down
Gga.12310.1.S1_at	BBOX1	butyrobetaine (gamma), 2-oxoglutarate dioxygenase (gamma-butyrobetaine hydroxylase) 1	310	Lysine degradation	-1.005	-2.006	1.15e-05	0.00023	string-db&nbsp;ihop-net	2.00639	down
GgaAffx.20577.1.S1_s_at	LOC100857525	ADP-ribosylation factor-binding protein GGA1-like	4142	Lysosome	-1.005	-2.007	4.26e-05	0.000591	string-db&nbsp;ihop-net	2.00737	down
Gga.19011.1.S1_at	FAM134C	family with sequence similarity 134, member C	-	-	-1.005	-2.007	0.000221	0.00201	string-db&nbsp;ihop-net	2.00721	down
GgaAffx.4840.2.S1_s_at	DIS3L2	DIS3 mitotic control homolog (S. cerevisiae)-like 2	-	-	-1.005	-2.006	0.000282	0.0024	string-db&nbsp;ihop-net	2.0064	down
Gga.15006.1.S1_at	G2E3	G2/M-phase specific E3 ubiquitin protein ligase	-	-	-1.006	-2.008	3.66e-08	3.59e-06	string-db&nbsp;ihop-net	2.00804	down
GgaAffx.20405.1.S1_s_at			-	-	-1.006	-2.009	0.000419	0.00322	-	2.009	down
GgaAffx.23217.1.S1_at	VASH1	vasohibin 1	-	-	-1.007	-2.01	2.21e-07	1.28e-05	string-db&nbsp;ihop-net	2.00961	down
Gga.5677.1.S1_at			-	-	-1.007	-2.01	1.27e-06	4.66e-05	-	2.01019	down
GgaAffx.24486.1.S1_at	FBN2	fibrillin 2	-	-	-1.007	-2.01	1.24e-05	0.000243	string-db&nbsp;ihop-net	2.00951	down
GgaAffx.13105.1.S1_at	MYEF2	myelin expression factor 2	-	-	-1.007	-2.009	0.000149	0.00149	string-db&nbsp;ihop-net	2.00934	down
Gga.11453.1.S1_at	TMOD3	tropomodulin 3 (ubiquitous)	-	-	-1.007	-2.01	0.00111	0.00657	string-db&nbsp;ihop-net	2.00951	down
Gga.8391.2.S1_at	FAM21A	family with sequence similarity 21, member A	-	-	-1.008	-2.011	9.8e-05	0.0011	string-db&nbsp;ihop-net	2.01115	down
GgaAffx.10754.1.S1_at	UXS1	UDP-glucuronate decarboxylase 1	00500 00520	Starch and sucrose metabolism, Amino sugar and nucleotide sugar metabolism	-1.008	-2.011	0.000149	0.00149	string-db&nbsp;ihop-net	2.01065	down
GgaAffx.22971.1.S1_s_at	MPP5	membrane protein, palmitoylated 5 (MAGUK p55 subfamily member 5)	4530	Tight junction	-1.008	-2.011	0.00145	0.00798	string-db&nbsp;ihop-net	2.01111	down
GgaAffx.25241.1.S1_at	FAM168A	family with sequence similarity 168, member A	-	-	-1.009	-2.013	4.75e-11	3.49e-08	string-db&nbsp;ihop-net	2.01277	down
GgaAffx.21813.1.S1_s_at	RNF114	ring finger protein 114	-	-	-1.009	-2.013	1.89e-09	4.54e-07	string-db&nbsp;ihop-net	2.01287	down
Gga.7629.1.S1_a_at	WBP11	WW domain binding protein 11	3040	Spliceosome	-1.009	-2.013	6.04e-07	2.75e-05	string-db&nbsp;ihop-net	2.01313	down
GgaAffx.9452.1.S1_at	MCM9	minichromosome maintenance complex component 9	-	-	-1.009	-2.012	2.71e-05	0.000428	string-db&nbsp;ihop-net	2.01206	down
GgaAffx.12546.1.S1_at	ZC3H11A	zinc finger CCCH-type containing 11A	-	-	-1.009	-2.012	0.000183	0.00174	string-db&nbsp;ihop-net	2.01194	down
Gga.2416.1.S1_at	EFNA2	ephrin-A2	-	-	-1.009	-2.013	0.00119	0.00688	string-db&nbsp;ihop-net	2.0129	down
Gga.8013.2.S1_at	SPATS2	spermatogenesis associated, serine-rich 2	-	-	-1.01	-2.013	8.98e-07	3.66e-05	string-db&nbsp;ihop-net	2.01322	down
Gga.7262.4.S1_s_at	MRRF	mitochondrial ribosome recycling factor	-	-	-1.01	-2.013	4.99e-05	0.000669	string-db&nbsp;ihop-net	2.01321	down
Gga.2691.1.S1_at	CSK	c-src tyrosine kinase	-	-	-1.01	-2.013	0.000148	0.00149	string-db&nbsp;ihop-net	2.01324	down
Gga.9805.1.S1_at	ANKRD32	ankyrin repeat domain 32	-	-	-1.01	-2.013	0.00123	0.00709	string-db&nbsp;ihop-net	2.0133	down
Gga.15343.1.S1_at	WIPF1	WAS/WASL interacting protein family, member 1	-	-	-1.011	-2.015	6.39e-05	0.0008	string-db&nbsp;ihop-net	2.01465	down
Gga.18926.2.S1_a_at	PTP4A3	protein tyrosine phosphatase type IVA, member 3	-	-	-1.012	-2.016	0.000277	0.00237	string-db&nbsp;ihop-net	2.01637	down
Gga.2057.2.S1_a_at	TCEANC2	transcription elongation factor A (SII) N-terminal and central domain containing 2	-	-	-1.012	-2.017	0.000504	0.00368	string-db&nbsp;ihop-net	2.0167	down
GgaAffx.9580.2.S1_s_at	MLLT3	myeloid/lymphoid or mixed-lineage leukemia (trithorax homolog, Drosophila); translocated to, 3	-	-	-1.012	-2.017	0.000722	0.00478	string-db&nbsp;ihop-net	2.01723	down
GgaAffx.3496.1.S1_at	AKAP1	A kinase (PRKA) anchor protein 1	-	-	-1.012	-2.016	0.000723	0.00479	string-db&nbsp;ihop-net	2.01612	down
GgaAffx.1527.1.S1_at	TMEM200A	transmembrane protein 200A	-	-	-1.013	-2.018	6.97e-08	5.5e-06	string-db&nbsp;ihop-net	2.01813	down
GgaAffx.5428.1.S1_at	RPAP1	RNA polymerase II associated protein 1	-	-	-1.013	-2.019	1.73e-05	0.000308	string-db&nbsp;ihop-net	2.01869	down
GgaAffx.3014.1.S1_s_at	NUP62	nucleoporin 62kDa	3013	RNA transport	-1.013	-2.019	0.000145	0.00147	string-db&nbsp;ihop-net	2.01853	down
GgaAffx.25085.1.S1_at	TUBGCP3	tubulin, gamma complex associated protein 3	-	-	-1.014	-2.019	1.91e-05	0.000332	string-db&nbsp;ihop-net	2.01907	down
Gga.16025.1.S1_at	C12H3ORF14	chromosome 12 open reading frame, human C3orf14	-	-	-1.014	-2.02	0.00038	0.003	string-db&nbsp;ihop-net	2.01958	down
Gga.10217.1.S1_s_at	TAB2	TGF-beta activated kinase 1/MAP3K7 binding protein 2	04010 04620 04621 05168	MAPK signaling pathway, Toll-like receptor signaling pathway, NOD-like receptor signaling pathway, Herpes simplex infection	-1.014	-2.02	0.00119	0.00688	string-db&nbsp;ihop-net	2.01954	down
GgaAffx.22549.1.S1_at	AMBRA1	autophagy/beclin-1 regulator 1	-	-	-1.014	-2.019	0.00197	0.00999	string-db&nbsp;ihop-net	2.01902	down
GgaAffx.21050.1.S1_s_at	PORCN	porcupine	-	-	-1.015	-2.021	3.46e-05	0.000513	string-db&nbsp;ihop-net	2.02069	down
GgaAffx.24944.1.S1_at	PXDN	peroxidasin homolog (Drosophila)	-	-	-1.015	-2.021	0.000198	0.00186	string-db&nbsp;ihop-net	2.02112	down
Gga.17720.1.S1_at	SPEN	spen homolog, transcriptional regulator (Drosophila)	-	-	-1.016	-2.023	0.000232	0.00208	string-db&nbsp;ihop-net	2.02285	down
Gga.11914.2.S1_a_at	WAPAL	wings apart-like homolog (Drosophila)	-	-	-1.017	-2.024	2.6e-06	7.72e-05	string-db&nbsp;ihop-net	2.02417	down
Gga.293.1.S1_at	SMAD9	SMAD family member 9	4350	TGF-beta signaling pathway	-1.017	-2.023	3.54e-06	9.68e-05	string-db&nbsp;ihop-net	2.02326	down
Gga.7067.1.S1_at	AP1B1	adaptor-related protein complex 1, beta 1 subunit	4142	Lysosome	-1.018	-2.025	6.57e-07	2.92e-05	string-db&nbsp;ihop-net	2.02547	down
Gga.17561.3.S1_x_at	LOC426097	uncharacterized LOC426097	-	-	-1.018	-2.025	3.93e-05	0.000558	string-db&nbsp;ihop-net	2.02462	down
GgaAffx.1637.1.S1_s_at	WDR24	WD repeat domain 24	-	-	-1.018	-2.026	8.61e-05	0.000997	string-db&nbsp;ihop-net	2.02556	down
Gga.11966.1.S1_a_at			-	-	-1.018	-2.026	0.000132	0.00137	-	2.02574	down
Gga.4715.2.S1_a_at	NACA	nascent polypeptide-associated complex alpha subunit	-	-	-1.018	-2.025	0.00191	0.00977	string-db&nbsp;ihop-net	2.02465	down
Gga.7227.1.S1_s_at	IFT122	intraflagellar transport 122 homolog (Chlamydomonas)	-	-	-1.019	-2.027	1.19e-06	4.47e-05	string-db&nbsp;ihop-net	2.02675	down
Gga.9023.2.S1_a_at	SNX4	sorting nexin 4	-	-	-1.019	-2.026	2.47e-05	0.000401	string-db&nbsp;ihop-net	2.02633	down
Gga.8155.1.S1_at	AR	androgen receptor	4114	Oocyte meiosis	-1.019	-2.026	4.34e-05	0.000598	string-db&nbsp;ihop-net	2.02624	down
GgaAffx.4846.4.S1_s_at	FOXP1	forkhead box P1	-	-	-1.02	-2.028	5.94e-05	0.00076	string-db&nbsp;ihop-net	2.02844	down
Gga.12072.2.S1_a_at	MED31	mediator complex subunit 31	-	-	-1.021	-2.03	5.97e-06	0.000143	string-db&nbsp;ihop-net	2.02987	down
Gga.6431.1.S1_at			-	-	-1.021	-2.029	1.14e-05	0.00023	-	2.02912	down
GgaAffx.7034.1.S1_at	TAF5L	TAF5-like RNA polymerase II, p300/CBP-associated factor (PCAF)-associated factor, 65kDa	03022 05168	Basal transcription factors, Herpes simplex infection	-1.021	-2.029	2.77e-05	0.000434	string-db&nbsp;ihop-net	2.02883	down
Gga.9195.1.S1_at			-	-	-1.022	-2.03	2.77e-06	8.05e-05	-	2.03021	down
Gga.4769.1.S1_s_at	CUL3	cullin 3	4120	Ubiquitin mediated proteolysis	-1.024	-2.034	5e-05	0.000669	string-db&nbsp;ihop-net	2.0341	down
GgaAffx.2386.2.S1_s_at	CHERP	calcium homeostasis endoplasmic reticulum protein	3040	Spliceosome	-1.024	-2.033	9.61e-05	0.00108	string-db&nbsp;ihop-net	2.0331	down
Gga.5219.2.S1_a_at	LOC424109	alpha-aspartyl dipeptidase	-	-	-1.025	-2.036	1.54e-05	0.000285	string-db&nbsp;ihop-net	2.03562	down
Gga.19642.1.S1_at	YAP1	Yes-associated protein 1	-	-	-1.025	-2.034	0.000222	0.00202	string-db&nbsp;ihop-net	2.03433	down
Gga.8442.1.S1_at			-	-	-1.025	-2.035	0.00177	0.00923	-	2.03537	down
Gga.9209.1.S1_at	SNRNP200	small nuclear ribonucleoprotein 200kDa (U5)	3040	Spliceosome	-1.026	-2.037	1.09e-06	4.17e-05	string-db&nbsp;ihop-net	2.03678	down
Gga.15625.1.S1_at			-	-	-1.026	-2.037	0.000109	0.00119	-	2.03653	down
GgaAffx.3284.1.S1_at	BICD2	bicaudal D homolog 2 (Drosophila)	-	-	-1.026	-2.036	0.000349	0.00282	string-db&nbsp;ihop-net	2.03627	down
GgaAffx.22259.1.S1_s_at	DDX54	DEAD (Asp-Glu-Ala-Asp) box polypeptide 54	-	-	-1.027	-2.037	1.54e-05	0.000285	string-db&nbsp;ihop-net	2.03716	down
Gga.12880.2.S1_s_at	SEMA6D	sema domain, transmembrane domain (TM), and cytoplasmic domain, (semaphorin) 6D	-	-	-1.028	-2.039	3.76e-05	0.000542	string-db&nbsp;ihop-net	2.03866	down
GgaAffx.22358.1.S1_s_at	SLC39A10	solute carrier family 39 (zinc transporter), member 10	-	-	-1.028	-2.04	0.00101	0.00613	string-db&nbsp;ihop-net	2.03966	down
GgaAffx.24435.1.S1_at	CDCA3	cell division cycle associated 3	-	-	-1.028	-2.039	0.00111	0.00656	string-db&nbsp;ihop-net	2.0393	down
GgaAffx.25126.1.S1_s_at	RNF219	ring finger protein 219	-	-	-1.029	-2.04	3.58e-08	3.53e-06	string-db&nbsp;ihop-net	2.0404	down
Gga.2105.1.S1_at			-	-	-1.029	-2.04	1.87e-05	0.000327	-	2.04006	down
Gga.11914.1.S1_at	WAPAL	wings apart-like homolog (Drosophila)	-	-	-1.03	-2.042	9.9e-07	3.92e-05	string-db&nbsp;ihop-net	2.04195	down
Gga.14140.1.S1_at			-	-	-1.031	-2.044	0.000853	0.00542	-	2.04389	down
GgaAffx.24386.1.S1_at	RIMKLB	ribosomal modification protein rimK-like family member B	250	Alanine, aspartate and glutamate metabolism	-1.032	-2.045	0.000624	0.00431	string-db&nbsp;ihop-net	2.04451	down
Gga.16857.1.S1_at	LNX2	ligand of numb-protein X 2	-	-	-1.032	-2.045	0.000932	0.00576	string-db&nbsp;ihop-net	2.04467	down
Gga.12260.1.S1_at	IRAK1BP1	interleukin-1 receptor-associated kinase 1 binding protein 1	-	-	-1.033	-2.046	6.65e-06	0.000156	string-db&nbsp;ihop-net	2.04628	down
GgaAffx.4824.1.S1_s_at	PHLDB1	pleckstrin homology-like domain, family B, member 1	-	-	-1.033	-2.047	2.25e-05	0.000373	string-db&nbsp;ihop-net	2.04687	down
Gga.9407.1.S1_at	DNAJC16	DnaJ (Hsp40) homolog, subfamily C, member 16	-	-	-1.034	-2.048	0.000113	0.00122	string-db&nbsp;ihop-net	2.04807	down
Gga.5142.1.S1_at			-	-	-1.034	-2.047	0.00134	0.00752	-	2.04748	down
GgaAffx.3985.1.S1_at	KCTD5	potassium channel tetramerisation domain containing 5	-	-	-1.035	-2.049	0.000853	0.00542	string-db&nbsp;ihop-net	2.04894	down
Gga.7736.1.S1_a_at			-	-	-1.037	-2.052	0.00139	0.00773	-	2.05238	down
GgaAffx.8524.2.S1_s_at	LIG1	ligase I, DNA, ATP-dependent	03030 03410 03420 03430	DNA replication, Base excision repair, Nucleotide excision repair, Mismatch repair	-1.037	-2.053	0.00189	0.00972	string-db&nbsp;ihop-net	2.05261	down
Gga.3802.1.S1_s_at	PDIA3	protein disulfide isomerase family A, member 3	4141	Protein processing in endoplasmic reticulum	-1.038	-2.053	0.000114	0.00122	string-db&nbsp;ihop-net	2.05275	down
Gga.8009.1.S1_at			-	-	-1.039	-2.054	4.77e-11	3.49e-08	-	2.05424	down
Gga.8506.1.S1_s_at	TRIB2	tribbles homolog 2 (Drosophila)	-	-	-1.039	-2.055	2.4e-07	1.36e-05	string-db&nbsp;ihop-net	2.05528	down
Gga.9572.2.S1_s_at	MOCS2	molybdenum cofactor synthesis 2	00790 04122	Folate biosynthesis, Sulfur relay system	-1.039	-2.055	4.38e-06	0.000114	string-db&nbsp;ihop-net	2.05482	down
GgaAffx.10506.1.S1_at	DSCC1	DNA replication and sister chromatid cohesion 1	-	-	-1.04	-2.056	4.98e-09	8.76e-07	string-db&nbsp;ihop-net	2.05553	down
Gga.9802.1.S1_at	CCNH	cyclin H	03022 03420 04110	Basal transcription factors, Nucleotide excision repair, Cell cycle	-1.04	-2.057	1.44e-05	0.000272	string-db&nbsp;ihop-net	2.0566	down
Gga.19154.1.S1_at			-	-	-1.041	-2.058	4.62e-06	0.000118	-	2.05823	down
GgaAffx.5892.1.S1_at	MAP9	microtubule-associated protein 9	-	-	-1.041	-2.057	3.73e-05	0.000539	string-db&nbsp;ihop-net	2.05737	down
Gga.2672.2.S1_s_at	MTHFD2	methylenetetrahydrofolate dehydrogenase (NADP+ dependent) 2, methenyltetrahydrofolate cyclohydrolase	670	One carbon pool by folate	-1.041	-2.058	0.000312	0.00258	string-db&nbsp;ihop-net	2.05828	down
Gga.16977.1.S1_at			-	-	-1.041	-2.058	0.000656	0.00446	-	2.0582	down
GgaAffx.6409.1.S1_at	FBXO33	F-box protein 33	-	-	-1.041	-2.058	0.000844	0.00538	string-db&nbsp;ihop-net	2.05788	down
GgaAffx.25344.4.S1_s_at	ABCA3	ATP-binding cassette, sub-family A (ABC1), member 3	2010	ABC transporters	-1.042	-2.06	2.18e-08	2.45e-06	string-db&nbsp;ihop-net	2.05975	down
Gga.11112.1.S1_at	C2H3ORF23	chromosome 2 open reading frame, human C3orf23	-	-	-1.042	-2.058	2.15e-07	1.24e-05	string-db&nbsp;ihop-net	2.05846	down
GgaAffx.176.1.S1_at	ARID4B	AT rich interactive domain 4B (RBP1-like)	-	-	-1.042	-2.059	4.01e-06	0.000107	string-db&nbsp;ihop-net	2.05852	down
GgaAffx.21049.1.S1_at	EFTUD2	elongation factor Tu GTP binding domain containing 2	3040	Spliceosome	-1.042	-2.059	0.000646	0.00441	string-db&nbsp;ihop-net	2.05927	down
GgaAffx.12629.1.S1_s_at	RAE1	ribonucleic acid export 1	03013 05164	RNA transport, Influenza A	-1.043	-2.061	2.23e-08	2.48e-06	string-db&nbsp;ihop-net	2.06086	down
Gga.3729.1.S1_at	CAMKK2	calcium/calmodulin-dependent protein kinase kinase 2, beta	4920	Adipocytokine signaling pathway	-1.043	-2.06	3.83e-06	0.000103	string-db&nbsp;ihop-net	2.06009	down
Gga.8903.2.S1_s_at	PPP2R5C	protein phosphatase 2, regulatory subunit B', gamma	03015 04114 04261	mRNA surveillance pathway, Oocyte meiosis, Adrenergic signaling in cardiomyocytes	-1.044	-2.062	5.16e-08	4.56e-06	string-db&nbsp;ihop-net	2.06199	down
Gga.7043.1.S1_at			-	-	-1.044	-2.062	5.23e-06	0.000129	-	2.06159	down
GgaAffx.23342.1.S1_s_at	SNX13	sorting nexin 13	-	-	-1.044	-2.062	0.00035	0.00282	string-db&nbsp;ihop-net	2.06188	down
GgaAffx.26199.1.S1_at	DNAJB12	DnaJ (Hsp40) homolog, subfamily B, member 12	4141	Protein processing in endoplasmic reticulum	-1.044	-2.063	0.00183	0.00945	string-db&nbsp;ihop-net	2.06252	down
GgaAffx.2326.1.S1_at	MYO9B	myosin IXB	-	-	-1.045	-2.063	0.000974	0.00596	string-db&nbsp;ihop-net	2.06288	down
Gga.385.1.S1_at	DUSP4	dual specificity phosphatase 4	4010	MAPK signaling pathway	-1.046	-2.065	1.35e-07	8.62e-06	string-db&nbsp;ihop-net	2.06503	down
GgaAffx.22010.1.S1_at	MOB2	MOB kinase activator 2	-	-	-1.046	-2.065	5.97e-05	0.000763	string-db&nbsp;ihop-net	2.06457	down
Gga.4809.1.S1_s_at	ATP5B	ATP synthase, H+ transporting, mitochondrial F1 complex, beta polypeptide	190	Oxidative phosphorylation	-1.046	-2.065	7.83e-05	0.000929	string-db&nbsp;ihop-net	2.06472	down
GgaAffx.26036.1.S1_s_at	HERC4	HECT and RLD domain containing E3 ubiquitin protein ligase 4	4120	Ubiquitin mediated proteolysis	-1.047	-2.066	3.04e-06	8.66e-05	string-db&nbsp;ihop-net	2.06596	down
Gga.16941.1.S1_at	RNF166	ring finger protein 166	-	-	-1.047	-2.067	1.46e-05	0.000274	string-db&nbsp;ihop-net	2.06652	down
GgaAffx.25642.1.S1_at	VAT1	vesicle amine transport 1	-	-	-1.047	-2.066	0.000199	0.00186	string-db&nbsp;ihop-net	2.06588	down
GgaAffx.24810.1.S1_at	MB21D1	Mab-21 domain containing 1	4623	Cytosolic DNA-sensing pathway	-1.047	-2.066	0.000937	0.00579	string-db&nbsp;ihop-net	2.06625	down
Gga.11988.1.S1_x_at	WDR74	WD repeat domain 74	-	-	-1.048	-2.068	0.000167	0.00162	string-db&nbsp;ihop-net	2.06781	down
Gga.16061.1.S1_s_at			-	-	-1.048	-2.068	0.000524	0.00379	-	2.0678	down
GgaAffx.22160.1.S1_at	RNF10	ring finger protein 10	-	-	-1.049	-2.069	0.000351	0.00282	string-db&nbsp;ihop-net	2.06919	down
Gga.14869.1.S1_at	VPS13B	vacuolar protein sorting 13 homolog B (yeast)	-	-	-1.05	-2.07	3.8e-06	0.000102	string-db&nbsp;ihop-net	2.07036	down
Gga.9036.1.S1_a_at			-	-	-1.05	-2.071	0.000449	0.00338	-	2.07098	down
GgaAffx.4625.1.S1_at	PPRC1	peroxisome proliferator-activated receptor gamma, coactivator-related 1	-	-	-1.051	-2.072	0.000161	0.00159	string-db&nbsp;ihop-net	2.07206	down
GgaAffx.20887.1.S1_at	ZYX	zyxin	4510	Focal adhesion	-1.051	-2.072	0.000483	0.00357	string-db&nbsp;ihop-net	2.07184	down
GgaAffx.5577.1.S1_at	VTI1A	vesicle transport through interaction with t-SNAREs 1A	4130	SNARE interactions in vesicular transport	-1.052	-2.074	6.07e-08	4.99e-06	string-db&nbsp;ihop-net	2.07353	down
Gga.2464.1.S2_at	GLUL	glutamate-ammonia ligase	00250 00330 00630 00910	Alanine, aspartate and glutamate metabolism, Arginine and proline metabolism, Glyoxylate and dicarboxylate metabolism, Nitrogen metabolism	-1.052	-2.074	6.84e-07	2.99e-05	string-db&nbsp;ihop-net	2.07402	down
GgaAffx.23773.1.S1_s_at	MLH1	mutL homolog 1, colon cancer, nonpolyposis type 2 (E. coli)	03430 03460	Mismatch repair, Fanconi anemia pathway	-1.052	-2.073	0.000618	0.00428	string-db&nbsp;ihop-net	2.07346	down
GgaAffx.9824.3.S1_s_at	MINA	MYC induced nuclear antigen	-	-	-1.054	-2.077	1.08e-07	7.5e-06	string-db&nbsp;ihop-net	2.07675	down
GgaAffx.12722.1.S1_s_at	PYGL	phosphorylase, glycogen, liver	00500 04910	Starch and sucrose metabolism, Insulin signaling pathway	-1.054	-2.077	1.94e-06	6.27e-05	string-db&nbsp;ihop-net	2.07697	down
GgaAffx.644.2.S1_s_at	MAP2K4	mitogen-activated protein kinase kinase 4	04010 04012 04620 04912 05164	MAPK signaling pathway, ErbB signaling pathway, Toll-like receptor signaling pathway, GnRH signaling pathway, Influenza A	-1.054	-2.077	2.54e-06	7.62e-05	string-db&nbsp;ihop-net	2.07697	down
Gga.4057.1.S1_at	SSBP3	single stranded DNA binding protein 3	-	-	-1.055	-2.077	4.64e-09	8.32e-07	string-db&nbsp;ihop-net	2.07713	down
GgaAffx.26781.1.S1_at			-	-	-1.055	-2.078	0.00142	0.00786	-	2.07799	down
GgaAffx.10553.2.S1_s_at	ATAD2B	ATPase family, AAA domain containing 2B	-	-	-1.056	-2.079	3.7e-07	1.9e-05	string-db&nbsp;ihop-net	2.07927	down
Gga.17594.1.S1_a_at	CADM1	cell adhesion molecule 1	4514	Cell adhesion molecules (CAMs)	-1.056	-2.079	6.99e-06	0.000161	string-db&nbsp;ihop-net	2.07872	down
GgaAffx.690.1.S1_at	LDLRAP1	low density lipoprotein receptor adaptor protein 1	4144	Endocytosis	-1.056	-2.08	0.000177	0.0017	string-db&nbsp;ihop-net	2.07976	down
Gga.822.1.S1_a_at	ELN	elastin (supravalvular aortic stenosis, Williams-Beuren syndrome)	-	-	-1.056	-2.079	0.000267	0.00231	string-db&nbsp;ihop-net	2.07884	down
GgaAffx.22680.1.S1_at	DPH7	diphthamide biosynthesis 7	-	-	-1.057	-2.08	0.000194	0.00182	string-db&nbsp;ihop-net	2.07997	down
GgaAffx.10853.2.S1_s_at	NAA16	N(alpha)-acetyltransferase 16, NatA auxiliary subunit	-	-	-1.057	-2.081	0.000865	0.00547	string-db&nbsp;ihop-net	2.08115	down
Gga.6037.1.S1_at			-	-	-1.057	-2.081	0.00154	0.00832	-	2.08068	down
GgaAffx.23878.2.S1_s_at	NIN	ninein (GSK3B interacting protein)	-	-	-1.058	-2.082	7.3e-06	0.000166	string-db&nbsp;ihop-net	2.08166	down
Gga.8266.1.S1_at			-	-	-1.058	-2.082	1.38e-05	0.000263	-	2.08151	down
GgaAffx.23763.1.S1_at	ZNF148	zinc finger protein 148	-	-	-1.059	-2.084	2.04e-07	1.2e-05	string-db&nbsp;ihop-net	2.08421	down
GgaAffx.23596.1.S1_s_at	MAP3K4	mitogen-activated protein kinase kinase kinase 4	04010 04912	MAPK signaling pathway, GnRH signaling pathway	-1.059	-2.083	1.73e-06	5.76e-05	string-db&nbsp;ihop-net	2.08305	down
GgaAffx.26072.2.S1_s_at	TJP1	tight junction protein 1	04520 04530 04540 05132	Adherens junction, Tight junction, Gap junction, Salmonella infection	-1.059	-2.083	0.000286	0.00242	string-db&nbsp;ihop-net	2.08286	down
Gga.16840.1.S1_s_at	MYEF2	myelin expression factor 2	-	-	-1.061	-2.086	2.74e-06	7.98e-05	string-db&nbsp;ihop-net	2.08573	down
Gga.1109.1.S1_at	RAC1	ras-related C3 botulinum toxin substrate 1 (rho family, small GTP binding protein Rac1)	04010 04145 04310 04370 04510 04520 04620 04810 05132	MAPK signaling pathway, Phagosome, Wnt signaling pathway, VEGF signaling pathway, Focal adhesion, Adherens junction, Toll-like receptor signaling pathway, Regulation of actin cytoskeleton, Salmonella infection	-1.062	-2.087	2.98e-09	6.23e-07	string-db&nbsp;ihop-net	2.08711	down
Gga.9179.1.S1_at	DAPK1	death-associated protein kinase 1	-	-	-1.062	-2.087	6.9e-06	0.00016	string-db&nbsp;ihop-net	2.08736	down
Gga.12562.2.S1_x_at	APOPT1	apoptogenic 1	-	-	-1.063	-2.09	5.04e-07	2.4e-05	string-db&nbsp;ihop-net	2.08991	down
GgaAffx.20669.1.S1_s_at	PACS2	phosphofurin acidic cluster sorting protein 2	-	-	-1.063	-2.09	4.12e-05	0.000578	string-db&nbsp;ihop-net	2.08997	down
GgaAffx.21014.1.S1_at	RELL1	RELT-like 1	-	-	-1.063	-2.09	0.000285	0.00241	string-db&nbsp;ihop-net	2.08992	down
Gga.17111.1.S1_s_at			-	-	-1.064	-2.091	9.99e-05	0.00112	-	2.09076	down
GgaAffx.12279.1.S1_s_at	SUCLA2	succinate-CoA ligase, ADP-forming, beta subunit	00020 00640	Citrate cycle (TCA cycle), Propanoate metabolism	-1.065	-2.093	3.86e-06	0.000103	string-db&nbsp;ihop-net	2.09267	down
Gga.19617.1.S1_at	CNOT6	CCR4-NOT transcription complex, subunit 6	3018	RNA degradation	-1.066	-2.093	1.14e-07	7.8e-06	string-db&nbsp;ihop-net	2.09345	down
Gga.16443.1.S1_s_at	PRDM11	PR domain containing 11	-	-	-1.066	-2.094	0.000133	0.00138	string-db&nbsp;ihop-net	2.09382	down
Gga.16044.1.S1_at	ABCB7	ATP-binding cassette, sub-family B (MDR/TAP), member 7	2010	ABC transporters	-1.068	-2.097	3.5e-06	9.59e-05	string-db&nbsp;ihop-net	2.09694	down
Gga.7592.1.S1_at			-	-	-1.068	-2.097	5.12e-05	0.00068	-	2.09677	down
GgaAffx.9731.1.S1_s_at	TBC1D23	TBC1 domain family, member 23	-	-	-1.068	-2.096	0.00035	0.00282	string-db&nbsp;ihop-net	2.09623	down
GgaAffx.23019.1.S1_at	SLC38A1	solute carrier family 38, member 1	-	-	-1.068	-2.097	0.00173	0.00909	string-db&nbsp;ihop-net	2.09668	down
Gga.11638.1.S1_s_at	PHF21A	PHD finger protein 21A	-	-	-1.069	-2.098	4.1e-06	0.000108	string-db&nbsp;ihop-net	2.09754	down
Gga.3602.2.S1_a_at			-	-	-1.069	-2.098	5.02e-05	0.000671	-	2.09766	down
Gga.840.2.S1_a_at	MYL6	myosin, light chain 6, alkali, smooth muscle and non-muscle	-	-	-1.07	-2.1	0.00119	0.00688	string-db&nbsp;ihop-net	2.09965	down
Gga.18021.1.S1_at			-	-	-1.071	-2.1	7.79e-07	3.29e-05	-	2.10037	down
Gga.14622.1.S1_s_at	DDX51	DEAD (Asp-Glu-Ala-Asp) box polypeptide 51	-	-	-1.071	-2.101	0.000347	0.0028	string-db&nbsp;ihop-net	2.10095	down
GgaAffx.4973.1.S1_at	TRAF6	TNF receptor-associated factor 6, E3 ubiquitin protein ligase	04010 04120 04144 04620 04621 04622 05168	MAPK signaling pathway, Ubiquitin mediated proteolysis, Endocytosis, Toll-like receptor signaling pathway, NOD-like receptor signaling pathway, RIG-I-like receptor signaling pathway, Herpes simplex infection	-1.073	-2.103	1.67e-06	5.61e-05	string-db&nbsp;ihop-net	2.10345	down
Gga.4912.2.S1_s_at	G3BP1	GTPase activating protein (SH3 domain) binding protein 1	-	-	-1.074	-2.106	5.37e-10	1.93e-07	string-db&nbsp;ihop-net	2.10592	down
Gga.14072.1.S1_s_at	AEBP2	AE binding protein 2	-	-	-1.074	-2.106	3.73e-05	0.000539	string-db&nbsp;ihop-net	2.1055	down
Gga.16793.1.S1_s_at	PDS5A	PDS5, regulator of cohesion maintenance, homolog A (S. cerevisiae)	-	-	-1.075	-2.107	1.3e-06	4.7e-05	string-db&nbsp;ihop-net	2.10745	down
GgaAffx.22212.1.S1_at	PRICKLE2	prickle homolog 2 (Drosophila)	4310	Wnt signaling pathway	-1.075	-2.106	3.4e-05	0.000508	string-db&nbsp;ihop-net	2.10647	down
Gga.9747.1.S1_a_at	IFT80	intraflagellar transport 80 homolog (Chlamydomonas)	-	-	-1.075	-2.106	6.22e-05	0.000783	string-db&nbsp;ihop-net	2.10608	down
GgaAffx.25178.1.S1_at			-	-	-1.076	-2.108	5.63e-08	4.86e-06	-	2.10849	down
Gga.18970.1.S1_s_at			-	-	-1.077	-2.109	8.75e-06	0.000189	-	2.10902	down
GgaAffx.4601.1.S1_s_at	SUDS3	suppressor of defective silencing 3 homolog (S. cerevisiae)	-	-	-1.077	-2.109	1.24e-05	0.000242	string-db&nbsp;ihop-net	2.10898	down
GgaAffx.257.1.S1_s_at	LOC100859595	putative RNA-binding protein 15-like	-	-	-1.078	-2.111	0.000274	0.00235	string-db&nbsp;ihop-net	2.11087	down
Gga.19508.1.S1_s_at	GAB1	GRB2-associated binding protein 1	4012	ErbB signaling pathway	-1.079	-2.112	9.7e-05	0.00109	string-db&nbsp;ihop-net	2.11242	down
Gga.5492.2.S1_s_at	SUGT1	SGT1, suppressor of G2 allele of SKP1 (S. cerevisiae)	4621	NOD-like receptor signaling pathway	-1.08	-2.114	1.32e-10	7.09e-08	string-db&nbsp;ihop-net	2.11441	down
GgaAffx.5823.1.S1_s_at	AMDHD2	amidohydrolase domain containing 2	520	Amino sugar and nucleotide sugar metabolism	-1.08	-2.115	1.01e-05	0.000209	string-db&nbsp;ihop-net	2.11473	down
Gga.897.1.S1_at	DKK1	dickkopf WNT signaling pathway inhibitor 1	4310	Wnt signaling pathway	-1.08	-2.114	6.03e-05	0.000767	string-db&nbsp;ihop-net	2.1138	down
GgaAffx.12032.1.S1_s_at	ORAI1	ORAI calcium release-activated calcium modulator 1	4020	Calcium signaling pathway	-1.08	-2.115	0.000135	0.0014	string-db&nbsp;ihop-net	2.11473	down
GgaAffx.4039.1.S1_at	GRAMD1B	GRAM domain containing 1B	-	-	-1.08	-2.114	0.000211	0.00194	string-db&nbsp;ihop-net	2.11351	down
Gga.5619.3.S1_a_at	SLC30A4	solute carrier family 30 (zinc transporter), member 4	-	-	-1.08	-2.114	0.00126	0.00719	string-db&nbsp;ihop-net	2.1139	down
GgaAffx.5976.1.S1_s_at	DNAJB9	DnaJ (Hsp40) homolog, subfamily B, member 9	-	-	-1.081	-2.115	5.56e-06	0.000135	string-db&nbsp;ihop-net	2.11489	down
Gga.12199.2.S1_a_at	RBFOX1	RNA binding protein, fox-1 homolog (C. elegans) 1	-	-	-1.081	-2.115	0.000184	0.00175	string-db&nbsp;ihop-net	2.11516	down
Gga.15127.1.S1_at			-	-	-1.081	-2.116	0.00182	0.00943	-	2.11568	down
GgaAffx.11924.1.S1_s_at	HNRNPA3	heterogeneous nuclear ribonucleoprotein A3	3040	Spliceosome	-1.082	-2.117	6.2e-08	5.07e-06	string-db&nbsp;ihop-net	2.11687	down
GgaAffx.23950.1.S1_at	CDC14B	CDC14 cell division cycle 14 homolog B (S. cerevisiae)	4110	Cell cycle	-1.082	-2.118	9.34e-08	6.77e-06	string-db&nbsp;ihop-net	2.11756	down
GgaAffx.24365.1.A1_s_at	NUDCD3	NudC domain containing 3	-	-	-1.082	-2.117	3.83e-06	0.000103	string-db&nbsp;ihop-net	2.1173	down
GgaAffx.8049.3.S1_s_at	MCUR1	mitochondrial calcium uniporter regulator 1	-	-	-1.084	-2.12	2.11e-08	2.39e-06	string-db&nbsp;ihop-net	2.12005	down
Gga.5275.1.S1_at	CABIN1	calcineurin binding protein 1	-	-	-1.084	-2.119	0.00147	0.00804	string-db&nbsp;ihop-net	2.11931	down
Gga.4846.1.S1_at	NR13	anti-apoptotic NR13	-	-	-1.085	-2.121	5.59e-08	4.85e-06	string-db&nbsp;ihop-net	2.12113	down
GgaAffx.12767.1.S1_s_at	BTBD1	BTB (POZ) domain containing 1	-	-	-1.085	-2.122	4.8e-06	0.000121	string-db&nbsp;ihop-net	2.12199	down
Gga.3315.2.S1_x_at	MRPL17	mitochondrial ribosomal protein L17	3010	Ribosome	-1.085	-2.122	0.00108	0.00645	string-db&nbsp;ihop-net	2.1219	down
GgaAffx.1095.1.S1_at	NUP88	nucleoporin 88kDa	3013	RNA transport	-1.085	-2.121	0.00173	0.00908	string-db&nbsp;ihop-net	2.12082	down
GgaAffx.25933.3.S1_s_at	PITPNC1	phosphatidylinositol transfer protein, cytoplasmic 1	-	-	-1.086	-2.123	0.000418	0.00322	string-db&nbsp;ihop-net	2.12304	down
Gga.1009.1.S1_s_at	ARPC1B	actin related protein 2/3 complex, subunit 1B, 41kDa	04810 05132	Regulation of actin cytoskeleton, Salmonella infection	-1.089	-2.127	1.23e-06	4.55e-05	string-db&nbsp;ihop-net	2.12705	down
Gga.9171.2.S1_a_at	IGBP1	immunoglobulin (CD79A) binding protein 1	-	-	-1.089	-2.127	3.23e-06	9.05e-05	string-db&nbsp;ihop-net	2.12655	down
GgaAffx.10509.2.S1_s_at	TAF2	TAF2 RNA polymerase II, TATA box binding protein (TBP)-associated factor, 150kDa	3022	Basal transcription factors	-1.09	-2.128	0.000879	0.00553	string-db&nbsp;ihop-net	2.1283	down
Gga.6180.1.S1_at			-	-	-1.09	-2.128	0.000918	0.0057	-	2.12832	down
Gga.7916.1.S1_at			-	-	-1.09	-2.129	0.00105	0.00628	-	2.12932	down
Gga.9341.3.S1_a_at	USP7	ubiquitin specific peptidase 7 (herpes virus-associated)	04068 05168	FoxO signaling pathway, Herpes simplex infection	-1.091	-2.13	8.85e-06	0.000191	string-db&nbsp;ihop-net	2.13021	down
Gga.7961.2.S1_a_at	PITHD1	PITH (C-terminal proteasome-interacting domain of thioredoxin-like) domain containing 1	-	-	-1.092	-2.132	6.58e-07	2.92e-05	string-db&nbsp;ihop-net	2.13229	down
GgaAffx.24618.1.S1_s_at	ZFAND5	zinc finger, AN1-type domain 5	-	-	-1.092	-2.131	1.06e-06	4.12e-05	string-db&nbsp;ihop-net	2.13133	down
GgaAffx.25933.1.S1_at	PITPNC1	phosphatidylinositol transfer protein, cytoplasmic 1	-	-	-1.092	-2.132	0.000144	0.00146	string-db&nbsp;ihop-net	2.13234	down
GgaAffx.515.2.S1_s_at	PIP5K1C	phosphatidylinositol-4-phosphate 5-kinase, type I, gamma	00562 04070 04144 04810	Inositol phosphate metabolism, Phosphatidylinositol signaling system, Endocytosis, Regulation of actin cytoskeleton	-1.093	-2.133	3.21e-08	3.27e-06	string-db&nbsp;ihop-net	2.13323	down
Gga.9173.1.S1_at			-	-	-1.093	-2.133	1.13e-06	4.29e-05	-	2.13271	down
GgaAffx.3975.2.S1_s_at	CRKL	v-crk avian sarcoma virus CT10 oncogene homolog-like	04010 04012 04510 04810 04910	MAPK signaling pathway, ErbB signaling pathway, Focal adhesion, Regulation of actin cytoskeleton, Insulin signaling pathway	-1.093	-2.133	3.16e-05	0.00048	string-db&nbsp;ihop-net	2.13269	down
Gga.166.1.S1_at	FECH	ferrochelatase	860	Porphyrin and chlorophyll metabolism	-1.093	-2.133	0.000202	0.00187	string-db&nbsp;ihop-net	2.13338	down
Gga.447.1.S1_at	ETV5	ets variant 5	-	-	-1.093	-2.133	0.000805	0.00518	string-db&nbsp;ihop-net	2.1335	down
GgaAffx.25818.1.S1_at	GORAB	golgin, RAB6-interacting	-	-	-1.094	-2.135	5.27e-05	0.000696	string-db&nbsp;ihop-net	2.13491	down
Gga.8784.2.S1_a_at	GATAD2A	GATA zinc finger domain containing 2A	-	-	-1.094	-2.134	0.000127	0.00133	string-db&nbsp;ihop-net	2.1342	down
Gga.14457.1.S1_s_at	TTL	tubulin tyrosine ligase	-	-	-1.095	-2.135	4.24e-07	2.1e-05	string-db&nbsp;ihop-net	2.13546	down
GgaAffx.9445.1.S1_s_at	NNT	nicotinamide nucleotide transhydrogenase	760	Nicotinate and nicotinamide metabolism	-1.095	-2.136	2.68e-05	0.000424	string-db&nbsp;ihop-net	2.13603	down
Gga.19287.1.S1_at	PRPS1	phosphoribosyl pyrophosphate synthetase 1	00030 00230	Pentose phosphate pathway, Purine metabolism	-1.095	-2.136	0.000868	0.00548	string-db&nbsp;ihop-net	2.13634	down
Gga.6385.2.S1_a_at	EIF4EBP2	eukaryotic translation initiation factor 4E binding protein 2	3013	RNA transport	-1.096	-2.138	2.03e-08	2.34e-06	string-db&nbsp;ihop-net	2.13817	down
GgaAffx.25778.1.S1_at	TMEM231	transmembrane protein 231	-	-	-1.096	-2.138	1.29e-07	8.36e-06	string-db&nbsp;ihop-net	2.13783	down
GgaAffx.20596.1.S1_at	LSM14A	LSM14A, SCD6 homolog A (S. cerevisiae)	-	-	-1.096	-2.138	0.000527	0.0038	string-db&nbsp;ihop-net	2.138	down
GgaAffx.9168.3.S1_s_at	NCAPD2	non-SMC condensin I complex, subunit D2	-	-	-1.096	-2.137	0.00078	0.00507	string-db&nbsp;ihop-net	2.13728	down
GgaAffx.20662.1.S1_at	NARF	nuclear prelamin A recognition factor	-	-	-1.096	-2.137	0.000902	0.00564	string-db&nbsp;ihop-net	2.13746	down
GgaAffx.23423.2.S1_s_at	KCNJ5	potassium inwardly-rectifying channel, subfamily J, member 5	-	-	-1.097	-2.14	1.93e-09	4.58e-07	string-db&nbsp;ihop-net	2.13953	down
GgaAffx.25594.1.S1_at	CSNK1D	casein kinase 1, delta	04340 04540	Hedgehog signaling pathway, Gap junction	-1.098	-2.141	6.14e-06	0.000146	string-db&nbsp;ihop-net	2.14077	down
Gga.15502.1.A1_at	CBX8	chromobox homolog 8	-	-	-1.099	-2.142	1.53e-09	4.07e-07	string-db&nbsp;ihop-net	2.14186	down
GgaAffx.6375.1.S1_at	ZFAND3	zinc finger, AN1-type domain 3	-	-	-1.099	-2.142	7e-08	5.5e-06	string-db&nbsp;ihop-net	2.14226	down
Gga.8076.2.S1_a_at	GNAL	guanine nucleotide binding protein (G protein), alpha activating activity polypeptide, olfactory type	4020	Calcium signaling pathway	-1.099	-2.142	0.000356	0.00286	string-db&nbsp;ihop-net	2.14217	down
GgaAffx.5197.1.S1_s_at	BUB1	BUB1 mitotic checkpoint serine/threonine kinase	04110 04114 04914	Cell cycle, Oocyte meiosis, Progesterone-mediated oocyte maturation	-1.099	-2.142	0.000358	0.00286	string-db&nbsp;ihop-net	2.14205	down
Gga.16015.1.S1_at	LOC425015	NLR family, pyrin domain containing 1-like	-	-	-1.1	-2.143	3.07e-06	8.71e-05	string-db&nbsp;ihop-net	2.14319	down
GgaAffx.3713.1.S1_s_at	SEC61A1	Sec61 alpha 1 subunit (S. cerevisiae)	03060 04141 04145	Protein export, Protein processing in endoplasmic reticulum, Phagosome	-1.101	-2.144	0.00193	0.00987	string-db&nbsp;ihop-net	2.14447	down
GgaAffx.24191.1.S1_s_at	PWWP2A	PWWP domain containing 2A	-	-	-1.102	-2.147	4.63e-05	0.000629	string-db&nbsp;ihop-net	2.14696	down
GgaAffx.10151.1.S1_s_at	RBM12B	RNA binding motif protein 12B	-	-	-1.103	-2.148	5.16e-08	4.56e-06	string-db&nbsp;ihop-net	2.14788	down
Gga.4484.1.S1_at	2009-09-01	septin 9	-	-	-1.103	-2.148	1.59e-05	0.000292	string-db&nbsp;ihop-net	2.14754	down
Gga.18951.1.S1_at	RGMA	RGM domain family, member A	-	-	-1.103	-2.147	7.08e-05	0.000861	string-db&nbsp;ihop-net	2.1473	down
GgaAffx.882.2.S1_s_at	COX10	cytochrome c oxidase assembly homolog 10 (yeast)	00190 00860	Oxidative phosphorylation, Porphyrin and chlorophyll metabolism	-1.103	-2.148	0.000101	0.00112	string-db&nbsp;ihop-net	2.14796	down
GgaAffx.21899.1.S1_at			-	-	-1.103	-2.148	0.00119	0.00687	-	2.14751	down
Gga.19054.1.S1_at			-	-	-1.104	-2.149	5.99e-07	2.73e-05	-	2.14938	down
GgaAffx.7766.1.S1_s_at	GOLGA4	golgin A4	-	-	-1.104	-2.149	8.09e-06	0.000179	string-db&nbsp;ihop-net	2.14906	down
Gga.8992.1.S1_at			-	-	-1.105	-2.151	9.31e-05	0.00106	-	2.15076	down
Gga.17619.1.S1_at			-	-	-1.106	-2.153	7.71e-05	0.00092	-	2.15256	down
Gga.15920.1.S1_at	DNAJC7	DnaJ (Hsp40) homolog, subfamily C, member 7	-	-	-1.106	-2.152	0.000501	0.00367	string-db&nbsp;ihop-net	2.15187	down
GgaAffx.4363.1.S1_s_at	TBC1D22A	TBC1 domain family, member 22A	-	-	-1.107	-2.154	1.06e-05	0.000218	string-db&nbsp;ihop-net	2.15443	down
GgaAffx.21799.1.S1_s_at	CMTM3	CKLF-like MARVEL transmembrane domain containing 3	-	-	-1.107	-2.153	2.13e-05	0.000359	string-db&nbsp;ihop-net	2.15331	down
GgaAffx.26586.1.S1_s_at	SLC7A3	solute carrier family 7 (cationic amino acid transporter, y+ system), member 3	-	-	-1.107	-2.154	0.0013	0.00737	string-db&nbsp;ihop-net	2.1536	down
GgaAffx.10686.1.S1_at			-	-	-1.107	-2.155	0.00158	0.0085	-	2.15458	down
GgaAffx.11524.1.S1_s_at	CCT4	chaperonin containing TCP1, subunit 4 (delta)	-	-	-1.108	-2.155	3.1e-09	6.36e-07	string-db&nbsp;ihop-net	2.1551	down
Gga.2190.2.S1_a_at	SOCS2	suppressor of cytokine signaling 2	04630 04910	Jak-STAT signaling pathway, Insulin signaling pathway	-1.108	-2.155	0.000912	0.00568	string-db&nbsp;ihop-net	2.15543	down
GgaAffx.21914.1.S1_at			-	-	-1.111	-2.161	2.15e-06	6.77e-05	-	2.16055	down
GgaAffx.9840.2.S1_s_at	PTGFRN	prostaglandin F2 receptor inhibitor	-	-	-1.111	-2.16	0.00194	0.00987	string-db&nbsp;ihop-net	2.16033	down
GgaAffx.10460.1.S1_at	KLHL15	kelch-like family member 15	-	-	-1.112	-2.162	0.000457	0.00342	string-db&nbsp;ihop-net	2.1621	down
GgaAffx.25782.1.S1_s_at	ZFR	zinc finger RNA binding protein	-	-	-1.113	-2.162	3.02e-07	1.64e-05	string-db&nbsp;ihop-net	2.16249	down
Gga.13963.1.S1_s_at	PIBF1	progesterone immunomodulatory binding factor 1	-	-	-1.113	-2.163	1.04e-05	0.000215	string-db&nbsp;ihop-net	2.16265	down
Gga.2657.1.S1_s_at			-	-	-1.114	-2.164	0.00107	0.00637	-	2.16427	down
GgaAffx.25672.1.S1_s_at	ASPSCR1	alveolar soft part sarcoma chromosome region, candidate 1	-	-	-1.116	-2.168	2.11e-05	0.000357	string-db&nbsp;ihop-net	2.1679	down
Gga.9093.3.S1_a_at	DBN1	drebrin 1	-	-	-1.116	-2.168	8.38e-05	0.000977	string-db&nbsp;ihop-net	2.16809	down
GgaAffx.21053.1.S1_at	BCOR	BCL6 corepressor	-	-	-1.116	-2.167	0.000375	0.00297	string-db&nbsp;ihop-net	2.16692	down
GgaAffx.3091.1.S1_at	WTIP	Wilms tumor 1 interacting protein	-	-	-1.117	-2.168	0.000363	0.0029	string-db&nbsp;ihop-net	2.16825	down
GgaAffx.25260.1.S1_at	LOC100859845	autophagy-related protein 101-like	-	-	-1.118	-2.17	0.000294	0.00247	string-db&nbsp;ihop-net	2.17016	down
GgaAffx.25963.1.S1_at	CPAMD8	C3 and PZP-like, alpha-2-macroglobulin domain containing 8	-	-	-1.118	-2.171	0.0009	0.00563	string-db&nbsp;ihop-net	2.17104	down
GgaAffx.21799.1.S1_at	CMTM3	CKLF-like MARVEL transmembrane domain containing 3	-	-	-1.119	-2.171	8e-06	0.000178	string-db&nbsp;ihop-net	2.17135	down
Gga.16950.1.S1_s_at	ZMYM2	zinc finger, MYM-type 2	-	-	-1.119	-2.172	3.7e-05	0.000536	string-db&nbsp;ihop-net	2.17151	down
GgaAffx.5379.2.S1_s_at	BRD1	bromodomain containing 1	-	-	-1.119	-2.173	8.41e-05	0.00098	string-db&nbsp;ihop-net	2.17256	down
GgaAffx.375.2.S1_s_at	CDC27	cell division cycle 27	04110 04114 04120 04914	Cell cycle, Oocyte meiosis, Ubiquitin mediated proteolysis, Progesterone-mediated oocyte maturation	-1.119	-2.171	0.000235	0.0021	string-db&nbsp;ihop-net	2.17128	down
GgaAffx.22675.2.S1_at	KIF16B	kinesin family member 16B	-	-	-1.12	-2.173	1.1e-05	0.000223	string-db&nbsp;ihop-net	2.17289	down
Gga.17757.1.S1_at			-	-	-1.12	-2.174	0.000154	0.00153	-	2.17364	down
Gga.14338.1.S1_at	FGFR2	fibroblast growth factor receptor 2	04010 04144 04810	MAPK signaling pathway, Endocytosis, Regulation of actin cytoskeleton	-1.12	-2.173	0.000258	0.00225	string-db&nbsp;ihop-net	2.17272	down
Gga.19347.1.S1_at			-	-	-1.121	-2.174	0.000459	0.00343	-	2.17424	down
GgaAffx.24545.1.S1_at	ENC1	ectodermal-neural cortex 1 (with BTB domain)	-	-	-1.121	-2.175	0.00161	0.00862	string-db&nbsp;ihop-net	2.17484	down
GgaAffx.9737.2.S1_s_at	TOMM70A	translocase of outer mitochondrial membrane 70 homolog A (S. cerevisiae)	-	-	-1.122	-2.177	0.00099	0.00603	string-db&nbsp;ihop-net	2.1766	down
GgaAffx.7456.1.S1_at			-	-	-1.123	-2.178	1.52e-06	5.22e-05	-	2.17766	down
Gga.2170.1.S2_at	GRB2	growth factor receptor-bound protein 2	04010 04012 04068 04320 04510 04540 04630 04910 04912	MAPK signaling pathway, ErbB signaling pathway, FoxO signaling pathway, Dorso-ventral axis formation, Focal adhesion, Gap junction, Jak-STAT signaling pathway, Insulin signaling pathway, GnRH signaling pathway	-1.124	-2.179	0.000887	0.00557	string-db&nbsp;ihop-net	2.17937	down
GgaAffx.9875.1.S1_s_at	ARMC1	armadillo repeat containing 1	-	-	-1.125	-2.181	0.000113	0.00121	string-db&nbsp;ihop-net	2.18073	down
Gga.1295.1.S1_at	UBE2A	ubiquitin-conjugating enzyme E2A	4120	Ubiquitin mediated proteolysis	-1.127	-2.184	1.79e-09	4.37e-07	string-db&nbsp;ihop-net	2.18437	down
Gga.10062.1.S1_s_at	TTF2	transcription termination factor, RNA polymerase II	-	-	-1.127	-2.184	0.00107	0.00638	string-db&nbsp;ihop-net	2.18421	down
Gga.12679.2.S1_a_at	TIMM23	translocase of inner mitochondrial membrane 23 homolog (yeast)	-	-	-1.129	-2.188	0.000403	0.00313	string-db&nbsp;ihop-net	2.18762	down
GgaAffx.6810.1.S1_at	CPSF2	cleavage and polyadenylation specific factor 2, 100kDa	3015	mRNA surveillance pathway	-1.13	-2.188	1.62e-07	1.01e-05	string-db&nbsp;ihop-net	2.18834	down
Gga.3578.1.S1_at			-	-	-1.13	-2.188	2.58e-05	0.000413	-	2.18805	down
Gga.4522.2.S1_a_at	DHX15	DEAH (Asp-Glu-Ala-His) box helicase 15	3040	Spliceosome	-1.131	-2.191	1.04e-08	1.42e-06	string-db&nbsp;ihop-net	2.19067	down
GgaAffx.25459.1.S1_s_at	LOC100857793	E1A-binding protein p400-like	-	-	-1.131	-2.19	5.66e-06	0.000138	string-db&nbsp;ihop-net	2.19031	down
Gga.3616.1.S1_at	MBD4	methyl-CpG binding domain protein 4	3410	Base excision repair	-1.132	-2.192	8.86e-07	3.63e-05	string-db&nbsp;ihop-net	2.19195	down
GgaAffx.20700.1.S1_s_at	MFN1	mitofusin 1	-	-	-1.135	-2.196	0.00141	0.0078	string-db&nbsp;ihop-net	2.19631	down
GgaAffx.26752.1.S1_s_at	PIK3C2A	phosphatidylinositol-4-phosphate 3-kinase, catalytic subunit type 2 alpha	00562 04070	Inositol phosphate metabolism, Phosphatidylinositol signaling system	-1.136	-2.198	5.14e-06	0.000127	string-db&nbsp;ihop-net	2.19822	down
GgaAffx.5174.1.S1_at	CTDSPL2	CTD (carboxy-terminal domain, RNA polymerase II, polypeptide A) small phosphatase like 2	-	-	-1.136	-2.198	0.000643	0.0044	string-db&nbsp;ihop-net	2.19788	down
Gga.19978.1.S1_at	SHROOM2	shroom family member 2	4530	Tight junction	-1.136	-2.197	0.00139	0.00773	string-db&nbsp;ihop-net	2.19725	down
Gga.7508.2.S1_at	RPTOR	regulatory associated protein of MTOR, complex 1	04150 04910	mTOR signaling pathway, Insulin signaling pathway	-1.137	-2.199	0.00131	0.00739	string-db&nbsp;ihop-net	2.1991	down
GgaAffx.22314.1.S1_at			-	-	-1.138	-2.201	6.7e-10	2.27e-07	-	2.20104	down
GgaAffx.4365.1.S1_at	SPPL3	signal peptide peptidase like 3	-	-	-1.138	-2.201	3.09e-07	1.67e-05	string-db&nbsp;ihop-net	2.20099	down
GgaAffx.7663.2.S1_s_at	AP1AR	adaptor-related protein complex 1 associated regulatory protein	-	-	-1.138	-2.201	0.000626	0.00431	string-db&nbsp;ihop-net	2.20146	down
Gga.8935.1.S1_at			-	-	-1.139	-2.203	1.33e-06	4.78e-05	-	2.20285	down
GgaAffx.1413.1.S1_at	THUMPD1	THUMP domain containing 1	-	-	-1.14	-2.204	7.06e-06	0.000162	string-db&nbsp;ihop-net	2.20442	down
GgaAffx.12265.1.S1_at	MRPS2	mitochondrial ribosomal protein S2	3010	Ribosome	-1.141	-2.206	2.05e-07	1.2e-05	string-db&nbsp;ihop-net	2.20608	down
Gga.4082.1.S1_at	SMO	smoothened, frizzled family receptor	4340	Hedgehog signaling pathway	-1.141	-2.205	3.51e-07	1.83e-05	string-db&nbsp;ihop-net	2.20488	down
Gga.5978.1.S1_at	ZDHHC9	zinc finger, DHHC-type containing 9	-	-	-1.141	-2.206	4.93e-07	2.36e-05	string-db&nbsp;ihop-net	2.20555	down
Gga.5119.1.S1_s_at			-	-	-1.141	-2.206	0.00118	0.00686	-	2.20553	down
GgaAffx.2750.1.S1_s_at	RAB27A	RAB27A, member RAS oncogene family	-	-	-1.142	-2.207	8.29e-09	1.22e-06	string-db&nbsp;ihop-net	2.2065	down
Gga.16100.1.S1_at			-	-	-1.143	-2.208	4.13e-06	0.000109	-	2.20812	down
Gga.11988.2.S1_a_at			-	-	-1.143	-2.208	0.00163	0.00869	-	2.20822	down
GgaAffx.25269.1.S1_at	VPS4A	vacuolar protein sorting 4 homolog A (S. cerevisiae)	4144	Endocytosis	-1.143	-2.208	0.00192	0.0098	string-db&nbsp;ihop-net	2.20816	down
GgaAffx.4825.1.S1_at	COPS7B	COP9 signalosome subunit 7B	-	-	-1.146	-2.212	7.08e-08	5.53e-06	string-db&nbsp;ihop-net	2.21248	down
GgaAffx.23878.1.S1_at	NIN	ninein (GSK3B interacting protein)	-	-	-1.146	-2.212	2.49e-05	0.000403	string-db&nbsp;ihop-net	2.2125	down
Gga.16383.1.S1_at	DCP2	DCP2 decapping enzyme homolog (S. cerevisiae)	3018	RNA degradation	-1.147	-2.214	1.5e-07	9.39e-06	string-db&nbsp;ihop-net	2.2139	down
Gga.11387.1.S1_s_at	FILIP1L	filamin A interacting protein 1-like	-	-	-1.148	-2.216	7.1e-10	2.35e-07	string-db&nbsp;ihop-net	2.21629	down
GgaAffx.462.1.S1_s_at	PPP1R8	protein phosphatase 1, regulatory subunit 8	-	-	-1.149	-2.218	9.26e-10	2.82e-07	string-db&nbsp;ihop-net	2.21795	down
Gga.7331.2.S1_a_at	RAI2	retinoic acid induced 2	-	-	-1.149	-2.217	7.16e-09	1.11e-06	string-db&nbsp;ihop-net	2.21722	down
Gga.234.1.S1_at	FGF10	fibroblast growth factor 10	04010 04810	MAPK signaling pathway, Regulation of actin cytoskeleton	-1.149	-2.217	6.85e-08	5.44e-06	string-db&nbsp;ihop-net	2.21695	down
GgaAffx.11794.1.S1_s_at	CAPZA1	capping protein (actin filament) muscle Z-line, alpha 1	-	-	-1.149	-2.218	3.07e-07	1.66e-05	string-db&nbsp;ihop-net	2.21785	down
GgaAffx.22084.1.S1_at	PLA2G15	phospholipase A2, group XV	00564 04142	Glycerophospholipid metabolism, Lysosome	-1.149	-2.217	0.000724	0.00479	string-db&nbsp;ihop-net	2.21732	down
GgaAffx.393.1.S1_at	CAMTA1	calmodulin binding transcription activator 1	-	-	-1.15	-2.219	1.05e-09	3.11e-07	string-db&nbsp;ihop-net	2.21868	down
GgaAffx.24935.1.S1_at	ELOVL5	ELOVL fatty acid elongase 5	00062 01040	Fatty acid elongation, Biosynthesis of unsaturated fatty acids	-1.15	-2.219	8.31e-07	3.47e-05	string-db&nbsp;ihop-net	2.21863	down
Gga.16904.1.S1_at			-	-	-1.15	-2.219	0.00104	0.00626	-	2.21941	down
Gga.2305.1.S1_at	CXCR4	chemokine (C-X-C motif) receptor 4	04060 04144 04672	Cytokine-cytokine receptor interaction, Endocytosis, Intestinal immune network for IgA production	-1.151	-2.22	7.09e-06	0.000163	string-db&nbsp;ihop-net	2.22033	down
GgaAffx.1133.1.S1_at	CDK12	cyclin-dependent kinase 12	-	-	-1.151	-2.221	0.000452	0.00339	string-db&nbsp;ihop-net	2.22058	down
Gga.2348.2.S1_at	LHX9	LIM homeobox 9	-	-	-1.152	-2.222	0.000374	0.00296	string-db&nbsp;ihop-net	2.22154	down
GgaAffx.20684.1.S1_at	KANSL2	KAT8 regulatory NSL complex subunit 2	-	-	-1.152	-2.222	0.000747	0.00491	string-db&nbsp;ihop-net	2.22189	down
Gga.16910.1.S1_at	CHD9	chromodomain helicase DNA binding protein 9	-	-	-1.153	-2.223	8.71e-07	3.58e-05	string-db&nbsp;ihop-net	2.22331	down
Gga.16745.2.S1_at	ABR	active BCR-related	-	-	-1.153	-2.223	4.78e-05	0.000645	string-db&nbsp;ihop-net	2.22317	down
Gga.4690.3.S1_a_at	NUP160	nucleoporin 160kDa	3013	RNA transport	-1.153	-2.223	0.000558	0.00397	string-db&nbsp;ihop-net	2.22337	down
Gga.12640.1.S1_s_at	WDR33	WD repeat domain 33	3015	mRNA surveillance pathway	-1.154	-2.225	7.01e-08	5.5e-06	string-db&nbsp;ihop-net	2.2247	down
Gga.837.1.S1_a_at	NPY	neuropeptide Y	4920	Adipocytokine signaling pathway	-1.154	-2.226	8.68e-05	0.001	string-db&nbsp;ihop-net	2.22563	down
Gga.17872.1.S1_at			-	-	-1.154	-2.226	0.000515	0.00374	-	2.22584	down
GgaAffx.21991.1.S1_at	ASXL1	additional sex combs like 1 (Drosophila)	-	-	-1.154	-2.225	0.00104	0.00623	string-db&nbsp;ihop-net	2.22493	down
Gga.2810.2.S1_at	PFKL	phosphofructokinase, liver	00010 00030 00051 00052 03018	Glycolysis / Gluconeogenesis, Pentose phosphate pathway, Fructose and mannose metabolism, Galactose metabolism, RNA degradation	-1.157	-2.23	1.18e-05	0.000235	string-db&nbsp;ihop-net	2.22982	down
Gga.12997.1.S1_s_at	PRRX2	paired related homeobox 2	-	-	-1.157	-2.23	0.000214	0.00196	string-db&nbsp;ihop-net	2.22973	down
Gga.6910.1.A1_at	MBLAC2	metallo-beta-lactamase domain containing 2	-	-	-1.158	-2.231	9.42e-05	0.00107	string-db&nbsp;ihop-net	2.23083	down
Gga.18598.1.S1_at	2006-03-01	membrane-associated ring finger (C3HC4) 6, E3 ubiquitin protein ligase	4141	Protein processing in endoplasmic reticulum	-1.158	-2.231	0.000703	0.0047	string-db&nbsp;ihop-net	2.23087	down
Gga.15719.1.S1_at	THAP7	THAP domain containing 7	-	-	-1.159	-2.232	0.000159	0.00157	string-db&nbsp;ihop-net	2.23225	down
Gga.3463.1.S1_at			-	-	-1.16	-2.235	5.44e-05	0.000713	-	2.23462	down
Gga.17410.1.S1_at	GLCCI1	glucocorticoid induced transcript 1	-	-	-1.162	-2.237	9.22e-05	0.00105	string-db&nbsp;ihop-net	2.23716	down
Gga.18323.1.S1_at			-	-	-1.163	-2.239	3.76e-07	1.93e-05	-	2.23913	down
GgaAffx.20173.1.S1_s_at	TBC1D9	TBC1 domain family, member 9 (with GRAM domain)	-	-	-1.163	-2.24	4.02e-07	2.02e-05	string-db&nbsp;ihop-net	2.23951	down
GgaAffx.21430.1.S1_at	C4H4ORF29	chromosome 4 open reading frame, human C4orf29	-	-	-1.163	-2.239	7.8e-05	0.000927	string-db&nbsp;ihop-net	2.23886	down
GgaAffx.22600.1.S1_s_at	CDON	cell adhesion associated, oncogene regulated	-	-	-1.163	-2.239	0.000235	0.0021	string-db&nbsp;ihop-net	2.23897	down
Gga.17354.1.S1_at	ZNF503	zinc finger protein 503	-	-	-1.164	-2.24	0.000359	0.00287	string-db&nbsp;ihop-net	2.24014	down
GgaAffx.23915.1.S1_s_at	TNS3	tensin 3	-	-	-1.165	-2.242	3.1e-06	8.79e-05	string-db&nbsp;ihop-net	2.24202	down
GgaAffx.3350.1.S1_at	USP32	ubiquitin specific peptidase 32	-	-	-1.165	-2.243	0.000428	0.00328	string-db&nbsp;ihop-net	2.2428	down
Gga.12553.1.S1_s_at	ERBB2IP	erbb2 interacting protein	4621	NOD-like receptor signaling pathway	-1.167	-2.245	5.23e-06	0.000129	string-db&nbsp;ihop-net	2.24525	down
GgaAffx.21289.1.S1_s_at	C6H10ORF26	chromosome 6 open reading frame, human C10orf26	-	-	-1.167	-2.246	7.74e-05	0.000922	string-db&nbsp;ihop-net	2.24554	down
Gga.17194.1.S1_at			-	-	-1.168	-2.247	4.49e-05	0.000613	-	2.24669	down
Gga.2352.2.S1_a_at	DAB1	Dab, reelin signal transducer, homolog 1 (Drosophila)	-	-	-1.168	-2.247	7.71e-05	0.00092	string-db&nbsp;ihop-net	2.24681	down
GgaAffx.24893.1.S1_s_at	KDM6A	lysine (K)-specific demethylase 6A	-	-	-1.168	-2.247	0.0014	0.00777	string-db&nbsp;ihop-net	2.24682	down
Gga.11481.1.S1_at	BRI3BP	BRI3 binding protein	-	-	-1.17	-2.25	8.45e-06	0.000185	string-db&nbsp;ihop-net	2.25017	down
GgaAffx.26682.1.S1_s_at	TUB	tubby bipartite transcription factor	-	-	-1.17	-2.25	0.000441	0.00334	string-db&nbsp;ihop-net	2.24974	down
Gga.12000.1.S1_at			-	-	-1.17	-2.25	0.00182	0.00942	-	2.24964	down
Gga.12026.2.S1_a_at	NENF	neudesin neurotrophic factor	-	-	-1.171	-2.252	7.54e-08	5.8e-06	string-db&nbsp;ihop-net	2.25231	down
GgaAffx.12637.1.S1_at	RNF7	ring finger protein 7	4120	Ubiquitin mediated proteolysis	-1.171	-2.251	8.74e-06	0.000189	string-db&nbsp;ihop-net	2.25106	down
Gga.4661.2.S1_at	TUBA1C	tubulin, alpha 1c	-	-	-1.172	-2.253	2.29e-08	2.53e-06	string-db&nbsp;ihop-net	2.25335	down
Gga.2748.1.S1_s_at	ELL	elongation factor RNA polymerase II	-	-	-1.173	-2.255	2.25e-10	1.01e-07	string-db&nbsp;ihop-net	2.2545	down
GgaAffx.1840.2.S1_s_at	ERGIC1	endoplasmic reticulum-golgi intermediate compartment (ERGIC) 1	-	-	-1.174	-2.257	3.8e-11	3.03e-08	string-db&nbsp;ihop-net	2.25707	down
Gga.4571.1.S1_s_at	NDUFS2	NADH dehydrogenase (ubiquinone) Fe-S protein 2, 49kDa (NADH-coenzyme Q reductase)	190	Oxidative phosphorylation	-1.174	-2.256	2.72e-08	2.89e-06	string-db&nbsp;ihop-net	2.25613	down
GgaAffx.4444.2.S1_s_at	MLEC	malectin	-	-	-1.174	-2.256	3.16e-07	1.69e-05	string-db&nbsp;ihop-net	2.25648	down
Gga.12337.3.S1_s_at			-	-	-1.174	-2.256	3.3e-07	1.74e-05	-	2.25571	down
GgaAffx.11769.1.S1_s_at	UBQLN4	ubiquilin 4	4141	Protein processing in endoplasmic reticulum	-1.175	-2.258	2.77e-08	2.92e-06	string-db&nbsp;ihop-net	2.25787	down
GgaAffx.10472.2.S1_s_at	FAM91A1	family with sequence similarity 91, member A1	-	-	-1.175	-2.257	0.000663	0.00449	string-db&nbsp;ihop-net	2.25716	down
GgaAffx.11212.1.S1_s_at	LCORL	ligand dependent nuclear receptor corepressor-like	-	-	-1.176	-2.26	6.9e-06	0.00016	string-db&nbsp;ihop-net	2.25988	down
GgaAffx.5182.1.S1_at	FEM1C	fem-1 homolog c (C. elegans)	-	-	-1.176	-2.259	2.7e-05	0.000427	string-db&nbsp;ihop-net	2.25874	down
Gga.3875.1.S1_at	AKT1	v-akt murine thymoma viral oncogene homolog 1	04010 04012 04068 04150 04210 04261 04370 04510 04530 04620 04630 04910 04914 04920 05164	MAPK signaling pathway, ErbB signaling pathway, FoxO signaling pathway, mTOR signaling pathway, Apoptosis, Adrenergic signaling in cardiomyocytes, VEGF signaling pathway, Focal adhesion, Tight junction, Toll-like receptor signaling pathway, Jak-STAT signaling pathway, Insulin signaling pathway, Progesterone-mediated oocyte maturation, Adipocytokine signaling pathway, Influenza A	-1.177	-2.262	2.14e-09	4.79e-07	string-db&nbsp;ihop-net	2.26152	down
GgaAffx.7528.1.S1_at	TTC26	tetratricopeptide repeat domain 26	-	-	-1.177	-2.261	3.01e-07	1.64e-05	string-db&nbsp;ihop-net	2.26095	down
Gga.5449.1.S1_at			-	-	-1.177	-2.261	1.09e-06	4.17e-05	-	2.26148	down
Gga.7223.1.A1_s_at	AP1G1	adaptor-related protein complex 1, gamma 1 subunit	4142	Lysosome	-1.177	-2.262	0.00122	0.00702	string-db&nbsp;ihop-net	2.26162	down
GgaAffx.24959.1.S1_at	PDIA6	protein disulfide isomerase family A, member 6	4141	Protein processing in endoplasmic reticulum	-1.18	-2.266	2.14e-05	0.000359	string-db&nbsp;ihop-net	2.26597	down
GgaAffx.5091.1.S1_at	ATXN7L1	ataxin 7-like 1	-	-	-1.18	-2.266	0.000194	0.00182	string-db&nbsp;ihop-net	2.26605	down
Gga.19361.1.S1_s_at	TNRC6C	trinucleotide repeat containing 6C	-	-	-1.181	-2.267	3.83e-08	3.69e-06	string-db&nbsp;ihop-net	2.26677	down
GgaAffx.11716.1.S1_s_at	SHQ1	SHQ1, H/ACA ribonucleoprotein assembly factor	-	-	-1.182	-2.27	1.29e-08	1.69e-06	string-db&nbsp;ihop-net	2.26968	down
Gga.19872.1.S1_s_at	ANAPC2	anaphase promoting complex subunit 2	04110 04114 04120 04914	Cell cycle, Oocyte meiosis, Ubiquitin mediated proteolysis, Progesterone-mediated oocyte maturation	-1.182	-2.269	0.00113	0.00661	string-db&nbsp;ihop-net	2.26917	down
GgaAffx.3646.1.S1_at	MNT	MNT, MAX dimerization protein	-	-	-1.184	-2.272	3.07e-05	0.00047	string-db&nbsp;ihop-net	2.27224	down
GgaAffx.7531.1.S1_s_at	LUC7L2	LUC7-like 2 (S. cerevisiae)	-	-	-1.185	-2.274	3.6e-09	6.94e-07	string-db&nbsp;ihop-net	2.27386	down
Gga.1635.2.S1_at			-	-	-1.185	-2.273	8.85e-09	1.27e-06	-	2.27322	down
Gga.8488.1.S1_s_at	NDUFV1	NADH dehydrogenase (ubiquinone) flavoprotein 1, 51kDa	190	Oxidative phosphorylation	-1.185	-2.273	1.94e-05	0.000336	string-db&nbsp;ihop-net	2.27325	down
Gga.10682.1.S1_at			-	-	-1.186	-2.275	2.25e-06	6.97e-05	-	2.275	down
Gga.18352.1.S1_at	HOXB1	homeobox B1	-	-	-1.186	-2.275	0.000269	0.00232	string-db&nbsp;ihop-net	2.27529	down
Gga.12490.1.S1_at			-	-	-1.186	-2.275	0.000684	0.0046	-	2.27527	down
Gga.1449.1.S1_a_at			-	-	-1.187	-2.277	6.71e-08	5.34e-06	-	2.27707	down
Gga.3441.2.S1_s_at	TMEM167A	transmembrane protein 167A	-	-	-1.187	-2.276	5.24e-07	2.44e-05	string-db&nbsp;ihop-net	2.27617	down
Gga.12554.2.S1_a_at			-	-	-1.187	-2.277	3.03e-06	8.63e-05	-	2.27671	down
Gga.2218.1.S1_at	PTK7	protein tyrosine kinase 7	-	-	-1.188	-2.279	6.63e-08	5.31e-06	string-db&nbsp;ihop-net	2.27851	down
Gga.11469.1.S1_a_at	KCTD20	potassium channel tetramerisation domain containing 20	-	-	-1.188	-2.279	0.000332	0.00271	string-db&nbsp;ihop-net	2.27889	down
GgaAffx.21050.1.S1_at	PORCN	porcupine	-	-	-1.19	-2.281	2.71e-05	0.000428	string-db&nbsp;ihop-net	2.28098	down
GgaAffx.24058.1.S1_at	IPO8	importin 8	-	-	-1.191	-2.284	1.05e-05	0.000217	string-db&nbsp;ihop-net	2.28377	down
GgaAffx.4243.1.S1_s_at			-	-	-1.191	-2.284	0.000673	0.00454	-	2.2837	down
Gga.11987.1.S1_s_at	WASF3	WAS protein family, member 3	4520	Adherens junction	-1.192	-2.285	2.14e-07	1.24e-05	string-db&nbsp;ihop-net	2.28466	down
Gga.20011.2.S1_at			-	-	-1.193	-2.287	0.000104	0.00114	-	2.28701	down
Gga.17172.1.S1_at			-	-	-1.196	-2.291	2.45e-05	0.000398	-	2.29061	down
GgaAffx.26679.1.S1_at	PA2G4	proliferation-associated 2G4, 38kDa	-	-	-1.197	-2.293	7.22e-07	3.1e-05	string-db&nbsp;ihop-net	2.29305	down
GgaAffx.22700.1.S1_at	PRKACB	protein kinase, cAMP-dependent, catalytic, beta	04010 04020 04114 04210 04261 04270 04310 04340 04540 04910 04912 04914 04916	MAPK signaling pathway, Calcium signaling pathway, Oocyte meiosis, Apoptosis, Adrenergic signaling in cardiomyocytes, Vascular smooth muscle contraction, Wnt signaling pathway, Hedgehog signaling pathway, Gap junction, Insulin signaling pathway, GnRH signaling pathway, Progesterone-mediated oocyte maturation, Melanogenesis	-1.197	-2.292	3.58e-05	0.000525	string-db&nbsp;ihop-net	2.29186	down
Gga.6517.1.S1_s_at			-	-	-1.197	-2.292	0.00189	0.00969	-	2.2919	down
Gga.16576.1.S1_at	RIN2	Ras and Rab interactor 2	-	-	-1.199	-2.296	1.59e-05	0.000291	string-db&nbsp;ihop-net	2.29561	down
GgaAffx.8485.1.S1_at	SECISBP2L	SECIS binding protein 2-like	-	-	-1.199	-2.295	4.34e-05	0.000598	string-db&nbsp;ihop-net	2.29537	down
GgaAffx.623.1.S1_at	YTHDF2	YTH domain family, member 2	-	-	-1.2	-2.297	1.39e-06	4.94e-05	string-db&nbsp;ihop-net	2.29693	down
GgaAffx.24394.1.S1_at	TIMM50	translocase of inner mitochondrial membrane 50 homolog (S. cerevisiae)	-	-	-1.2	-2.297	0.000579	0.00407	string-db&nbsp;ihop-net	2.2966	down
GgaAffx.12485.1.S1_s_at	FARSA	phenylalanyl-tRNA synthetase, alpha subunit	970	Aminoacyl-tRNA biosynthesis	-1.201	-2.299	1.77e-05	0.000313	string-db&nbsp;ihop-net	2.2989	down
Gga.7570.1.S1_at	HGS	hepatocyte growth factor-regulated tyrosine kinase substrate	04144 04145	Endocytosis, Phagosome	-1.201	-2.299	0.000141	0.00144	string-db&nbsp;ihop-net	2.29916	down
Gga.555.1.S1_at	PAX7	paired box 7	-	-	-1.202	-2.301	1.18e-06	4.46e-05	string-db&nbsp;ihop-net	2.30087	down
GgaAffx.24516.3.S1_s_at			-	-	-1.202	-2.301	8.98e-05	0.00103	-	2.30093	down
Gga.4512.2.S1_at	RPS14	ribosomal protein S14	3010	Ribosome	-1.203	-2.302	2.81e-06	8.13e-05	string-db&nbsp;ihop-net	2.30245	down
Gga.1514.1.S1_at			-	-	-1.205	-2.305	4.32e-08	4.1e-06	-	2.30521	down
Gga.11207.1.S1_s_at	ACSL4	acyl-CoA synthetase long-chain family member 4	00061 00071 03320 04146 04920	Fatty acid biosynthesis, Fatty acid degradation, PPAR signaling pathway, Peroxisome, Adipocytokine signaling pathway	-1.205	-2.305	1.29e-05	0.00025	string-db&nbsp;ihop-net	2.30545	down
Gga.18461.1.S1_s_at	PTPRF	protein tyrosine phosphatase, receptor type, F	04514 04520 04910	Cell adhesion molecules (CAMs), Adherens junction, Insulin signaling pathway	-1.205	-2.306	0.000128	0.00134	string-db&nbsp;ihop-net	2.30584	down
GgaAffx.24354.5.S1_s_at	ITPR2	inositol 1,4,5-trisphosphate receptor, type 2	04020 04070 04114 04270 04540 04912	Calcium signaling pathway, Phosphatidylinositol signaling system, Oocyte meiosis, Vascular smooth muscle contraction, Gap junction, GnRH signaling pathway	-1.206	-2.307	5.66e-08	4.87e-06	string-db&nbsp;ihop-net	2.30725	down
Gga.15948.1.S1_at	PATZ1	POZ (BTB) and AT hook containing zinc finger 1	-	-	-1.206	-2.308	1.96e-06	6.32e-05	string-db&nbsp;ihop-net	2.30774	down
GgaAffx.21262.1.S1_s_at	SEMA6D	sema domain, transmembrane domain (TM), and cytoplasmic domain, (semaphorin) 6D	-	-	-1.207	-2.309	3.47e-05	0.000513	string-db&nbsp;ihop-net	2.30889	down
GgaAffx.5672.1.S1_at	ZZZ3	zinc finger, ZZ-type containing 3	-	-	-1.209	-2.312	3.68e-08	3.6e-06	string-db&nbsp;ihop-net	2.3124	down
Gga.3974.1.S1_at	CCND2	cyclin D2	04068 04110 04115 04310 04510 04630	FoxO signaling pathway, Cell cycle, p53 signaling pathway, Wnt signaling pathway, Focal adhesion, Jak-STAT signaling pathway	-1.209	-2.312	7.6e-06	0.000171	string-db&nbsp;ihop-net	2.31228	down
Gga.9380.3.S1_a_at	PDHB	pyruvate dehydrogenase (lipoamide) beta	00010 00020 00620	Glycolysis / Gluconeogenesis, Citrate cycle (TCA cycle), Pyruvate metabolism	-1.21	-2.314	0.00112	0.00661	string-db&nbsp;ihop-net	2.3138	down
GgaAffx.23643.1.S1_s_at	WBP11	WW domain binding protein 11	3040	Spliceosome	-1.214	-2.32	2.2e-06	6.87e-05	string-db&nbsp;ihop-net	2.31964	down
GgaAffx.5870.1.S1_at	AKAP9	A kinase (PRKA) anchor protein (yotiao) 9	-	-	-1.214	-2.319	1.41e-05	0.000267	string-db&nbsp;ihop-net	2.31943	down
Gga.19935.1.A1_at			-	-	-1.214	-2.32	0.000266	0.00231	-	2.31969	down
GgaAffx.9854.3.S1_s_at	CHD7	chromodomain helicase DNA binding protein 7	-	-	-1.215	-2.321	5.11e-07	2.42e-05	string-db&nbsp;ihop-net	2.32067	down
Gga.11469.3.S1_a_at	KCTD20	potassium channel tetramerisation domain containing 20	-	-	-1.215	-2.322	0.000286	0.00242	string-db&nbsp;ihop-net	2.32169	down
Gga.3667.1.S1_at	PDLIM4	PDZ and LIM domain 4	-	-	-1.218	-2.326	1.19e-06	4.47e-05	string-db&nbsp;ihop-net	2.32605	down
Gga.9299.1.S1_at	CPT1A	carnitine palmitoyltransferase 1A (liver)	00071 03320 04920	Fatty acid degradation, PPAR signaling pathway, Adipocytokine signaling pathway	-1.218	-2.326	0.000147	0.00148	string-db&nbsp;ihop-net	2.32629	down
GgaAffx.21435.1.S1_x_at	WDR12	WD repeat domain 12	-	-	-1.219	-2.328	2.84e-05	0.000442	string-db&nbsp;ihop-net	2.32803	down
Gga.19513.1.S1_s_at	ZNF143	zinc finger protein 143	-	-	-1.219	-2.327	0.000113	0.00122	string-db&nbsp;ihop-net	2.32724	down
Gga.4459.4.S1_a_at	RPL35A	ribosomal protein L35a	3010	Ribosome	-1.219	-2.327	0.000143	0.00145	string-db&nbsp;ihop-net	2.32733	down
Gga.5736.1.S1_at	SOWAHC	sosondowah ankyrin repeat domain family member C	-	-	-1.221	-2.332	0.000898	0.00562	string-db&nbsp;ihop-net	2.33151	down
GgaAffx.2674.1.S1_s_at	AGGF1	angiogenic factor with G patch and FHA domains 1	-	-	-1.222	-2.333	1.67e-09	4.29e-07	string-db&nbsp;ihop-net	2.33279	down
GgaAffx.7121.1.S1_s_at	POC1B	POC1 centriolar protein B	-	-	-1.222	-2.333	2.72e-07	1.51e-05	string-db&nbsp;ihop-net	2.33302	down
Gga.4057.2.S1_a_at	SSBP3	single stranded DNA binding protein 3	-	-	-1.222	-2.333	0.000651	0.00444	string-db&nbsp;ihop-net	2.33346	down
Gga.12025.1.S1_at	TMTC3	transmembrane and tetratricopeptide repeat containing 3	-	-	-1.222	-2.333	0.00166	0.00881	string-db&nbsp;ihop-net	2.33346	down
Gga.18661.1.S1_at	SALL4	sal-like 4 (Drosophila)	-	-	-1.224	-2.336	6.53e-09	1.05e-06	string-db&nbsp;ihop-net	2.33553	down
Gga.8460.1.S1_s_at	GCAT	glycine C-acetyltransferase	260	Glycine, serine and threonine metabolism	-1.224	-2.336	5.3e-05	0.000698	string-db&nbsp;ihop-net	2.3359	down
Gga.10377.1.S1_at			-	-	-1.225	-2.338	1.12e-07	7.72e-06	-	2.33757	down
GgaAffx.8259.1.S1_at			-	-	-1.225	-2.337	0.000192	0.00181	-	2.33687	down
GgaAffx.2274.1.S1_at	FBLIM1	filamin binding LIM protein 1	-	-	-1.226	-2.34	4.74e-06	0.00012	string-db&nbsp;ihop-net	2.33975	down
Gga.5913.1.S1_a_at	MSL1	male-specific lethal 1 homolog (Drosophila)	-	-	-1.228	-2.342	0.000111	0.0012	string-db&nbsp;ihop-net	2.34233	down
Gga.14496.1.S1_at	RAB3GAP2	RAB3 GTPase activating protein subunit 2 (non-catalytic)	-	-	-1.229	-2.344	5.27e-06	0.00013	string-db&nbsp;ihop-net	2.34365	down
GgaAffx.21212.1.S1_s_at	TRIL	TLR4 interactor with leucine-rich repeats	-	-	-1.232	-2.349	4.28e-07	2.12e-05	string-db&nbsp;ihop-net	2.34865	down
Gga.12493.2.S1_s_at	ZNF451	zinc finger protein 451	-	-	-1.232	-2.349	4.72e-06	0.00012	string-db&nbsp;ihop-net	2.34891	down
GgaAffx.3012.1.S1_at	ZMIZ1	zinc finger, MIZ-type containing 1	-	-	-1.232	-2.348	0.00131	0.00738	string-db&nbsp;ihop-net	2.34814	down
Gga.6383.1.S1_at			-	-	-1.233	-2.351	2.47e-05	0.000401	-	2.35079	down
Gga.6082.1.S1_at			-	-	-1.234	-2.352	1.19e-06	4.47e-05	-	2.35221	down
GgaAffx.4580.1.S1_s_at	MED19	mediator complex subunit 19	-	-	-1.235	-2.354	2.62e-05	0.000418	string-db&nbsp;ihop-net	2.3545	down
GgaAffx.6433.3.S1_s_at	UROD	uroporphyrinogen decarboxylase	860	Porphyrin and chlorophyll metabolism	-1.236	-2.355	7.27e-09	1.11e-06	string-db&nbsp;ihop-net	2.35486	down
GgaAffx.7006.1.S1_s_at	FIGN	fidgetin	-	-	-1.237	-2.357	9.55e-05	0.00108	string-db&nbsp;ihop-net	2.35655	down
Gga.11102.1.S1_s_at	ZNF518B	zinc finger protein 518B	-	-	-1.237	-2.356	0.000285	0.00241	string-db&nbsp;ihop-net	2.35637	down
GgaAffx.24391.1.S1_at	PDS5A	PDS5, regulator of cohesion maintenance, homolog A (S. cerevisiae)	-	-	-1.238	-2.359	3.27e-07	1.73e-05	string-db&nbsp;ihop-net	2.35942	down
GgaAffx.12721.1.A1_at	PMEPA1	prostate transmembrane protein, androgen induced 1	-	-	-1.238	-2.358	3.27e-06	9.1e-05	string-db&nbsp;ihop-net	2.35841	down
Gga.4133.1.S1_s_at	SMAD5	SMAD family member 5	4350	TGF-beta signaling pathway	-1.238	-2.359	1.94e-05	0.000335	string-db&nbsp;ihop-net	2.35853	down
GgaAffx.12452.1.S1_s_at	KLF11	Kruppel-like factor 11	-	-	-1.24	-2.361	8.9e-07	3.64e-05	string-db&nbsp;ihop-net	2.36131	down
GgaAffx.11092.1.S1_s_at	POLD3	polymerase (DNA-directed), delta 3, accessory subunit	00230 00240 03030 03410 03420 03430 03440	Purine metabolism, Pyrimidine metabolism, DNA replication, Base excision repair, Nucleotide excision repair, Mismatch repair, Homologous recombination	-1.241	-2.363	3.56e-05	0.000524	string-db&nbsp;ihop-net	2.36343	down
GgaAffx.22982.2.A1_at			-	-	-1.241	-2.363	0.000288	0.00243	-	2.36285	down
Gga.17473.1.S1_s_at	TMX3	thioredoxin-related transmembrane protein 3	-	-	-1.241	-2.363	0.000666	0.0045	string-db&nbsp;ihop-net	2.36287	down
GgaAffx.24195.1.S1_at	RBM14	RNA binding motif protein 14	-	-	-1.242	-2.365	0.000835	0.00532	string-db&nbsp;ihop-net	2.36484	down
Gga.19386.1.S1_at			-	-	-1.244	-2.369	1.37e-05	0.000262	-	2.3689	down
Gga.4954.2.S1_a_at	ETS1	v-ets erythroblastosis virus E26 oncogene	4320	Dorso-ventral axis formation	-1.244	-2.369	0.000795	0.00514	string-db&nbsp;ihop-net	2.3687	down
GgaAffx.11466.1.S1_at	C5H14ORF169	chromosome 5 open reading frame, human C14orf169	-	-	-1.245	-2.37	5.47e-08	4.77e-06	string-db&nbsp;ihop-net	2.37042	down
GgaAffx.10774.1.S1_s_at	PCID2	PCI domain containing 2	-	-	-1.246	-2.373	3.48e-05	0.000515	string-db&nbsp;ihop-net	2.37254	down
Gga.4314.1.S1_at	DCTN2	dynactin 2 (p50)	-	-	-1.246	-2.372	0.000285	0.00241	string-db&nbsp;ihop-net	2.37166	down
GgaAffx.22231.1.S1_at	WAC	WW domain containing adaptor with coiled-coil	-	-	-1.247	-2.373	0.000234	0.00209	string-db&nbsp;ihop-net	2.37314	down
Gga.5398.1.S1_at	AGAP1	ArfGAP with GTPase domain, ankyrin repeat and PH domain 1	4144	Endocytosis	-1.248	-2.375	2.51e-10	1.09e-07	string-db&nbsp;ihop-net	2.37489	down
GgaAffx.23741.1.S1_at	DACT1	dishevelled-binding antagonist of beta-catenin 1	-	-	-1.249	-2.377	0.000252	0.00222	string-db&nbsp;ihop-net	2.37657	down
GgaAffx.21976.1.S1_s_at	TM9SF4	transmembrane 9 superfamily protein member 4	-	-	-1.25	-2.379	0.00153	0.0083	string-db&nbsp;ihop-net	2.3786	down
Gga.15907.1.S1_at			-	-	-1.252	-2.382	0.000296	0.00248	-	2.38188	down
GgaAffx.10108.1.S1_at	TTK	TTK protein kinase	4110	Cell cycle	-1.253	-2.383	3.24e-10	1.35e-07	string-db&nbsp;ihop-net	2.38349	down
Gga.16425.1.S1_at	IRF2BP2	interferon regulatory factor 2 binding protein 2	-	-	-1.254	-2.386	1.24e-09	3.52e-07	string-db&nbsp;ihop-net	2.38552	down
Gga.140.1.S1_at	TCF7L1	transcription factor 7-like 1 (T-cell specific, HMG-box)	04310 04520 04916	Wnt signaling pathway, Adherens junction, Melanogenesis	-1.254	-2.385	2.33e-07	1.33e-05	string-db&nbsp;ihop-net	2.3848	down
GgaAffx.9633.1.S1_s_at	B4GALT6	UDP-Gal:betaGlcNAc beta 1,4- galactosyltransferase, polypeptide 6	600	Sphingolipid metabolism	-1.254	-2.385	1.48e-05	0.000277	string-db&nbsp;ihop-net	2.38518	down
GgaAffx.505.1.S1_at	DOCK1	dedicator of cytokinesis 1	04510 04810	Focal adhesion, Regulation of actin cytoskeleton	-1.254	-2.385	4.74e-05	0.000641	string-db&nbsp;ihop-net	2.38546	down
GgaAffx.23477.4.S1_s_at	SEC31A	SEC31 homolog A (S. cerevisiae)	4141	Protein processing in endoplasmic reticulum	-1.255	-2.386	1.66e-09	4.29e-07	string-db&nbsp;ihop-net	2.38609	down
GgaAffx.21135.1.S1_s_at	FGD3	FYVE, RhoGEF and PH domain containing 3	4810	Regulation of actin cytoskeleton	-1.255	-2.387	2.75e-08	2.91e-06	string-db&nbsp;ihop-net	2.3868	down
Gga.15403.1.S1_at			-	-	-1.257	-2.39	2.1e-07	1.23e-05	-	2.38972	down
GgaAffx.25369.2.S1_s_at			-	-	-1.257	-2.389	0.000116	0.00124	-	2.38948	down
GgaAffx.10597.1.S1_at	PIGA	phosphatidylinositol glycan anchor biosynthesis, class A	563	Glycosylphosphatidylinositol(GPI)-anchor biosynthesis	-1.258	-2.392	2.67e-08	2.86e-06	string-db&nbsp;ihop-net	2.39182	down
Gga.11922.1.S1_at	BTF3	basic transcription factor 3	-	-	-1.259	-2.394	1.84e-10	8.91e-08	string-db&nbsp;ihop-net	2.39385	down
Gga.3476.1.S1_at	ETV6	ets variant 6	4320	Dorso-ventral axis formation	-1.259	-2.394	3.47e-07	1.82e-05	string-db&nbsp;ihop-net	2.39383	down
GgaAffx.8122.1.S1_at	SLC22A23	solute carrier family 22, member 23	-	-	-1.259	-2.393	2.17e-06	6.8e-05	string-db&nbsp;ihop-net	2.393	down
Gga.3048.2.S1_a_at	C14ORF4	interferon regulatory factor 2 binding protein-like	-	-	-1.259	-2.393	5.91e-05	0.000757	string-db&nbsp;ihop-net	2.39305	down
Gga.3953.2.S1_a_at	GPBP1L1	GC-rich promoter binding protein 1-like 1	-	-	-1.259	-2.393	0.000432	0.0033	string-db&nbsp;ihop-net	2.39263	down
GgaAffx.9387.1.S1_s_at	PTPRK	protein tyrosine phosphatase, receptor type, K	-	-	-1.259	-2.393	0.000539	0.00386	string-db&nbsp;ihop-net	2.39341	down
Gga.1754.1.S1_s_at	YAF2	YY1 associated factor 2	-	-	-1.26	-2.396	2.69e-05	0.000426	string-db&nbsp;ihop-net	2.39556	down
GgaAffx.12967.1.S1_s_at	HSP90AA1	heat shock protein 90kDa alpha (cytosolic), class A member 1	04141 04621 04914	Protein processing in endoplasmic reticulum, NOD-like receptor signaling pathway, Progesterone-mediated oocyte maturation	-1.26	-2.395	0.00112	0.0066	string-db&nbsp;ihop-net	2.3953	down
GgaAffx.9415.1.S1_at	PTPRK	protein tyrosine phosphatase, receptor type, K	-	-	-1.263	-2.399	0.000241	0.00214	string-db&nbsp;ihop-net	2.39925	down
Gga.16413.3.S1_at	FGFR3	fibroblast growth factor receptor 3	04010 04144 04810	MAPK signaling pathway, Endocytosis, Regulation of actin cytoskeleton	-1.263	-2.4	0.00104	0.00623	string-db&nbsp;ihop-net	2.40031	down
GgaAffx.24202.3.S1_s_at	RANBP10	RAN binding protein 10	-	-	-1.264	-2.402	0.00162	0.00866	string-db&nbsp;ihop-net	2.40221	down
Gga.4979.1.S1_at	TCF3	transcription factor 3	-	-	-1.265	-2.404	1.14e-10	6.59e-08	string-db&nbsp;ihop-net	2.40371	down
Gga.14988.1.S1_at	MKRN1	makorin ring finger protein 1	-	-	-1.265	-2.403	6.21e-06	0.000147	string-db&nbsp;ihop-net	2.40318	down
GgaAffx.3624.1.S1_at	DCAF12	DDB1 and CUL4 associated factor 12	-	-	-1.265	-2.403	5.96e-05	0.000762	string-db&nbsp;ihop-net	2.40339	down
GgaAffx.11563.1.S1_s_at	CCNC	cyclin C	-	-	-1.266	-2.405	5.22e-07	2.44e-05	string-db&nbsp;ihop-net	2.4048	down
Gga.19626.1.S1_s_at	SUZ12	suppressor of zeste 12 homolog (Drosophila)	-	-	-1.267	-2.407	0.000285	0.00241	string-db&nbsp;ihop-net	2.40738	down
Gga.2148.2.S1_a_at	SLC31A1	solute carrier family 31 (copper transporter), member 1	-	-	-1.268	-2.408	4.58e-08	4.23e-06	string-db&nbsp;ihop-net	2.40811	down
GgaAffx.11288.1.S1_s_at	PEO1	progressive external ophthalmoplegia 1	-	-	-1.268	-2.408	0.000924	0.00572	string-db&nbsp;ihop-net	2.40814	down
GgaAffx.8429.1.A1_at	PRCC	papillary renal cell carcinoma (translocation-associated)	-	-	-1.269	-2.409	1.59e-06	5.4e-05	string-db&nbsp;ihop-net	2.4093	down
GgaAffx.24634.1.S1_s_at	DCBLD2	discoidin, CUB and LCCL domain containing 2	-	-	-1.269	-2.409	0.000441	0.00334	string-db&nbsp;ihop-net	2.40922	down
GgaAffx.24435.1.S1_s_at	CDCA3	cell division cycle associated 3	-	-	-1.27	-2.412	1.22e-06	4.52e-05	string-db&nbsp;ihop-net	2.41189	down
Gga.10660.1.S1_s_at	PLK2	polo-like kinase 2	4068	FoxO signaling pathway	-1.271	-2.414	1.5e-06	5.19e-05	string-db&nbsp;ihop-net	2.41382	down
GgaAffx.1951.1.S1_at	FAM83D	family with sequence similarity 83, member D	-	-	-1.271	-2.414	0.00138	0.00769	string-db&nbsp;ihop-net	2.41357	down
Gga.19671.1.S1_s_at	ERCC6L	excision repair cross-complementing rodent repair deficiency, complementation group 6-like	-	-	-1.272	-2.414	0.00021	0.00193	string-db&nbsp;ihop-net	2.41419	down
GgaAffx.3442.2.S1_s_at	ARHGEF3	Rho guanine nucleotide exchange factor (GEF) 3	-	-	-1.273	-2.417	3.65e-05	0.000531	string-db&nbsp;ihop-net	2.41655	down
Gga.17614.1.S1_at			-	-	-1.273	-2.417	0.000284	0.00241	-	2.41672	down
Gga.20004.1.S1_s_at	DDA1	DET1 and DDB1 associated 1	-	-	-1.274	-2.419	5.11e-06	0.000127	string-db&nbsp;ihop-net	2.41879	down
Gga.17389.1.A1_at			-	-	-1.274	-2.418	7.56e-05	0.000907	-	2.41834	down
GgaAffx.2770.1.S1_at	NCOR1	nuclear receptor corepressor 1	-	-	-1.274	-2.418	0.000141	0.00144	string-db&nbsp;ihop-net	2.41828	down
GgaAffx.24513.7.S1_s_at			-	-	-1.276	-2.421	0.000392	0.00307	-	2.42124	down
Gga.7616.1.S1_at			-	-	-1.276	-2.421	0.000495	0.00363	-	2.42115	down
GgaAffx.7512.1.S1_at			-	-	-1.277	-2.423	0.00181	0.00938	-	2.42284	down
Gga.15339.1.S1_s_at	ZFR	zinc finger RNA binding protein	-	-	-1.278	-2.425	8.65e-07	3.57e-05	string-db&nbsp;ihop-net	2.4251	down
Gga.6735.1.S1_s_at	AAAS	achalasia, adrenocortical insufficiency, alacrimia	3013	RNA transport	-1.278	-2.426	0.00101	0.00612	string-db&nbsp;ihop-net	2.42551	down
GgaAffx.6276.1.S1_at	ARHGAP5	Rho GTPase activating protein 5	4510	Focal adhesion	-1.279	-2.427	6.51e-08	5.25e-06	string-db&nbsp;ihop-net	2.42667	down
GgaAffx.24790.1.S1_at	SCAF4	SR-related CTD-associated factor 4	-	-	-1.279	-2.428	7.72e-07	3.27e-05	string-db&nbsp;ihop-net	2.42754	down
GgaAffx.24698.1.S1_at	ROBO1	roundabout, axon guidance receptor, homolog 1 (Drosophila)	-	-	-1.279	-2.427	0.000654	0.00445	string-db&nbsp;ihop-net	2.42725	down
GgaAffx.23767.1.S1_at	TRANK1	tetratricopeptide repeat and ankyrin repeat containing 1	-	-	-1.28	-2.428	9.03e-07	3.67e-05	string-db&nbsp;ihop-net	2.42805	down
Gga.19780.1.S1_at			-	-	-1.28	-2.429	6.18e-05	0.000779	-	2.42886	down
Gga.4579.1.S1_at	TUBB	tubulin, beta class I	04145 04540	Phagosome, Gap junction	-1.28	-2.428	0.000269	0.00232	string-db&nbsp;ihop-net	2.42811	down
Gga.4916.1.S1_s_at	PDCD4	programmed cell death 4 (neoplastic transformation inhibitor)	-	-	-1.282	-2.432	7.25e-09	1.11e-06	string-db&nbsp;ihop-net	2.43171	down
GgaAffx.21994.1.S1_at			-	-	-1.283	-2.433	0.00115	0.00674	-	2.43319	down
GgaAffx.25260.1.S1_x_at	LOC100859845	autophagy-related protein 101-like	-	-	-1.284	-2.435	1.1e-06	4.2e-05	string-db&nbsp;ihop-net	2.43528	down
GgaAffx.2053.1.S1_at	CACTIN	cactin, spliceosome C complex subunit	-	-	-1.284	-2.436	0.000173	0.00167	string-db&nbsp;ihop-net	2.43553	down
GgaAffx.23292.1.S1_at	KIF26B	kinesin family member 26B	-	-	-1.284	-2.435	0.00107	0.00637	string-db&nbsp;ihop-net	2.43523	down
GgaAffx.11564.1.S1_at	WDSUB1	WD repeat, sterile alpha motif and U-box domain containing 1	-	-	-1.285	-2.437	1.07e-07	7.44e-06	string-db&nbsp;ihop-net	2.43709	down
Gga.11940.1.S1_at	SNX30	sorting nexin family member 30	-	-	-1.287	-2.44	8.23e-06	0.000182	string-db&nbsp;ihop-net	2.43986	down
GgaAffx.10558.1.S1_s_at	ZNF512	zinc finger protein 512	-	-	-1.287	-2.44	0.000298	0.00249	string-db&nbsp;ihop-net	2.44	down
Gga.19935.1.S1_s_at	ARSJ	arylsulfatase family, member J	-	-	-1.288	-2.443	7.81e-06	0.000175	string-db&nbsp;ihop-net	2.4427	down
Gga.12408.3.S1_a_at	ATXN3	ataxin 3	4141	Protein processing in endoplasmic reticulum	-1.288	-2.442	0.000215	0.00197	string-db&nbsp;ihop-net	2.44159	down
Gga.16238.1.S1_at			-	-	-1.289	-2.443	4.69e-09	8.32e-07	-	2.44322	down
GgaAffx.5641.1.S1_s_at	FAM73A	family with sequence similarity 73, member A	-	-	-1.292	-2.449	1.29e-07	8.37e-06	string-db&nbsp;ihop-net	2.44882	down
Gga.5116.3.S1_a_at	HSF1	heat shock transcription factor 1	-	-	-1.292	-2.448	7.21e-05	0.000874	string-db&nbsp;ihop-net	2.44819	down
Gga.13723.1.S1_at			-	-	-1.293	-2.45	1.74e-09	4.37e-07	-	2.44957	down
Gga.1991.1.S1_at	PIGS	phosphatidylinositol glycan anchor biosynthesis, class S	563	Glycosylphosphatidylinositol(GPI)-anchor biosynthesis	-1.294	-2.452	1.21e-05	0.000238	string-db&nbsp;ihop-net	2.45214	down
GgaAffx.22359.1.S1_s_at	PES1	pescadillo ribosomal biogenesis factor 1	-	-	-1.295	-2.453	0.000446	0.00337	string-db&nbsp;ihop-net	2.45302	down
GgaAffx.2947.1.S1_s_at	TMEM11	transmembrane protein 11	-	-	-1.296	-2.456	3.13e-09	6.36e-07	string-db&nbsp;ihop-net	2.4555	down
Gga.16505.1.S1_s_at			-	-	-1.296	-2.456	0.000887	0.00557	-	2.4563	down
Gga.2549.2.S1_a_at	GNPTG	N-acetylglucosamine-1-phosphate transferase, gamma subunit	4142	Lysosome	-1.298	-2.459	8.41e-07	3.49e-05	string-db&nbsp;ihop-net	2.45949	down
Gga.2148.4.S1_a_at	SLC31A1	solute carrier family 31 (copper transporter), member 1	-	-	-1.298	-2.459	5.6e-05	0.000728	string-db&nbsp;ihop-net	2.45874	down
GgaAffx.5277.1.S1_at	CHRM4	cholinergic receptor, muscarinic 4	04080 04810	Neuroactive ligand-receptor interaction, Regulation of actin cytoskeleton	-1.3	-2.463	0.000564	0.004	string-db&nbsp;ihop-net	2.46298	down
GgaAffx.24181.1.S1_at	SF3B4	splicing factor 3b, subunit 4, 49kDa	3040	Spliceosome	-1.301	-2.464	9.78e-06	0.000205	string-db&nbsp;ihop-net	2.46437	down
GgaAffx.23498.2.S1_s_at	ANKRD28	ankyrin repeat domain 28	-	-	-1.301	-2.464	0.000988	0.00602	string-db&nbsp;ihop-net	2.46435	down
GgaAffx.5634.2.S1_s_at	FOXN2	forkhead box N2	-	-	-1.302	-2.465	4.46e-07	2.18e-05	string-db&nbsp;ihop-net	2.46511	down
Gga.19795.1.S1_at			-	-	-1.302	-2.465	1.65e-05	0.000298	-	2.4651	down
GgaAffx.21370.1.S1_s_at	FBXO11	F-box protein 11	-	-	-1.302	-2.466	0.000142	0.00145	string-db&nbsp;ihop-net	2.46588	down
GgaAffx.7003.1.S1_at			-	-	-1.304	-2.469	4.71e-09	8.32e-07	-	2.46888	down
Gga.4540.1.S1_at	RBMS1	RNA binding motif, single stranded interacting protein 1	-	-	-1.305	-2.471	0.000353	0.00284	string-db&nbsp;ihop-net	2.47061	down
Gga.276.1.S1_at	EBF1	early B-cell factor 1	-	-	-1.306	-2.473	2.29e-06	7.04e-05	string-db&nbsp;ihop-net	2.47261	down
GgaAffx.25782.2.S1_s_at			-	-	-1.307	-2.475	0.000766	0.005	-	2.47485	down
GgaAffx.24840.1.S1_at	BRWD1	bromodomain and WD repeat domain containing 1	-	-	-1.308	-2.476	4.4e-06	0.000115	string-db&nbsp;ihop-net	2.47589	down
Gga.1480.1.S1_at	ACACA	acetyl-CoA carboxylase alpha	00061 00620 00640 04910	Fatty acid biosynthesis, Pyruvate metabolism, Propanoate metabolism, Insulin signaling pathway	-1.308	-2.475	0.00028	0.00239	string-db&nbsp;ihop-net	2.47531	down
GgaAffx.4733.1.S1_at	MTMR8	myotubularin related protein 8	-	-	-1.308	-2.475	0.00124	0.00712	string-db&nbsp;ihop-net	2.47547	down
GgaAffx.12372.1.S1_s_at	UVRAG	UV radiation resistance associated	-	-	-1.309	-2.479	7.28e-06	0.000166	string-db&nbsp;ihop-net	2.47853	down
Gga.4773.2.S1_s_at	YY1	YY1 transcription factor	-	-	-1.309	-2.478	4.91e-05	0.00066	string-db&nbsp;ihop-net	2.47756	down
GgaAffx.25129.1.S1_at	COMMD6	COMM domain containing 6	-	-	-1.31	-2.479	0.00164	0.00873	string-db&nbsp;ihop-net	2.47871	down
GgaAffx.23778.1.S1_s_at	NAA30	N(alpha)-acetyltransferase 30, NatC catalytic subunit	-	-	-1.311	-2.481	1.36e-06	4.87e-05	string-db&nbsp;ihop-net	2.48075	down
Gga.8760.1.S1_at			-	-	-1.312	-2.483	2.22e-07	1.28e-05	-	2.48267	down
Gga.1520.1.S1_at			-	-	-1.312	-2.483	0.000443	0.00335	-	2.48314	down
Gga.12285.1.S1_at	OSCP1	organic solute carrier partner 1	-	-	-1.313	-2.484	3.95e-06	0.000106	string-db&nbsp;ihop-net	2.48391	down
GgaAffx.4127.1.S1_s_at	BRPF1	bromodomain and PHD finger containing, 1	-	-	-1.313	-2.484	0.000347	0.0028	string-db&nbsp;ihop-net	2.48402	down
Gga.11715.1.S1_s_at	ULK2	unc-51 like autophagy activating kinase 2	04140 04150	Regulation of autophagy, mTOR signaling pathway	-1.314	-2.487	0.000795	0.00514	string-db&nbsp;ihop-net	2.48708	down
Gga.7691.1.S1_at			-	-	-1.315	-2.488	1.75e-06	5.81e-05	-	2.48795	down
Gga.4287.1.S1_at	PPP2CB	protein phosphatase 2, catalytic subunit, beta isozyme	03015 04114 04261 04350 04530	mRNA surveillance pathway, Oocyte meiosis, Adrenergic signaling in cardiomyocytes, TGF-beta signaling pathway, Tight junction	-1.315	-2.488	1.75e-05	0.00031	string-db&nbsp;ihop-net	2.48816	down
GgaAffx.23866.1.S1_at	C7ORF11	chromosome 2 open reading frame, human C7orf11	-	-	-1.316	-2.491	4.7e-09	8.32e-07	string-db&nbsp;ihop-net	2.49061	down
Gga.9093.1.S1_a_at	DBN1	drebrin 1	-	-	-1.32	-2.497	4.43e-06	0.000115	string-db&nbsp;ihop-net	2.4969	down
Gga.9606.1.S1_s_at	TCF7L2	transcription factor 7-like 2 (T-cell specific, HMG-box)	04310 04520 04916	Wnt signaling pathway, Adherens junction, Melanogenesis	-1.322	-2.501	6.76e-07	2.96e-05	string-db&nbsp;ihop-net	2.5008	down
Gga.12599.1.S1_s_at	WDR12	WD repeat domain 12	-	-	-1.324	-2.504	1.79e-08	2.14e-06	string-db&nbsp;ihop-net	2.50442	down
Gga.6982.2.S1_a_at	AAGAB	alpha- and gamma-adaptin binding protein	-	-	-1.324	-2.503	5.21e-05	0.00069	string-db&nbsp;ihop-net	2.50316	down
GgaAffx.7307.1.S1_at	CYP27C1	cytochrome P450, family 27, subfamily C, polypeptide 1	-	-	-1.325	-2.504	4.78e-08	4.35e-06	string-db&nbsp;ihop-net	2.50449	down
Gga.7415.1.S1_at			-	-	-1.326	-2.507	0.00164	0.00874	-	2.50714	down
Gga.12337.3.S1_a_at			-	-	-1.326	-2.508	0.00183	0.00945	-	2.50774	down
GgaAffx.25805.1.S1_s_at	WHSC1L1	Wolf-Hirschhorn syndrome candidate 1-like 1	310	Lysine degradation	-1.326	-2.507	0.00184	0.00952	string-db&nbsp;ihop-net	2.50678	down
Gga.1077.1.S1_s_at			-	-	-1.33	-2.514	2.65e-08	2.84e-06	-	2.51369	down
Gga.11578.1.S1_s_at	GDI2	GDP dissociation inhibitor 2	-	-	-1.33	-2.514	0.00126	0.00721	string-db&nbsp;ihop-net	2.51369	down
Gga.11170.1.S1_at	CCDC117	coiled-coil domain containing 117	-	-	-1.333	-2.518	2.21e-08	2.47e-06	string-db&nbsp;ihop-net	2.51847	down
Gga.14258.1.S1_at	ZNF280D	zinc finger protein 280D	-	-	-1.334	-2.521	0.000247	0.00218	string-db&nbsp;ihop-net	2.52096	down
GgaAffx.6885.1.S1_at			-	-	-1.335	-2.522	0.000478	0.00355	-	2.52226	down
Gga.9143.1.S1_x_at	TUBB3	tubulin, beta 3 class III	04145 04540	Phagosome, Gap junction	-1.336	-2.525	5.41e-05	0.00071	string-db&nbsp;ihop-net	2.52478	down
GgaAffx.8525.8.S1_s_at	IDE	insulin-degrading enzyme	-	-	-1.336	-2.524	0.000115	0.00123	string-db&nbsp;ihop-net	2.5241	down
Gga.9944.1.S1_at	BOC	BOC cell adhesion associated, oncogene regulated	-	-	-1.336	-2.524	0.000444	0.00336	string-db&nbsp;ihop-net	2.52375	down
GgaAffx.9521.1.S1_at	PGM5	phosphoglucomutase 5	-	-	-1.339	-2.53	7.17e-07	3.09e-05	string-db&nbsp;ihop-net	2.52973	down
Gga.14918.1.S1_at			-	-	-1.34	-2.531	6.7e-07	2.95e-05	-	2.53073	down
GgaAffx.20241.1.S1_at	DCP2	DCP2 decapping enzyme homolog (S. cerevisiae)	3018	RNA degradation	-1.342	-2.536	0.00157	0.00845	string-db&nbsp;ihop-net	2.53567	down
GgaAffx.21364.1.S1_at			-	-	-1.343	-2.536	0.000217	0.00198	-	2.53596	down
Gga.15399.1.S1_s_at	EVL	Enah/Vasp-like	-	-	-1.345	-2.54	0.000649	0.00442	string-db&nbsp;ihop-net	2.54011	down
GgaAffx.3483.1.S1_at	PTBP2	polypyrimidine tract binding protein 2	-	-	-1.346	-2.542	1.58e-06	5.38e-05	string-db&nbsp;ihop-net	2.5416	down
GgaAffx.24123.1.S1_at	PDE3A	phosphodiesterase 3A, cGMP-inhibited	00230 04910 04914	Purine metabolism, Insulin signaling pathway, Progesterone-mediated oocyte maturation	-1.346	-2.542	3.82e-05	0.000548	string-db&nbsp;ihop-net	2.54201	down
Gga.14510.1.S1_s_at	CTDP1	CTD (carboxy-terminal domain, RNA polymerase II, polypeptide A) phosphatase, subunit 1	-	-	-1.346	-2.541	0.000144	0.00146	string-db&nbsp;ihop-net	2.54125	down
GgaAffx.2797.1.S1_at	KIAA2013	KIAA2013	-	-	-1.347	-2.544	0.00143	0.00791	string-db&nbsp;ihop-net	2.54431	down
GgaAffx.13091.2.S1_s_at	TMEM123	transmembrane protein 123	-	-	-1.349	-2.547	4.64e-06	0.000118	string-db&nbsp;ihop-net	2.54712	down
Gga.8451.1.S1_a_at	TERF1	telomeric repeat binding factor (NIMA-interacting) 1	-	-	-1.349	-2.547	4.94e-06	0.000124	string-db&nbsp;ihop-net	2.54651	down
Gga.9742.1.S1_s_at	SF3A1	splicing factor 3a, subunit 1, 120kDa	3040	Spliceosome	-1.35	-2.549	9.7e-09	1.36e-06	string-db&nbsp;ihop-net	2.54927	down
GgaAffx.408.1.S1_at	CIRH1A	cirrhosis, autosomal recessive 1A (cirhin)	3008	Ribosome biogenesis in eukaryotes	-1.35	-2.55	5.36e-05	0.000705	string-db&nbsp;ihop-net	2.54955	down
Gga.18401.1.S1_at	FLRT2	fibronectin leucine rich transmembrane protein 2	-	-	-1.351	-2.551	8.04e-05	0.000949	string-db&nbsp;ihop-net	2.55064	down
GgaAffx.23950.1.S1_s_at	CDC14B	CDC14 cell division cycle 14 homolog B (S. cerevisiae)	4110	Cell cycle	-1.353	-2.554	5.4e-06	0.000132	string-db&nbsp;ihop-net	2.5536	down
GgaAffx.23770.1.S1_s_at	OSBPL11	oxysterol binding protein-like 11	-	-	-1.353	-2.554	8.99e-06	0.000193	string-db&nbsp;ihop-net	2.55356	down
Gga.12327.1.S1_at	VEZT	vezatin, adherens junctions transmembrane protein	-	-	-1.355	-2.557	8.37e-06	0.000184	string-db&nbsp;ihop-net	2.55743	down
GgaAffx.1220.1.S1_at	RSBN1	round spermatid basic protein 1	-	-	-1.355	-2.558	1.35e-05	0.000259	string-db&nbsp;ihop-net	2.55824	down
GgaAffx.1093.1.S1_at	PTPN9	protein tyrosine phosphatase, non-receptor type 9	-	-	-1.355	-2.558	0.00141	0.0078	string-db&nbsp;ihop-net	2.5583	down
Gga.13969.1.S1_s_at	TUBGCP3	tubulin, gamma complex associated protein 3	-	-	-1.357	-2.562	0.000165	0.00161	string-db&nbsp;ihop-net	2.56212	down
Gga.8529.1.S2_at	CREB1	cAMP responsive element binding protein 1	04261 04916	Adrenergic signaling in cardiomyocytes, Melanogenesis	-1.357	-2.561	0.000855	0.00543	string-db&nbsp;ihop-net	2.56101	down
Gga.16721.1.S1_at	VASH1	vasohibin 1	-	-	-1.357	-2.562	0.000964	0.00591	string-db&nbsp;ihop-net	2.56234	down
GgaAffx.25620.1.S1_s_at	AHCYL1	adenosylhomocysteinase-like 1	270	Cysteine and methionine metabolism	-1.358	-2.563	5.81e-08	4.93e-06	string-db&nbsp;ihop-net	2.56342	down
GgaAffx.1945.1.S1_s_at	EXOSC10	exosome component 10	3018	RNA degradation	-1.358	-2.563	1.3e-05	0.000251	string-db&nbsp;ihop-net	2.56308	down
GgaAffx.24202.1.S1_at	RANBP10	RAN binding protein 10	-	-	-1.358	-2.563	3.12e-05	0.000474	string-db&nbsp;ihop-net	2.56305	down
Gga.17232.1.S1_at			-	-	-1.358	-2.563	0.000404	0.00313	-	2.56337	down
GgaAffx.10457.1.S1_at	KBTBD11	kelch repeat and BTB (POZ) domain containing 11	-	-	-1.36	-2.566	0.0019	0.00973	string-db&nbsp;ihop-net	2.56603	down
GgaAffx.12153.1.S1_at	FIP1L1	factor interacting with PAPOLA and CPSF1	3015	mRNA surveillance pathway	-1.361	-2.569	0.000254	0.00222	string-db&nbsp;ihop-net	2.56947	down
GgaAffx.24427.1.S1_at	MLF2	myeloid leukemia factor 2	-	-	-1.363	-2.572	0.000384	0.00302	string-db&nbsp;ihop-net	2.5716	down
Gga.4979.2.S1_at	TCF3	transcription factor 3	-	-	-1.364	-2.573	3.89e-08	3.74e-06	string-db&nbsp;ihop-net	2.57336	down
Gga.12139.1.S1_at	COX8A	cytochrome c oxidase subunit VIIIA (ubiquitous)	00190 04260	Oxidative phosphorylation, Cardiac muscle contraction	-1.364	-2.574	1.07e-06	4.13e-05	string-db&nbsp;ihop-net	2.57409	down
Gga.17075.1.S1_at			-	-	-1.364	-2.574	8.35e-05	0.000975	-	2.57383	down
Gga.8211.1.S1_at	PLXNB2	plexin B2	-	-	-1.364	-2.574	8.97e-05	0.00103	string-db&nbsp;ihop-net	2.57407	down
GgaAffx.10460.2.S1_s_at	KLHL15	kelch-like family member 15	-	-	-1.365	-2.576	0.000379	0.003	string-db&nbsp;ihop-net	2.57629	down
Gga.2306.1.S1_at			-	-	-1.371	-2.586	5.81e-08	4.93e-06	-	2.58618	down
GgaAffx.12902.1.S1_s_at	PNRC1	proline-rich nuclear receptor coactivator 1	-	-	-1.372	-2.588	1.3e-11	1.39e-08	string-db&nbsp;ihop-net	2.58793	down
GgaAffx.13197.1.S1_s_at	PAPOLA	poly(A) polymerase alpha	3015	mRNA surveillance pathway	-1.373	-2.59	1.38e-11	1.4e-08	string-db&nbsp;ihop-net	2.58994	down
GgaAffx.13016.1.S1_s_at	FBXO34	F-box protein 34	-	-	-1.373	-2.59	5.65e-06	0.000138	string-db&nbsp;ihop-net	2.59019	down
Gga.1207.2.S1_a_at	HMG20B	high mobility group 20B	-	-	-1.373	-2.59	0.0014	0.00776	string-db&nbsp;ihop-net	2.58992	down
Gga.16193.1.S1_at	GRAMD1B	GRAM domain containing 1B	-	-	-1.375	-2.593	0.000397	0.00309	string-db&nbsp;ihop-net	2.59315	down
Gga.15233.1.S1_s_at	IFT88	intraflagellar transport 88 homolog (Chlamydomonas)	-	-	-1.376	-2.595	7.61e-06	0.000171	string-db&nbsp;ihop-net	2.59473	down
Gga.18410.1.A1_at			-	-	-1.377	-2.597	0.000167	0.00163	-	2.59681	down
GgaAffx.22660.1.S1_s_at	ATF2	activating transcription factor 2	04010 04261 05164	MAPK signaling pathway, Adrenergic signaling in cardiomyocytes, Influenza A	-1.38	-2.602	7.89e-05	0.000935	string-db&nbsp;ihop-net	2.60236	down
Gga.10213.1.S1_at	B-G	MHC B-G antigen	-	-	-1.382	-2.606	4.18e-05	0.000583	string-db&nbsp;ihop-net	2.60599	down
GgaAffx.21776.1.S1_s_at	MSX1	msh homeobox 1	-	-	-1.385	-2.611	1.17e-07	7.89e-06	string-db&nbsp;ihop-net	2.61115	down
Gga.2272.1.S1_s_at			-	-	-1.388	-2.618	3.06e-06	8.71e-05	-	2.61798	down
GgaAffx.22136.1.S1_s_at	BUD13	BUD13 homolog (S. cerevisiae)	-	-	-1.389	-2.618	1.86e-09	4.51e-07	string-db&nbsp;ihop-net	2.61823	down
Gga.6127.2.S1_a_at	ADCK3	aarF domain containing kinase 3	-	-	-1.39	-2.621	0.000177	0.0017	string-db&nbsp;ihop-net	2.62055	down
GgaAffx.24250.1.S1_s_at	ARID1B	AT rich interactive domain 1B (SWI1-like)	-	-	-1.391	-2.622	4.29e-10	1.6e-07	string-db&nbsp;ihop-net	2.62171	down
GgaAffx.13023.1.S1_s_at			-	-	-1.391	-2.623	9.4e-06	0.000199	-	2.62343	down
GgaAffx.4222.1.S1_at	RPRD1B	regulation of nuclear pre-mRNA domain containing 1B	-	-	-1.392	-2.624	1.33e-09	3.71e-07	string-db&nbsp;ihop-net	2.62415	down
GgaAffx.1822.1.S1_at	DFFA	DNA fragmentation factor, 45kDa, alpha polypeptide	4210	Apoptosis	-1.392	-2.624	2.74e-09	5.83e-07	string-db&nbsp;ihop-net	2.62433	down
GgaAffx.22281.1.S1_at	KBTBD8	kelch repeat and BTB (POZ) domain containing 8	-	-	-1.393	-2.626	3.12e-06	8.82e-05	string-db&nbsp;ihop-net	2.62592	down
Gga.7514.2.S1_at	CAD	carbamoyl-phosphate synthetase 2, aspartate transcarbamylase, and dihydroorotase	00240 00250	Pyrimidine metabolism, Alanine, aspartate and glutamate metabolism	-1.393	-2.626	0.000527	0.0038	string-db&nbsp;ihop-net	2.62628	down
Gga.10309.2.S1_s_at	GAPVD1	GTPase activating protein and VPS9 domains 1	-	-	-1.396	-2.631	0.0013	0.00734	string-db&nbsp;ihop-net	2.63117	down
GgaAffx.5267.1.S1_at	LMCD1	LIM and cysteine-rich domains 1	-	-	-1.397	-2.634	6.72e-09	1.07e-06	string-db&nbsp;ihop-net	2.63394	down
GgaAffx.5966.1.S1_at	CDK6	cyclin-dependent kinase 6	04110 04115	Cell cycle, p53 signaling pathway	-1.398	-2.636	3.02e-08	3.14e-06	string-db&nbsp;ihop-net	2.63589	down
GgaAffx.7252.1.S1_at	FGFR1OP	FGFR1 oncogene partner	-	-	-1.399	-2.637	9.7e-07	3.87e-05	string-db&nbsp;ihop-net	2.63674	down
Gga.1146.1.S1_s_at	SSB	Sjogren syndrome antigen B (autoantigen La)	-	-	-1.399	-2.637	9.91e-07	3.92e-05	string-db&nbsp;ihop-net	2.63712	down
GgaAffx.23677.2.S1_s_at			-	-	-1.399	-2.637	6.94e-05	0.000848	-	2.63724	down
Gga.10997.1.S1_s_at	UBXN7	UBX domain protein 7	-	-	-1.399	-2.636	9.6e-05	0.00108	string-db&nbsp;ihop-net	2.63636	down
GgaAffx.25213.2.S1_s_at	RAB30	RAB30, member RAS oncogene family	-	-	-1.4	-2.639	1.57e-05	0.000289	string-db&nbsp;ihop-net	2.63948	down
GgaAffx.8764.1.S1_s_at			-	-	-1.401	-2.642	1.2e-10	6.79e-08	-	2.64176	down
GgaAffx.8553.2.S1_s_at	PBX4	pre-B-cell leukemia homeobox 4	-	-	-1.401	-2.642	1.37e-09	3.79e-07	string-db&nbsp;ihop-net	2.64165	down
GgaAffx.23944.2.S1_s_at	TANC1	tetratricopeptide repeat, ankyrin repeat and coiled-coil containing 1	-	-	-1.401	-2.641	3.65e-05	0.00053	string-db&nbsp;ihop-net	2.6411	down
Gga.1932.1.S1_at	CRK	v-crk avian sarcoma virus CT10 oncogene homolog	04010 04012 04510 04810 04910	MAPK signaling pathway, ErbB signaling pathway, Focal adhesion, Regulation of actin cytoskeleton, Insulin signaling pathway	-1.402	-2.642	3.39e-10	1.39e-07	string-db&nbsp;ihop-net	2.64243	down
GgaAffx.3134.1.S1_at	LOC425215	adenylate kinase isoenzyme 6	00230 03008	Purine metabolism, Ribosome biogenesis in eukaryotes	-1.402	-2.643	6.86e-05	0.000842	string-db&nbsp;ihop-net	2.64306	down
Gga.19201.1.S1_s_at	SLC16A14	solute carrier family 16, member 14	-	-	-1.403	-2.645	7.29e-06	0.000166	string-db&nbsp;ihop-net	2.64484	down
Gga.9525.1.S1_s_at	FAM171B	family with sequence similarity 171, member B	-	-	-1.404	-2.646	9.63e-05	0.00108	string-db&nbsp;ihop-net	2.64647	down
Gga.7252.1.S1_at			-	-	-1.404	-2.647	0.00015	0.0015	-	2.64712	down
GgaAffx.23041.1.A1_at			-	-	-1.405	-2.648	0.00158	0.00848	-	2.64784	down
GgaAffx.11258.2.S1_s_at	ATRN	attractin	-	-	-1.406	-2.649	0.00176	0.00917	string-db&nbsp;ihop-net	2.64949	down
GgaAffx.26372.1.S1_at	KIAA0355	KIAA0355	-	-	-1.408	-2.653	4.84e-08	4.39e-06	string-db&nbsp;ihop-net	2.65312	down
Gga.987.1.S1_at	TOMM20	translocase of outer mitochondrial membrane 20 homolog (yeast)	-	-	-1.408	-2.654	2.4e-07	1.36e-05	string-db&nbsp;ihop-net	2.65433	down
GgaAffx.10528.1.S1_at			-	-	-1.408	-2.653	2.13e-05	0.000359	-	2.6528	down
GgaAffx.22684.1.S1_at	FAM171A1	family with sequence similarity 171, member A1	-	-	-1.409	-2.655	2.44e-05	0.000396	string-db&nbsp;ihop-net	2.65537	down
Gga.5978.2.S1_s_at	ZDHHC9	zinc finger, DHHC-type containing 9	-	-	-1.41	-2.657	6.8e-05	0.000837	string-db&nbsp;ihop-net	2.65744	down
Gga.19738.1.S1_s_at	DIAPH3	diaphanous-related formin 3	4810	Regulation of actin cytoskeleton	-1.411	-2.66	3.36e-06	9.3e-05	string-db&nbsp;ihop-net	2.66008	down
Gga.2310.1.S1_at	LMO4	LIM domain only 4	-	-	-1.411	-2.66	7.97e-06	0.000177	string-db&nbsp;ihop-net	2.66003	down
GgaAffx.23583.1.S1_s_at			-	-	-1.412	-2.66	2.97e-08	3.11e-06	-	2.66026	down
Gga.7075.1.S1_s_at			-	-	-1.412	-2.66	1.05e-06	4.09e-05	-	2.66036	down
GgaAffx.25917.1.S1_s_at	KAT6A	K(lysine) acetyltransferase 6A	-	-	-1.412	-2.661	0.00171	0.009	string-db&nbsp;ihop-net	2.66142	down
Gga.3178.1.S1_at	DACH2	dachshund homolog 2 (Drosophila)	-	-	-1.416	-2.668	3.87e-07	1.96e-05	string-db&nbsp;ihop-net	2.66758	down
Gga.17239.1.S1_at			-	-	-1.418	-2.672	0.000738	0.00486	-	2.67166	down
Gga.680.1.S1_at	CKR2	procKr2	-	-	-1.419	-2.674	3.85e-07	1.96e-05	string-db&nbsp;ihop-net	2.67399	down
GgaAffx.22924.2.S1_s_at	MIA3	melanoma inhibitory activity family, member 3	-	-	-1.424	-2.684	0.00111	0.00655	string-db&nbsp;ihop-net	2.68402	down
GgaAffx.23721.2.S1_s_at	PDE5A	phosphodiesterase 5A, cGMP-specific	230	Purine metabolism	-1.426	-2.688	7.11e-07	3.08e-05	string-db&nbsp;ihop-net	2.6876	down
Gga.12337.2.S1_at	TAF15	TAF15 RNA polymerase II, TATA box binding protein (TBP)-associated factor, 68kDa	3022	Basal transcription factors	-1.426	-2.687	1.54e-05	0.000285	string-db&nbsp;ihop-net	2.68734	down
Gga.3635.2.S1_s_at	CTTN	cortactin	4530	Tight junction	-1.427	-2.689	0.000303	0.00252	string-db&nbsp;ihop-net	2.68883	down
GgaAffx.24516.2.S1_s_at			-	-	-1.429	-2.692	7.33e-07	3.13e-05	-	2.69168	down
GgaAffx.1736.1.S1_s_at			-	-	-1.431	-2.697	7.29e-06	0.000166	-	2.69658	down
GgaAffx.24541.1.S1_at	BOD1L1	biorientation of chromosomes in cell division 1-like 1	-	-	-1.434	-2.702	1.35e-06	4.83e-05	string-db&nbsp;ihop-net	2.70203	down
Gga.9709.2.S1_a_at	CZH9ORF25	chromosome Z open reading frame, human C9orf25	-	-	-1.435	-2.704	0.000118	0.00125	string-db&nbsp;ihop-net	2.70372	down
Gga.14632.1.S1_at			-	-	-1.436	-2.705	3.31e-06	9.21e-05	-	2.70534	down
Gga.7009.2.S1_a_at	GNB4	guanine nucleotide binding protein (G protein), beta polypeptide 4	-	-	-1.436	-2.706	0.000878	0.00553	string-db&nbsp;ihop-net	2.70635	down
Gga.961.2.S1_a_at	TBX5	T-box 5	-	-	-1.437	-2.707	3.87e-05	0.000553	string-db&nbsp;ihop-net	2.70709	down
Gga.2144.2.S1_a_at	HSF2	heat shock transcription factor 2	-	-	-1.437	-2.708	0.00102	0.00615	string-db&nbsp;ihop-net	2.70787	down
Gga.1330.1.S1_s_at	LAMC1	laminin, gamma 1 (formerly LAMB2)	04510 04512	Focal adhesion, ECM-receptor interaction	-1.44	-2.712	1.78e-09	4.37e-07	string-db&nbsp;ihop-net	2.71245	down
Gga.16209.1.S1_at			-	-	-1.44	-2.713	9.98e-08	7.09e-06	-	2.71303	down
Gga.10648.1.S1_s_at	CYP27C1	cytochrome P450, family 27, subfamily C, polypeptide 1	-	-	-1.442	-2.716	1.89e-06	6.19e-05	string-db&nbsp;ihop-net	2.7164	down
GgaAffx.23927.1.S1_s_at	CHD6	chromodomain helicase DNA binding protein 6	-	-	-1.442	-2.717	5.5e-05	0.000719	string-db&nbsp;ihop-net	2.71683	down
GgaAffx.25545.1.S1_at	CTNNBIP1	catenin, beta interacting protein 1	4310	Wnt signaling pathway	-1.443	-2.72	5.87e-06	0.000141	string-db&nbsp;ihop-net	2.7196	down
GgaAffx.23748.1.S1_at			-	-	-1.446	-2.725	0.000733	0.00483	-	2.72454	down
Gga.4404.1.S1_at	PTPN1	protein tyrosine phosphatase, non-receptor type 1	04520 04910	Adherens junction, Insulin signaling pathway	-1.447	-2.727	0.000484	0.00358	string-db&nbsp;ihop-net	2.72715	down
Gga.9426.1.S1_at	NUDCD3	NudC domain containing 3	-	-	-1.447	-2.726	0.000667	0.00451	string-db&nbsp;ihop-net	2.72591	down
Gga.16858.2.S1_a_at			-	-	-1.452	-2.737	0.000927	0.00574	-	2.73673	down
GgaAffx.2357.1.S1_s_at	NKD1	naked cuticle homolog 1 (Drosophila)	4310	Wnt signaling pathway	-1.454	-2.74	0.000143	0.00146	string-db&nbsp;ihop-net	2.73968	down
GgaAffx.25283.1.S1_s_at	DCP2	DCP2 decapping enzyme homolog (S. cerevisiae)	3018	RNA degradation	-1.454	-2.74	0.000396	0.00309	string-db&nbsp;ihop-net	2.73985	down
Gga.11048.1.S1_at	SLMAP	sarcolemma associated protein	-	-	-1.455	-2.742	1.24e-05	0.000243	string-db&nbsp;ihop-net	2.74244	down
Gga.12911.1.S1_at	RASL11B	RAS-like, family 11, member B	-	-	-1.455	-2.742	7.62e-05	0.000913	string-db&nbsp;ihop-net	2.74242	down
Gga.7366.1.S1_at	DEDD	death effector domain containing	-	-	-1.458	-2.748	8.94e-05	0.00103	string-db&nbsp;ihop-net	2.74807	down
GgaAffx.2835.1.S1_at	RC3H1	ring finger and CCCH-type domains 1	-	-	-1.458	-2.748	0.00132	0.00747	string-db&nbsp;ihop-net	2.74751	down
Gga.10674.1.S1_at	MAP3K2	mitogen-activated protein kinase kinase kinase 2	04010 04540 04912	MAPK signaling pathway, Gap junction, GnRH signaling pathway	-1.459	-2.75	0.000102	0.00113	string-db&nbsp;ihop-net	2.74964	down
Gga.17726.1.S1_at	DIDO1	death inducer-obliterator 1	-	-	-1.46	-2.751	7.07e-09	1.1e-06	string-db&nbsp;ihop-net	2.75102	down
Gga.12161.1.S1_at	BEAN1	brain expressed, associated with NEDD4, 1	-	-	-1.46	-2.752	6.71e-08	5.34e-06	string-db&nbsp;ihop-net	2.75189	down
GgaAffx.20618.1.S1_s_at	PHF12	PHD finger protein 12	-	-	-1.46	-2.751	0.000304	0.00254	string-db&nbsp;ihop-net	2.75092	down
Gga.12950.1.S1_at			-	-	-1.463	-2.757	0.000234	0.00209	-	2.75666	down
GgaAffx.5862.1.S1_at	NUMB	numb homolog (Drosophila)	4330	Notch signaling pathway	-1.465	-2.761	0.000158	0.00156	string-db&nbsp;ihop-net	2.7606	down
Gga.686.1.S1_at	BMP4	bone morphogenetic protein 4	04340 04350	Hedgehog signaling pathway, TGF-beta signaling pathway	-1.467	-2.765	5.78e-09	9.63e-07	string-db&nbsp;ihop-net	2.76483	down
Gga.14494.1.S1_at	MSX2	msh homeobox 2	-	-	-1.47	-2.77	6.38e-08	5.16e-06	string-db&nbsp;ihop-net	2.76958	down
Gga.9394.1.S1_at			-	-	-1.471	-2.773	4.88e-05	0.000656	-	2.77273	down
Gga.6256.2.S1_a_at	GNMT	glycine N-methyltransferase	-	-	-1.473	-2.775	3.87e-05	0.000552	string-db&nbsp;ihop-net	2.77522	down
GgaAffx.7448.1.S1_at	SEMA5B	sema domain, seven thrombospondin repeats (type 1 and type 1-like), transmembrane domain (TM) and short cytoplasmic domain, (semaphorin) 5B	-	-	-1.474	-2.777	7.24e-06	0.000165	string-db&nbsp;ihop-net	2.7773	down
Gga.156.2.S1_a_at	NBL1	neuroblastoma, suppression of tumorigenicity 1	-	-	-1.475	-2.78	4.34e-05	0.000598	string-db&nbsp;ihop-net	2.78044	down
GgaAffx.11650.1.S1_s_at	PCID2	PCI domain containing 2	-	-	-1.476	-2.782	0.000548	0.00391	string-db&nbsp;ihop-net	2.78248	down
Gga.3875.2.S1_a_at	AKT1	v-akt murine thymoma viral oncogene homolog 1	04010 04012 04068 04150 04210 04261 04370 04510 04530 04620 04630 04910 04914 04920 05164	MAPK signaling pathway, ErbB signaling pathway, FoxO signaling pathway, mTOR signaling pathway, Apoptosis, Adrenergic signaling in cardiomyocytes, VEGF signaling pathway, Focal adhesion, Tight junction, Toll-like receptor signaling pathway, Jak-STAT signaling pathway, Insulin signaling pathway, Progesterone-mediated oocyte maturation, Adipocytokine signaling pathway, Influenza A	-1.479	-2.788	1.02e-05	0.000211	string-db&nbsp;ihop-net	2.78751	down
Gga.8529.1.S1_s_at	CREB1	cAMP responsive element binding protein 1	04261 04916	Adrenergic signaling in cardiomyocytes, Melanogenesis	-1.481	-2.791	0.000157	0.00156	string-db&nbsp;ihop-net	2.7912	down
Gga.17600.1.S1_s_at	ZCCHC11	zinc finger, CCHC domain containing 11	-	-	-1.481	-2.792	0.000594	0.00415	string-db&nbsp;ihop-net	2.79183	down
GgaAffx.20839.1.S1_s_at			-	-	-1.482	-2.792	1.29e-06	4.69e-05	-	2.79244	down
Gga.14842.1.S1_at	RALGAPA1	Ral GTPase activating protein, alpha subunit 1 (catalytic)	-	-	-1.485	-2.799	1.47e-07	9.21e-06	string-db&nbsp;ihop-net	2.79869	down
Gga.18411.1.S1_at			-	-	-1.485	-2.799	4.96e-05	0.000665	-	2.79919	down
Gga.16386.1.S1_at			-	-	-1.485	-2.799	7.49e-05	0.000901	-	2.79851	down
Gga.892.1.S1_at	ID1	inhibitor of DNA binding 1, dominant negative helix-loop-helix protein	4350	TGF-beta signaling pathway	-1.486	-2.801	0.000174	0.00168	string-db&nbsp;ihop-net	2.8006	down
GgaAffx.2542.1.S1_at	TOMM34	translocase of outer mitochondrial membrane 34	-	-	-1.489	-2.807	1.92e-06	6.25e-05	string-db&nbsp;ihop-net	2.80735	down
GgaAffx.23667.1.S1_at			-	-	-1.489	-2.808	0.00119	0.00689	-	2.80791	down
GgaAffx.2608.1.S1_at	MAD1L1	MAD1 mitotic arrest deficient-like 1 (yeast)	04110 04914	Cell cycle, Progesterone-mediated oocyte maturation	-1.491	-2.81	0.00169	0.00893	string-db&nbsp;ihop-net	2.81036	down
Gga.9745.1.S1_at	KLF12	Kruppel-like factor 12	-	-	-1.492	-2.813	2.07e-06	6.55e-05	string-db&nbsp;ihop-net	2.81257	down
GgaAffx.26215.1.S1_s_at	USP34	ubiquitin specific peptidase 34	-	-	-1.492	-2.814	0.000163	0.0016	string-db&nbsp;ihop-net	2.81351	down
Gga.4067.1.S1_at	TSN	translin	-	-	-1.493	-2.815	8.68e-06	0.000189	string-db&nbsp;ihop-net	2.81492	down
GgaAffx.26610.2.S1_s_at	PLCD1	phospholipase C, delta 1	00562 04020 04070	Inositol phosphate metabolism, Calcium signaling pathway, Phosphatidylinositol signaling system	-1.493	-2.815	0.000352	0.00283	string-db&nbsp;ihop-net	2.81476	down
GgaAffx.21433.1.S1_s_at	STK25	serine/threonine kinase 25	-	-	-1.493	-2.815	0.000496	0.00364	string-db&nbsp;ihop-net	2.81469	down
GgaAffx.11886.1.S1_s_at	GSPT1	G1 to S phase transition 1	3015	mRNA surveillance pathway	-1.494	-2.818	1.12e-06	4.26e-05	string-db&nbsp;ihop-net	2.81763	down
GgaAffx.102.1.S1_at	ADAMTS19	ADAM metallopeptidase with thrombospondin type 1 motif, 19	-	-	-1.495	-2.819	3.02e-07	1.64e-05	string-db&nbsp;ihop-net	2.81919	down
Gga.10633.1.S1_at	STAM	signal transducing adaptor molecule (SH3 domain and ITAM motif) 1	04144 04630	Endocytosis, Jak-STAT signaling pathway	-1.495	-2.818	2.41e-05	0.000394	string-db&nbsp;ihop-net	2.81842	down
GgaAffx.7851.2.S1_s_at	NID2	nidogen 2 (osteonidogen)	-	-	-1.496	-2.82	2.39e-10	1.05e-07	string-db&nbsp;ihop-net	2.82031	down
Gga.7301.1.S1_at			-	-	-1.496	-2.821	1.29e-06	4.69e-05	-	2.82116	down
GgaAffx.26659.2.S1_at	FAM21A	family with sequence similarity 21, member A	-	-	-1.498	-2.825	9.3e-10	2.82e-07	string-db&nbsp;ihop-net	2.82479	down
Gga.19869.1.S1_at	OXSR1	oxidative-stress responsive 1	-	-	-1.498	-2.825	6.66e-05	0.000827	string-db&nbsp;ihop-net	2.82484	down
GgaAffx.2330.1.S1_s_at	CHD9	chromodomain helicase DNA binding protein 9	-	-	-1.499	-2.826	3.2e-05	0.000484	string-db&nbsp;ihop-net	2.82598	down
Gga.16034.1.S1_s_at	CCDC50	coiled-coil domain containing 50	-	-	-1.499	-2.827	0.00114	0.00666	string-db&nbsp;ihop-net	2.82697	down
GgaAffx.2486.1.S1_at	SAP30L	SAP30-like	-	-	-1.501	-2.83	6.81e-06	0.000159	string-db&nbsp;ihop-net	2.82965	down
GgaAffx.6467.1.S1_s_at	ZDHHC17	zinc finger, DHHC-type containing 17	-	-	-1.506	-2.84	2.17e-05	0.000364	string-db&nbsp;ihop-net	2.84039	down
GgaAffx.8426.1.S1_s_at	PDK1	pyruvate dehydrogenase kinase, isozyme 1	-	-	-1.508	-2.844	4.56e-06	0.000117	string-db&nbsp;ihop-net	2.84425	down
GgaAffx.9854.2.S1_s_at	CHD7	chromodomain helicase DNA binding protein 7	-	-	-1.508	-2.844	0.000358	0.00286	string-db&nbsp;ihop-net	2.84438	down
Gga.2942.3.S1_s_at	LAMP2	lysosomal-associated membrane protein 2	04142 04145	Lysosome, Phagosome	-1.51	-2.849	0.00164	0.00872	string-db&nbsp;ihop-net	2.84876	down
Gga.4977.1.S1_at	MSX2	msh homeobox 2	-	-	-1.511	-2.85	1.61e-08	1.97e-06	string-db&nbsp;ihop-net	2.84991	down
Gga.9636.2.S1_a_at	TAF1D	TATA box binding protein (TBP)-associated factor, RNA polymerase I, D, 41kDa	-	-	-1.511	-2.851	0.000229	0.00206	string-db&nbsp;ihop-net	2.85082	down
Gga.12456.1.S1_at	SIRT5	sirtuin 5	-	-	-1.512	-2.852	2.08e-05	0.000354	string-db&nbsp;ihop-net	2.85199	down
Gga.2163.1.S1_at	MAPK1	mitogen-activated protein kinase 1	04010 04012 04068 04114 04150 04261 04270 04320 04350 04370 04510 04520 04540 04620 04621 04810 04910 04912 04914 04916 05132 05164	MAPK signaling pathway, ErbB signaling pathway, FoxO signaling pathway, Oocyte meiosis, mTOR signaling pathway, Adrenergic signaling in cardiomyocytes, Vascular smooth muscle contraction, Dorso-ventral axis formation, TGF-beta signaling pathway, VEGF signaling pathway, Focal adhesion, Adherens junction, Gap junction, Toll-like receptor signaling pathway, NOD-like receptor signaling pathway, Regul…	-1.512	-2.852	2.39e-05	0.000391	string-db&nbsp;ihop-net	2.85225	down
Gga.15813.1.S1_at			-	-	-1.512	-2.852	0.000718	0.00476	-	2.85207	down
Gga.7685.2.S1_a_at	ANAPC2	anaphase promoting complex subunit 2	04110 04114 04120 04914	Cell cycle, Oocyte meiosis, Ubiquitin mediated proteolysis, Progesterone-mediated oocyte maturation	-1.512	-2.852	0.00111	0.00656	string-db&nbsp;ihop-net	2.8515	down
Gga.5109.1.S1_s_at	MYCN	v-myc myelocytomatosis viral related oncogene, neuroblastoma derived	-	-	-1.514	-2.856	3.51e-09	6.81e-07	string-db&nbsp;ihop-net	2.85563	down
GgaAffx.22440.3.S1_s_at	TMEM209	transmembrane protein 209	-	-	-1.514	-2.855	0.00113	0.00663	string-db&nbsp;ihop-net	2.85515	down
Gga.19373.1.A1_at			-	-	-1.518	-2.864	1e-06	3.95e-05	-	2.86427	down
Gga.1622.1.S1_at			-	-	-1.518	-2.863	0.000163	0.0016	-	2.86316	down
Gga.18764.1.S1_at			-	-	-1.52	-2.868	2.81e-05	0.000438	-	2.86765	down
Gga.6034.2.S1_a_at	NEK6	NIMA-related kinase 6	-	-	-1.52	-2.869	0.00181	0.00938	string-db&nbsp;ihop-net	2.86873	down
GgaAffx.11155.1.S1_at			-	-	-1.522	-2.872	0.000174	0.00168	-	2.87152	down
GgaAffx.11413.1.S1_s_at	NCOA7	nuclear receptor coactivator 7	-	-	-1.524	-2.876	1.24e-06	4.57e-05	string-db&nbsp;ihop-net	2.87605	down
Gga.7238.1.S1_s_at	OGDH	oxoglutarate (alpha-ketoglutarate) dehydrogenase (lipoamide)	00020 00310 00380	Citrate cycle (TCA cycle), Lysine degradation, Tryptophan metabolism	-1.525	-2.877	0.000105	0.00115	string-db&nbsp;ihop-net	2.87717	down
GgaAffx.22872.2.S1_s_at	TNIK	TRAF2 and NCK interacting kinase	-	-	-1.526	-2.88	8.39e-06	0.000184	string-db&nbsp;ihop-net	2.87962	down
Gga.7740.2.A1_at			-	-	-1.528	-2.883	3.64e-10	1.45e-07	-	2.8835	down
GgaAffx.25213.1.S1_at	RAB30	RAB30, member RAS oncogene family	-	-	-1.529	-2.886	8.71e-06	0.000189	string-db&nbsp;ihop-net	2.88604	down
GgaAffx.24090.1.S1_s_at	FBXL14	F-box and leucine-rich repeat protein 14	-	-	-1.529	-2.887	6.35e-05	0.000797	string-db&nbsp;ihop-net	2.88677	down
Gga.7037.2.S1_s_at	SUPT5H	suppressor of Ty 5 homolog (S. cerevisiae)	-	-	-1.532	-2.891	1.96e-07	1.16e-05	string-db&nbsp;ihop-net	2.89086	down
GgaAffx.20292.1.S1_at			-	-	-1.532	-2.893	3.44e-07	1.81e-05	-	2.89262	down
Gga.8784.1.S1_at	GATAD2A	GATA zinc finger domain containing 2A	-	-	-1.535	-2.898	4.12e-05	0.000578	string-db&nbsp;ihop-net	2.89827	down
GgaAffx.85.1.S1_at	CACTIN	cactin, spliceosome C complex subunit	-	-	-1.535	-2.899	0.000106	0.00116	string-db&nbsp;ihop-net	2.89877	down
Gga.17631.1.S1_at			-	-	-1.535	-2.898	0.000418	0.00322	-	2.89758	down
Gga.13787.1.S1_at			-	-	-1.536	-2.899	1.04e-07	7.32e-06	-	2.89926	down
Gga.411.1.S1_at	LHX2	LIM homeobox 2	-	-	-1.536	-2.901	1.34e-07	8.56e-06	string-db&nbsp;ihop-net	2.9008	down
Gga.11175.1.S1_s_at	CTDSPL2	CTD (carboxy-terminal domain, RNA polymerase II, polypeptide A) small phosphatase like 2	-	-	-1.537	-2.901	0.000525	0.00379	string-db&nbsp;ihop-net	2.90127	down
Gga.20044.1.S1_at			-	-	-1.539	-2.905	1.88e-08	2.22e-06	-	2.90523	down
GgaAffx.23993.3.S1_s_at	GNPTAB	N-acetylglucosamine-1-phosphate transferase, alpha and beta subunits	4142	Lysosome	-1.542	-2.912	7.41e-06	0.000168	string-db&nbsp;ihop-net	2.91158	down
Gga.12684.2.S1_s_at	EXOSC2	exosome component 2	3018	RNA degradation	-1.546	-2.921	5.37e-07	2.49e-05	string-db&nbsp;ihop-net	2.92098	down
GgaAffx.9273.1.S1_s_at	CLK2	CDC-like kinase 2	-	-	-1.546	-2.921	1.29e-06	4.7e-05	string-db&nbsp;ihop-net	2.9209	down
Gga.2354.1.S1_at			-	-	-1.547	-2.922	4.38e-08	4.1e-06	-	2.92188	down
Gga.8510.1.S1_at			-	-	-1.548	-2.925	3.45e-08	3.43e-06	-	2.92504	down
GgaAffx.8557.1.S1_s_at	TULP3	tubby like protein 3	-	-	-1.548	-2.924	8.51e-06	0.000186	string-db&nbsp;ihop-net	2.92352	down
GgaAffx.21349.1.S1_s_at	NIPA1	non imprinted in Prader-Willi/Angelman syndrome 1	-	-	-1.549	-2.926	2.1e-05	0.000357	string-db&nbsp;ihop-net	2.92566	down
Gga.5547.1.S1_at			-	-	-1.55	-2.928	0.00109	0.00645	-	2.92799	down
GgaAffx.8660.1.S1_at	FAT1	FAT atypical cadherin 1	-	-	-1.551	-2.931	5.99e-06	0.000143	string-db&nbsp;ihop-net	2.93092	down
GgaAffx.20140.1.S1_at	DLX6	distal-less homeobox 6	-	-	-1.552	-2.932	1.92e-06	6.26e-05	string-db&nbsp;ihop-net	2.93234	down
GgaAffx.7010.1.S1_s_at	EXOC8	exocyst complex component 8	-	-	-1.553	-2.934	1.62e-08	1.98e-06	string-db&nbsp;ihop-net	2.93382	down
Gga.5448.1.S1_s_at	ARHGAP17	Rho GTPase activating protein 17	-	-	-1.553	-2.934	1.41e-07	8.94e-06	string-db&nbsp;ihop-net	2.93444	down
GgaAffx.20263.1.S1_s_at			-	-	-1.553	-2.934	0.000155	0.00154	-	2.93395	down
GgaAffx.22572.1.S1_s_at	ZBTB34	zinc finger and BTB domain containing 34	-	-	-1.555	-2.939	5.01e-08	4.49e-06	string-db&nbsp;ihop-net	2.93888	down
Gga.395.1.S1_at	LOC395676	osteoblast regulatory factor 3A	-	-	-1.556	-2.941	5.9e-08	4.96e-06	string-db&nbsp;ihop-net	2.94093	down
Gga.6009.1.S1_s_at	NET1	neuroepithelial cell transforming 1	-	-	-1.557	-2.943	0.000803	0.00517	string-db&nbsp;ihop-net	2.94329	down
GgaAffx.5390.2.S1_s_at	SMNDC1	survival motor neuron domain containing 1	3040	Spliceosome	-1.559	-2.946	0.000768	0.00501	string-db&nbsp;ihop-net	2.94557	down
Gga.13240.1.S1_at			-	-	-1.56	-2.949	6.76e-09	1.07e-06	-	2.94889	down
GgaAffx.8553.3.S1_at	PBX4	pre-B-cell leukemia homeobox 4	-	-	-1.561	-2.95	5.96e-08	4.96e-06	string-db&nbsp;ihop-net	2.95046	down
GgaAffx.21469.1.S1_s_at	FNBP1	formin binding protein 1	-	-	-1.562	-2.953	7.38e-05	0.000889	string-db&nbsp;ihop-net	2.95346	down
GgaAffx.20863.1.S1_at			-	-	-1.563	-2.955	3.45e-07	1.81e-05	-	2.95453	down
GgaAffx.248.1.S1_at			-	-	-1.563	-2.954	7.72e-06	0.000173	-	2.95424	down
Gga.1122.1.S1_at	CRTC1	CREB regulated transcription coactivator 1	-	-	-1.563	-2.955	6.55e-05	0.000816	string-db&nbsp;ihop-net	2.95458	down
Gga.14523.1.A1_at			-	-	-1.566	-2.962	9.11e-08	6.72e-06	-	2.96157	down
Gga.5129.1.S1_at	ALC	ALC protein	-	-	-1.566	-2.961	6.4e-06	0.00015	string-db&nbsp;ihop-net	2.96062	down
Gga.6770.2.S1_a_at	BMP7	bone morphogenetic protein 7	04060 04350	Cytokine-cytokine receptor interaction, TGF-beta signaling pathway	-1.567	-2.964	1.16e-07	7.88e-06	string-db&nbsp;ihop-net	2.96378	down
GgaAffx.2325.1.S1_at	MYO9B	myosin IXB	-	-	-1.567	-2.963	0.000413	0.00319	string-db&nbsp;ihop-net	2.96331	down
Gga.10649.1.S1_at	EVI5	ecotropic viral integration site 5	-	-	-1.568	-2.966	3.74e-05	0.00054	string-db&nbsp;ihop-net	2.96566	down
Gga.506.1.S1_at	ST8SIA1	ST8 alpha-N-acetyl-neuraminide alpha-2,8-sialyltransferase 1	00601 00603 00604	Glycosphingolipid biosynthesis - lacto and neolacto series, Glycosphingolipid biosynthesis - globo series, Glycosphingolipid biosynthesis - ganglio series	-1.568	-2.964	0.00095	0.00584	string-db&nbsp;ihop-net	2.96407	down
Gga.276.2.S1_a_at	EBF1	early B-cell factor 1	-	-	-1.569	-2.966	0.000426	0.00327	string-db&nbsp;ihop-net	2.96642	down
GgaAffx.23122.1.S1_s_at	KDM4A	lysine (K)-specific demethylase 4A	-	-	-1.57	-2.97	1.22e-07	8.03e-06	string-db&nbsp;ihop-net	2.97007	down
GgaAffx.5198.1.S1_s_at	MED13L	mediator complex subunit 13-like	-	-	-1.57	-2.97	5.3e-05	0.000698	string-db&nbsp;ihop-net	2.9698	down
Gga.14226.1.S1_s_at	PDE5A	phosphodiesterase 5A, cGMP-specific	230	Purine metabolism	-1.571	-2.971	9.57e-05	0.00108	string-db&nbsp;ihop-net	2.97115	down
Gga.7150.1.S1_at	LOC100858006	selenoprotein H-like	-	-	-1.573	-2.976	3.5e-09	6.81e-07	string-db&nbsp;ihop-net	2.97559	down
GgaAffx.23441.1.S1_at	RHOU	ras homolog family member U	-	-	-1.574	-2.977	4.57e-05	0.000623	string-db&nbsp;ihop-net	2.97728	down
Gga.4579.1.S1_x_at	TUBB	tubulin, beta class I	04145 04540	Phagosome, Gap junction	-1.575	-2.98	0.000565	0.004	string-db&nbsp;ihop-net	2.98032	down
GgaAffx.12187.1.S1_s_at	LYSMD3	LysM, putative peptidoglycan-binding, domain containing 3	-	-	-1.578	-2.986	1.33e-07	8.56e-06	string-db&nbsp;ihop-net	2.98571	down
GgaAffx.23944.1.S1_at	TANC1	tetratricopeptide repeat, ankyrin repeat and coiled-coil containing 1	-	-	-1.578	-2.986	3.36e-06	9.3e-05	string-db&nbsp;ihop-net	2.98585	down
Gga.4599.1.S1_at	MRPS14	mitochondrial ribosomal protein S14	3010	Ribosome	-1.579	-2.987	1.42e-08	1.81e-06	string-db&nbsp;ihop-net	2.98693	down
GgaAffx.20579.1.S1_s_at	NOP56	NOP56 ribonucleoprotein homolog (yeast)	3008	Ribosome biogenesis in eukaryotes	-1.581	-2.993	1.44e-07	9.06e-06	string-db&nbsp;ihop-net	2.99265	down
Gga.3802.2.S1_a_at	PDIA3	protein disulfide isomerase family A, member 3	4141	Protein processing in endoplasmic reticulum	-1.582	-2.993	3.4e-06	9.39e-05	string-db&nbsp;ihop-net	2.99313	down
Gga.8518.1.S1_at	TBX18	T-box 18	-	-	-1.584	-2.999	5.28e-05	0.000697	string-db&nbsp;ihop-net	2.99867	down
GgaAffx.4536.1.S1_s_at	ARHGAP12	Rho GTPase activating protein 12	-	-	-1.584	-2.998	0.00019	0.0018	string-db&nbsp;ihop-net	2.99799	down
Gga.11591.1.S1_at	FGD3	FYVE, RhoGEF and PH domain containing 3	4810	Regulation of actin cytoskeleton	-1.585	-3	0.00159	0.00854	string-db&nbsp;ihop-net	2.99996	down
GgaAffx.8698.3.S1_s_at	ZNF236	zinc finger protein 236	-	-	-1.594	-3.02	6.06e-05	0.000769	string-db&nbsp;ihop-net	3.01971	down
GgaAffx.24991.1.S1_at	CAD	carbamoyl-phosphate synthetase 2, aspartate transcarbamylase, and dihydroorotase	00240 00250	Pyrimidine metabolism, Alanine, aspartate and glutamate metabolism	-1.595	-3.021	1.7e-06	5.67e-05	string-db&nbsp;ihop-net	3.02087	down
Gga.4309.1.S1_at	SOX8	SRY (sex determining region Y)-box 8	-	-	-1.6	-3.031	1.64e-05	0.000298	string-db&nbsp;ihop-net	3.03124	down
GgaAffx.25666.1.S1_s_at	CREBRF	CREB3 regulatory factor	-	-	-1.601	-3.033	8.21e-11	5.05e-08	string-db&nbsp;ihop-net	3.03339	down
GgaAffx.26222.1.A1_s_at	NCOR1	nuclear receptor corepressor 1	-	-	-1.602	-3.035	2.34e-07	1.33e-05	string-db&nbsp;ihop-net	3.03541	down
GgaAffx.3847.1.S1_at	HNRNPA0	heterogeneous nuclear ribonucleoprotein A0	-	-	-1.602	-3.036	0.00159	0.00853	string-db&nbsp;ihop-net	3.03625	down
Gga.312.1.S1_at	FZD2	frizzled family receptor 2	04310 04916	Wnt signaling pathway, Melanogenesis	-1.604	-3.039	6.12e-06	0.000145	string-db&nbsp;ihop-net	3.03903	down
Gga.4888.1.S1_s_at	PTP4A1	protein tyrosine phosphatase type IVA, member 1	-	-	-1.604	-3.039	6.37e-06	0.00015	string-db&nbsp;ihop-net	3.03944	down
GgaAffx.7758.2.S1_s_at	METAP1	methionyl aminopeptidase 1	-	-	-1.608	-3.048	2.88e-05	0.000447	string-db&nbsp;ihop-net	3.04845	down
GgaAffx.11306.1.S1_at	GAS1	growth arrest-specific 1	4340	Hedgehog signaling pathway	-1.609	-3.051	3.32e-05	0.000498	string-db&nbsp;ihop-net	3.05073	down
Gga.554.1.S1_at	HGF	hepatocyte growth factor (hepapoietin A; scatter factor)	04060 04510	Cytokine-cytokine receptor interaction, Focal adhesion	-1.61	-3.052	6.69e-07	2.95e-05	string-db&nbsp;ihop-net	3.05191	down
GgaAffx.579.1.S1_s_at	SRPK1	SFRS protein kinase 1	5168	Herpes simplex infection	-1.61	-3.053	0.00168	0.0089	string-db&nbsp;ihop-net	3.05289	down
GgaAffx.6425.1.S1_s_at	LARP1B	La ribonucleoprotein domain family, member 1B	-	-	-1.614	-3.061	5.21e-07	2.44e-05	string-db&nbsp;ihop-net	3.06133	down
GgaAffx.12445.1.S1_s_at	KLHL15	kelch-like family member 15	-	-	-1.619	-3.071	1.31e-06	4.72e-05	string-db&nbsp;ihop-net	3.07083	down
Gga.4318.1.S1_at	FABP7	fatty acid binding protein 7, brain	3320	PPAR signaling pathway	-1.62	-3.073	1.03e-08	1.4e-06	string-db&nbsp;ihop-net	3.07313	down
Gga.9314.1.S1_at	SOX4	SRY (sex determining region Y)-box 4	-	-	-1.622	-3.078	1.68e-06	5.65e-05	string-db&nbsp;ihop-net	3.07832	down
GgaAffx.24869.1.S1_s_at	PTP4A3	protein tyrosine phosphatase type IVA, member 3	-	-	-1.622	-3.078	0.000644	0.0044	string-db&nbsp;ihop-net	3.07784	down
Gga.18901.1.S1_s_at	FBXO11	F-box protein 11	-	-	-1.623	-3.08	0.00137	0.00765	string-db&nbsp;ihop-net	3.08016	down
Gga.2136.2.S1_a_at	RHOU	ras homolog family member U	-	-	-1.624	-3.082	0.000232	0.00208	string-db&nbsp;ihop-net	3.08223	down
GgaAffx.20493.1.S1_at			-	-	-1.625	-3.085	0.000423	0.00325	-	3.08524	down
GgaAffx.7448.2.S1_s_at	SEMA5B	sema domain, seven thrombospondin repeats (type 1 and type 1-like), transmembrane domain (TM) and short cytoplasmic domain, (semaphorin) 5B	-	-	-1.626	-3.086	7.78e-07	3.29e-05	string-db&nbsp;ihop-net	3.08633	down
GgaAffx.21413.1.S1_s_at	ZBTB16	zinc finger and BTB domain containing 16	-	-	-1.626	-3.086	1.16e-06	4.37e-05	string-db&nbsp;ihop-net	3.08637	down
GgaAffx.5390.1.S1_at	SMNDC1	survival motor neuron domain containing 1	3040	Spliceosome	-1.63	-3.096	0.000247	0.00218	string-db&nbsp;ihop-net	3.09557	down
Gga.13215.1.S1_at	NUDT4	nudix (nucleoside diphosphate linked moiety X)-type motif 4	-	-	-1.637	-3.111	0.000788	0.00511	string-db&nbsp;ihop-net	3.11097	down
GgaAffx.6023.1.S1_at	TWF1	twinfilin actin-binding protein 1	-	-	-1.639	-3.115	5.08e-05	0.000676	string-db&nbsp;ihop-net	3.1152	down
GgaAffx.8602.2.S1_s_at	CASC3	cancer susceptibility candidate 3	03013 03015	RNA transport, mRNA surveillance pathway	-1.639	-3.113	0.000327	0.00268	string-db&nbsp;ihop-net	3.11344	down
Gga.16883.1.S1_at	LONRF2	LON peptidase N-terminal domain and ring finger 2	-	-	-1.639	-3.113	0.000905	0.00566	string-db&nbsp;ihop-net	3.11345	down
GgaAffx.8787.1.S1_at	DOCK1	dedicator of cytokinesis 1	04510 04810	Focal adhesion, Regulation of actin cytoskeleton	-1.641	-3.118	6.99e-05	0.000853	string-db&nbsp;ihop-net	3.11799	down
Gga.9350.1.S1_s_at	NDC80	NDC80 kinetochore complex component	-	-	-1.642	-3.12	8.81e-06	0.00019	string-db&nbsp;ihop-net	3.12018	down
Gga.274.1.S1_at	PDGFRA	platelet-derived growth factor receptor, alpha polypeptide	04010 04020 04060 04144 04510 04540 04810	MAPK signaling pathway, Calcium signaling pathway, Cytokine-cytokine receptor interaction, Endocytosis, Focal adhesion, Gap junction, Regulation of actin cytoskeleton	-1.643	-3.124	0.000613	0.00425	string-db&nbsp;ihop-net	3.12357	down
Gga.10370.1.S1_at	CDC14B	CDC14 cell division cycle 14 homolog B (S. cerevisiae)	4110	Cell cycle	-1.645	-3.126	2.42e-06	7.38e-05	string-db&nbsp;ihop-net	3.12647	down
Gga.14744.1.S1_at			-	-	-1.648	-3.135	0.00083	0.0053	-	3.13478	down
GgaAffx.20952.1.A1_s_at	COL2A1	collagen, type II, alpha 1	04510 04512	Focal adhesion, ECM-receptor interaction	-1.649	-3.136	2.98e-06	8.51e-05	string-db&nbsp;ihop-net	3.13642	down
Gga.7098.1.S1_at			-	-	-1.65	-3.138	2.69e-11	2.34e-08	-	3.13835	down
Gga.7308.1.S1_at			-	-	-1.65	-3.137	0.000113	0.00122	-	3.1373	down
GgaAffx.3865.1.S1_at	RHEB	Ras homolog enriched in brain	04150 04910	mTOR signaling pathway, Insulin signaling pathway	-1.651	-3.14	1.51e-07	9.4e-06	string-db&nbsp;ihop-net	3.14049	down
Gga.11201.1.S1_s_at	EXOC4	exocyst complex component 4	4530	Tight junction	-1.654	-3.147	0.00149	0.00814	string-db&nbsp;ihop-net	3.14666	down
Gga.2886.1.S1_at	EPB41	erythrocyte membrane protein band 4.1 (elliptocytosis 1, RH-linked)	4530	Tight junction	-1.655	-3.149	3.14e-05	0.000476	string-db&nbsp;ihop-net	3.1486	down
GgaAffx.23298.1.S1_s_at	DENND1A	DENN/MADD domain containing 1A	-	-	-1.657	-3.154	6.78e-05	0.000836	string-db&nbsp;ihop-net	3.1541	down
Gga.2170.1.S1_at	GRB2	growth factor receptor-bound protein 2	04010 04012 04068 04320 04510 04540 04630 04910 04912	MAPK signaling pathway, ErbB signaling pathway, FoxO signaling pathway, Dorso-ventral axis formation, Focal adhesion, Gap junction, Jak-STAT signaling pathway, Insulin signaling pathway, GnRH signaling pathway	-1.658	-3.157	1.11e-05	0.000225	string-db&nbsp;ihop-net	3.15651	down
GgaAffx.11671.1.S1_s_at	RBM22	RNA binding motif protein 22	3040	Spliceosome	-1.659	-3.158	2.44e-05	0.000396	string-db&nbsp;ihop-net	3.15848	down
Gga.17250.1.S1_at	CDKN1B	cyclin-dependent kinase inhibitor 1B (p27, Kip1)	04068 04110	FoxO signaling pathway, Cell cycle	-1.663	-3.168	8.13e-09	1.21e-06	string-db&nbsp;ihop-net	3.16758	down
GgaAffx.11690.1.S1_s_at	TXNDC9	thioredoxin domain containing 9	-	-	-1.664	-3.168	4.35e-08	4.1e-06	string-db&nbsp;ihop-net	3.16811	down
Gga.3136.1.S1_at	SDC3	syndecan 3	4514	Cell adhesion molecules (CAMs)	-1.664	-3.169	8.16e-08	6.14e-06	string-db&nbsp;ihop-net	3.1694	down
GgaAffx.1143.1.S1_s_at	NPTN	neuroplastin	-	-	-1.664	-3.17	1.42e-05	0.000268	string-db&nbsp;ihop-net	3.16988	down
GgaAffx.25416.2.S1_s_at	FAM168B	family with sequence similarity 168, member B	-	-	-1.665	-3.171	0.000249	0.0022	string-db&nbsp;ihop-net	3.17051	down
GgaAffx.4062.1.S1_s_at	IGF2BP2	insulin-like growth factor 2 mRNA binding protein 2	-	-	-1.665	-3.171	0.000573	0.00404	string-db&nbsp;ihop-net	3.17137	down
Gga.9499.1.S1_s_at	HS6ST2	heparan sulfate 6-O-sulfotransferase 2	534	Glycosaminoglycan biosynthesis - heparan sulfate / heparin	-1.667	-3.176	0.000157	0.00155	string-db&nbsp;ihop-net	3.17616	down
Gga.18573.1.S1_at	PRR14L	proline rich 14-like	-	-	-1.668	-3.179	0.00019	0.00179	string-db&nbsp;ihop-net	3.17866	down
GgaAffx.10004.1.S1_at	HAUS3	HAUS augmin-like complex, subunit 3	-	-	-1.67	-3.182	5.86e-08	4.96e-06	string-db&nbsp;ihop-net	3.18204	down
Gga.7997.1.S1_at	FAM217B	family with sequence similarity 217, member B	-	-	-1.671	-3.185	4.76e-07	2.3e-05	string-db&nbsp;ihop-net	3.18472	down
Gga.13032.1.S1_s_at	LOC771811	mucin-5B-like	-	-	-1.687	-3.219	0.00108	0.00644	string-db&nbsp;ihop-net	3.21897	down
Gga.11729.1.S1_s_at	XRCC5	X-ray repair complementing defective repair in Chinese hamster cells 5 (double-strand-break rejoining)	3450	Non-homologous end-joining	-1.689	-3.225	0.000138	0.00142	string-db&nbsp;ihop-net	3.22537	down
Gga.19329.1.S1_s_at	FAM171A1	family with sequence similarity 171, member A1	-	-	-1.69	-3.226	5.24e-07	2.44e-05	string-db&nbsp;ihop-net	3.22585	down
Gga.11651.1.S1_s_at	VPS16	vacuolar protein sorting 16 homolog (S. cerevisiae)	-	-	-1.691	-3.229	0.00036	0.00288	string-db&nbsp;ihop-net	3.22863	down
Gga.13581.1.S1_s_at	GABPA	GA binding protein transcription factor, alpha subunit 60kDa	-	-	-1.696	-3.241	0.000178	0.00171	string-db&nbsp;ihop-net	3.2411	down
Gga.11029.1.S1_at	TARSL2	threonyl-tRNA synthetase-like 2	970	Aminoacyl-tRNA biosynthesis	-1.701	-3.252	0.000573	0.00404	string-db&nbsp;ihop-net	3.25153	down
Gga.2694.1.S2_s_at	LEF1	lymphoid enhancer-binding factor 1	04310 04520 04916	Wnt signaling pathway, Adherens junction, Melanogenesis	-1.707	-3.266	4.33e-07	2.14e-05	string-db&nbsp;ihop-net	3.26551	down
GgaAffx.2074.1.S1_at	TBC1D2B	TBC1 domain family, member 2B	-	-	-1.71	-3.272	0.000507	0.0037	string-db&nbsp;ihop-net	3.27241	down
Gga.1343.1.S1_at	ADAM10	ADAM metallopeptidase domain 10	-	-	-1.721	-3.297	1.25e-06	4.6e-05	string-db&nbsp;ihop-net	3.29654	down
GgaAffx.24266.1.S1_at	TMX3	thioredoxin-related transmembrane protein 3	-	-	-1.727	-3.311	1.31e-05	0.000253	string-db&nbsp;ihop-net	3.31115	down
Gga.6010.1.S1_at	LSM4	LSM4 homolog, U6 small nuclear RNA associated (S. cerevisiae)	03018 03040	RNA degradation, Spliceosome	-1.727	-3.312	0.000278	0.00238	string-db&nbsp;ihop-net	3.31153	down
Gga.19375.1.S1_at			-	-	-1.729	-3.314	3.18e-05	0.000481	-	3.31389	down
Gga.4782.1.S2_at	HNRNPAB	heterogeneous nuclear ribonucleoprotein A/B	-	-	-1.732	-3.321	0.000316	0.00261	string-db&nbsp;ihop-net	3.32119	down
Gga.5920.2.A1_at			-	-	-1.732	-3.321	0.000454	0.00341	-	3.3213	down
GgaAffx.25591.1.S1_at			-	-	-1.733	-3.324	0.000139	0.00143	-	3.32372	down
GgaAffx.8095.1.S1_at	GNPTAB	N-acetylglucosamine-1-phosphate transferase, alpha and beta subunits	4142	Lysosome	-1.737	-3.333	0.000131	0.00136	string-db&nbsp;ihop-net	3.33282	down
GgaAffx.20529.1.S1_at	WHSC1L1	Wolf-Hirschhorn syndrome candidate 1-like 1	310	Lysine degradation	-1.737	-3.334	0.000154	0.00153	string-db&nbsp;ihop-net	3.33366	down
Gga.19448.1.S1_s_at	MTA1	metastasis associated 1	-	-	-1.739	-3.338	0.00136	0.00762	string-db&nbsp;ihop-net	3.33799	down
Gga.12680.1.S1_at	TCF7L2	transcription factor 7-like 2 (T-cell specific, HMG-box)	04310 04520 04916	Wnt signaling pathway, Adherens junction, Melanogenesis	-1.74	-3.34	0.000201	0.00187	string-db&nbsp;ihop-net	3.34036	down
GgaAffx.8107.1.S1_s_at	UBR4	ubiquitin protein ligase E3 component n-recognin 4	-	-	-1.742	-3.346	3.88e-05	0.000553	string-db&nbsp;ihop-net	3.34571	down
Gga.11604.3.S1_at			-	-	-1.752	-3.367	8.86e-09	1.27e-06	-	3.36749	down
GgaAffx.23927.1.S1_at	CHD6	chromodomain helicase DNA binding protein 6	-	-	-1.756	-3.378	5.33e-07	2.48e-05	string-db&nbsp;ihop-net	3.37758	down
Gga.10069.1.A1_at	CBFA2T3	core-binding factor, runt domain, alpha subunit 2; translocated to, 3	-	-	-1.756	-3.378	1.85e-05	0.000324	string-db&nbsp;ihop-net	3.37827	down
Gga.7767.1.S1_s_at	ST13	suppression of tumorigenicity 13 (colon carcinoma) (Hsp70 interacting protein)	-	-	-1.757	-3.38	2.27e-06	6.99e-05	string-db&nbsp;ihop-net	3.3795	down
Gga.8935.2.S1_s_at			-	-	-1.762	-3.391	0.00174	0.00912	-	3.39074	down
GgaAffx.25957.1.S1_s_at	CHD9	chromodomain helicase DNA binding protein 9	-	-	-1.765	-3.399	7.49e-06	0.000169	string-db&nbsp;ihop-net	3.39929	down
Gga.5900.3.S1_a_at	DNAJA4	DnaJ (Hsp40) homolog, subfamily A, member 4	-	-	-1.766	-3.4	6.65e-13	1.96e-09	string-db&nbsp;ihop-net	3.40025	down
GgaAffx.5423.1.S1_at	ZBTB33	zinc finger and BTB domain containing 33	-	-	-1.767	-3.404	0.000222	0.00202	string-db&nbsp;ihop-net	3.40442	down
Gga.9872.1.S1_at	HERPUD1	homocysteine-inducible, endoplasmic reticulum stress-inducible, ubiquitin-like domain member 1	4141	Protein processing in endoplasmic reticulum	-1.767	-3.403	0.000327	0.00268	string-db&nbsp;ihop-net	3.40331	down
GgaAffx.5852.1.S1_at	RNPS1	RNA binding protein S1, serine-rich domain	03013 03015	RNA transport, mRNA surveillance pathway	-1.771	-3.412	0.00141	0.00781	string-db&nbsp;ihop-net	3.41184	down
GgaAffx.12237.1.S1_s_at	OGT	O-linked N-acetylglucosamine (GlcNAc) transferase	514	Other types of O-glycan biosynthesis	-1.773	-3.417	0.00026	0.00226	string-db&nbsp;ihop-net	3.41684	down
GgaAffx.10561.2.S1_s_at	NRBP1	nuclear receptor binding protein 1	-	-	-1.773	-3.417	0.00039	0.00306	string-db&nbsp;ihop-net	3.41707	down
GgaAffx.703.1.S1_at	DCPS	decapping enzyme, scavenger	3018	RNA degradation	-1.774	-3.419	6.07e-08	4.99e-06	string-db&nbsp;ihop-net	3.4189	down
GgaAffx.24762.2.S1_s_at			-	-	-1.776	-3.424	7.1e-12	1.05e-08	-	3.42438	down
Gga.2694.1.S1_at	LEF1	lymphoid enhancer-binding factor 1	04310 04520 04916	Wnt signaling pathway, Adherens junction, Melanogenesis	-1.776	-3.425	5.74e-05	0.00074	string-db&nbsp;ihop-net	3.4246	down
Gga.10777.1.S1_s_at	ERCC6	excision repair cross-complementing rodent repair deficiency, complementation group 6	3420	Nucleotide excision repair	-1.778	-3.428	7.61e-08	5.81e-06	string-db&nbsp;ihop-net	3.4284	down
GgaAffx.12810.1.S1_s_at	CHERP	calcium homeostasis endoplasmic reticulum protein	3040	Spliceosome	-1.779	-3.432	0.00059	0.00412	string-db&nbsp;ihop-net	3.43246	down
GgaAffx.5895.2.S1_s_at	HN1L	hematological and neurological expressed 1-like	-	-	-1.792	-3.462	0.000117	0.00125	string-db&nbsp;ihop-net	3.462	down
GgaAffx.23061.5.S1_s_at	TBC1D9	TBC1 domain family, member 9 (with GRAM domain)	-	-	-1.8	-3.483	0.000102	0.00113	string-db&nbsp;ihop-net	3.48299	down
Gga.10975.1.S1_s_at	ARID1B	AT rich interactive domain 1B (SWI1-like)	-	-	-1.802	-3.488	0.000582	0.00408	string-db&nbsp;ihop-net	3.48824	down
GgaAffx.26295.1.S1_s_at			-	-	-1.805	-3.493	1.19e-07	7.96e-06	-	3.49323	down
Gga.10738.1.S1_s_at	DOCK7	dedicator of cytokinesis 7	-	-	-1.805	-3.493	1.36e-05	0.00026	string-db&nbsp;ihop-net	3.49334	down
GgaAffx.24621.1.S1_at	ASXL3	additional sex combs like 3 (Drosophila)	-	-	-1.807	-3.499	1.47e-08	1.86e-06	string-db&nbsp;ihop-net	3.49866	down
Gga.18605.1.S1_at			-	-	-1.808	-3.502	0.00169	0.00893	-	3.5023	down
GgaAffx.23155.1.S1_at	RAB21	RAB21, member RAS oncogene family	-	-	-1.811	-3.508	1.06e-10	6.23e-08	string-db&nbsp;ihop-net	3.50821	down
GgaAffx.23721.1.S1_at	PDE5A	phosphodiesterase 5A, cGMP-specific	230	Purine metabolism	-1.82	-3.53	1.71e-08	2.05e-06	string-db&nbsp;ihop-net	3.52995	down
GgaAffx.1660.2.S1_s_at	ZMYM4	zinc finger, MYM-type 4	-	-	-1.82	-3.53	0.00153	0.0083	string-db&nbsp;ihop-net	3.53026	down
Gga.19878.1.S1_at	ARID1A	AT rich interactive domain 1A (SWI-like)	-	-	-1.822	-3.535	0.000218	0.00199	string-db&nbsp;ihop-net	3.53502	down
GgaAffx.2347.1.S1_at	RICTOR	RPTOR independent companion of MTOR, complex 2	4150	mTOR signaling pathway	-1.823	-3.539	1.05e-05	0.000216	string-db&nbsp;ihop-net	3.53874	down
Gga.2341.2.S1_s_at			-	-	-1.824	-3.54	1.09e-05	0.000222	-	3.54007	down
GgaAffx.23111.1.S1_s_at	PTPRF	protein tyrosine phosphatase, receptor type, F	04514 04520 04910	Cell adhesion molecules (CAMs), Adherens junction, Insulin signaling pathway	-1.825	-3.543	3.24e-06	9.07e-05	string-db&nbsp;ihop-net	3.54257	down
GgaAffx.26601.1.S1_s_at	ARFGAP1	ADP-ribosylation factor GTPase activating protein 1	4144	Endocytosis	-1.826	-3.545	3.38e-09	6.74e-07	string-db&nbsp;ihop-net	3.5451	down
GgaAffx.11135.1.S1_at			-	-	-1.826	-3.547	0.000911	0.00568	-	3.54651	down
GgaAffx.12308.1.S1_s_at	PKP4	plakophilin 4	-	-	-1.827	-3.548	1.26e-12	3.1e-09	string-db&nbsp;ihop-net	3.54783	down
Gga.3696.1.S1_at	SOX11	SRY (sex determining region Y)-box 11	-	-	-1.835	-3.569	0.000174	0.00168	string-db&nbsp;ihop-net	3.56877	down
Gga.919.1.S1_at	DLX5	distal-less homeobox 5	-	-	-1.838	-3.574	4.24e-09	7.77e-07	string-db&nbsp;ihop-net	3.57399	down
GgaAffx.23330.1.S1_at	PPAP2B	phosphatidic acid phosphatase type 2B	00561 00564 00565 00600	Glycerolipid metabolism, Glycerophospholipid metabolism, Ether lipid metabolism, Sphingolipid metabolism	-1.839	-3.578	1.92e-06	6.25e-05	string-db&nbsp;ihop-net	3.57753	down
GgaAffx.7448.3.S1_s_at	SEMA5B	sema domain, seven thrombospondin repeats (type 1 and type 1-like), transmembrane domain (TM) and short cytoplasmic domain, (semaphorin) 5B	-	-	-1.844	-3.59	0.000229	0.00206	string-db&nbsp;ihop-net	3.58991	down
Gga.2531.1.S1_at	LOC100858739	uncharacterized LOC100858739	-	-	-1.846	-3.595	9.43e-08	6.79e-06	string-db&nbsp;ihop-net	3.59538	down
Gga.1030.1.S1_at	MYC	v-myc avian myelocytomatosis viral oncogene homolog	04010 04012 04110 04310 04350 04630	MAPK signaling pathway, ErbB signaling pathway, Cell cycle, Wnt signaling pathway, TGF-beta signaling pathway, Jak-STAT signaling pathway	-1.847	-3.597	2.23e-06	6.92e-05	string-db&nbsp;ihop-net	3.5966	down
Gga.768.1.S1_at	TGIF1	TGFB-induced factor homeobox 1	-	-	-1.851	-3.607	7.45e-10	2.42e-07	string-db&nbsp;ihop-net	3.60669	down
Gga.645.1.S1_at	SKIL	SKI-like oncogene	-	-	-1.858	-3.625	0.00183	0.00947	string-db&nbsp;ihop-net	3.62523	down
Gga.552.1.S1_at	DIO3	deiodinase, iodothyronine, type III	-	-	-1.869	-3.652	8.18e-08	6.14e-06	string-db&nbsp;ihop-net	3.65199	down
GgaAffx.12023.1.S1_at	TCF3	transcription factor 3	-	-	-1.872	-3.659	2.02e-09	4.74e-07	string-db&nbsp;ihop-net	3.65925	down
GgaAffx.9460.1.S1_at	GOPC	golgi-associated PDZ and coiled-coil motif containing	-	-	-1.877	-3.673	1.76e-07	1.07e-05	string-db&nbsp;ihop-net	3.67302	down
Gga.9980.2.S1_a_at	HEXIM1	hexamethylene bis-acetamide inducible 1	-	-	-1.884	-3.692	3.76e-05	0.000542	string-db&nbsp;ihop-net	3.69212	down
GgaAffx.12601.1.S1_s_at	ANP32E	acidic (leucine-rich) nuclear phosphoprotein 32 family, member E	-	-	-1.884	-3.691	0.000458	0.00343	string-db&nbsp;ihop-net	3.69075	down
Gga.11096.1.S1_s_at	DCAF6	DDB1 and CUL4 associated factor 6	-	-	-1.885	-3.693	3.26e-11	2.68e-08	string-db&nbsp;ihop-net	3.69323	down
GgaAffx.4271.1.S1_s_at	QARS	glutaminyl-tRNA synthetase	970	Aminoacyl-tRNA biosynthesis	-1.886	-3.696	0.000327	0.00268	string-db&nbsp;ihop-net	3.6962	down
GgaAffx.5721.1.S1_at	LCLAT1	lysocardiolipin acyltransferase 1	00561 00564	Glycerolipid metabolism, Glycerophospholipid metabolism	-1.887	-3.698	1.86e-05	0.000325	string-db&nbsp;ihop-net	3.69787	down
Gga.11911.2.S1_a_at	ZMYND11	zinc finger, MYND-type containing 11	-	-	-1.892	-3.711	0.00171	0.00898	string-db&nbsp;ihop-net	3.71072	down
Gga.7514.1.S1_at	CAD	carbamoyl-phosphate synthetase 2, aspartate transcarbamylase, and dihydroorotase	00240 00250	Pyrimidine metabolism, Alanine, aspartate and glutamate metabolism	-1.901	-3.734	5.02e-06	0.000125	string-db&nbsp;ihop-net	3.73449	down
GgaAffx.845.1.S1_s_at	MAP2K2	mitogen-activated protein kinase kinase 2	04010 04012 04068 04270 04370 04540 04620 04810 04910 04912 04916 05164	MAPK signaling pathway, ErbB signaling pathway, FoxO signaling pathway, Vascular smooth muscle contraction, VEGF signaling pathway, Gap junction, Toll-like receptor signaling pathway, Regulation of actin cytoskeleton, Insulin signaling pathway, GnRH signaling pathway, Melanogenesis, Influenza A	-1.904	-3.743	2.03e-08	2.34e-06	string-db&nbsp;ihop-net	3.74265	down
GgaAffx.25377.1.S1_s_at	DGCR8	DGCR8 microprocessor complex subunit	-	-	-1.909	-3.755	8.15e-05	0.000958	string-db&nbsp;ihop-net	3.75521	down
Gga.11126.1.S1_s_at	IARS	isoleucyl-tRNA synthetase	970	Aminoacyl-tRNA biosynthesis	-1.912	-3.764	0.00138	0.00769	string-db&nbsp;ihop-net	3.76422	down
Gga.15984.1.S1_at	CCNG2	cyclin G2	04068 04115	FoxO signaling pathway, p53 signaling pathway	-1.914	-3.769	1.46e-05	0.000274	string-db&nbsp;ihop-net	3.7688	down
GgaAffx.8187.1.S1_at	C1H12ORF35	chromosome 1 open reading frame, human C12orf35	-	-	-1.917	-3.777	1.92e-07	1.14e-05	string-db&nbsp;ihop-net	3.77727	down
GgaAffx.21048.1.S1_s_at	ASAP1	ArfGAP with SH3 domain, ankyrin repeat and PH domain 1	4144	Endocytosis	-1.927	-3.804	2.97e-05	0.000457	string-db&nbsp;ihop-net	3.80371	down
GgaAffx.7717.1.S1_at	LIN7B	lin-7 homolog B (C. elegans)	-	-	-1.935	-3.823	4.27e-05	0.000592	string-db&nbsp;ihop-net	3.82318	down
GgaAffx.5110.6.S1_s_at	COL4A5	collagen, type IV, alpha 5	04510 04512	Focal adhesion, ECM-receptor interaction	-1.938	-3.833	1.34e-07	8.56e-06	string-db&nbsp;ihop-net	3.83304	down
GgaAffx.11106.1.S1_s_at	FAM168A	family with sequence similarity 168, member A	-	-	-1.942	-3.843	1.47e-08	1.86e-06	string-db&nbsp;ihop-net	3.84276	down
GgaAffx.21815.1.S1_at	UBA5	ubiquitin-like modifier activating enzyme 5	-	-	-1.952	-3.869	6.28e-06	0.000148	string-db&nbsp;ihop-net	3.86872	down
Gga.6655.1.A1_at			-	-	-1.953	-3.872	0.00132	0.00744	-	3.87209	down
GgaAffx.6255.1.S1_s_at	CPSF6	cleavage and polyadenylation specific factor 6, 68kDa	3015	mRNA surveillance pathway	-1.958	-3.886	3.27e-14	1.61e-10	string-db&nbsp;ihop-net	3.8864	down
GgaAffx.22440.1.S1_at	TMEM209	transmembrane protein 209	-	-	-1.973	-3.925	7.63e-05	0.000913	string-db&nbsp;ihop-net	3.92488	down
Gga.5951.1.S1_at			-	-	-1.975	-3.932	6.88e-05	0.000843	-	3.93228	down
GgaAffx.7677.2.S1_s_at	EXOC5	exocyst complex component 5	-	-	-1.976	-3.934	1.64e-06	5.54e-05	string-db&nbsp;ihop-net	3.93448	down
GgaAffx.816.3.S1_s_at	SKI	v-ski avian sarcoma viral oncogene homolog	-	-	-1.98	-3.944	1.18e-05	0.000235	string-db&nbsp;ihop-net	3.94392	down
Gga.5803.2.S1_s_at	UBQLN4	ubiquilin 4	4141	Protein processing in endoplasmic reticulum	-1.986	-3.962	0.000306	0.00255	string-db&nbsp;ihop-net	3.96167	down
Gga.1479.2.S1_a_at	PTN	pleiotrophin	-	-	-1.99	-3.973	3.1e-05	0.000473	string-db&nbsp;ihop-net	3.9725	down
GgaAffx.10280.1.S1_s_at	TRPS1	trichorhinophalangeal syndrome I	-	-	-1.997	-3.991	1.42e-06	4.98e-05	string-db&nbsp;ihop-net	3.9911	down
Gga.4195.1.A1_at	C20H20ORF11	chromosome 20 open reading frame, human C20orf11	-	-	-1.999	-3.997	7.09e-12	1.05e-08	string-db&nbsp;ihop-net	3.9972	down
Gga.8114.1.S1_at			-	-	-2.001	-4.004	4.1e-09	7.56e-07	-	4.00356	down
GgaAffx.22699.1.S1_at	ATP11B	ATPase, class VI, type 11B	-	-	-2.001	-4.003	4.76e-08	4.35e-06	string-db&nbsp;ihop-net	4.00265	down
GgaAffx.23865.1.S1_s_at	CDK13	cyclin-dependent kinase 13	-	-	-2.013	-4.037	9.73e-09	1.36e-06	string-db&nbsp;ihop-net	4.03667	down
GgaAffx.22491.2.S1_s_at	SPTBN1	spectrin, beta, non-erythrocytic 1	-	-	-2.037	-4.102	1.89e-06	6.2e-05	string-db&nbsp;ihop-net	4.1025	down
GgaAffx.22491.4.S1_s_at	SPTBN1	spectrin, beta, non-erythrocytic 1	-	-	-2.054	-4.151	8.47e-06	0.000185	string-db&nbsp;ihop-net	4.15125	down
GgaAffx.26052.1.S1_s_at	UBR4	ubiquitin protein ligase E3 component n-recognin 4	-	-	-2.056	-4.159	5.22e-08	4.6e-06	string-db&nbsp;ihop-net	4.15942	down
Gga.5101.1.S1_at	ZBTB16	zinc finger and BTB domain containing 16	-	-	-2.059	-4.167	3.03e-09	6.29e-07	string-db&nbsp;ihop-net	4.16662	down
GgaAffx.6712.2.S1_s_at	PRKD3	protein kinase D3	-	-	-2.092	-4.264	3.57e-05	0.000524	string-db&nbsp;ihop-net	4.26391	down
Gga.19329.1.S1_at			-	-	-2.094	-4.268	4.8e-06	0.000121	-	4.26806	down
GgaAffx.2815.1.S1_s_at	RBM22	RNA binding motif protein 22	3040	Spliceosome	-2.101	-4.289	0.000454	0.00341	string-db&nbsp;ihop-net	4.28894	down
GgaAffx.20087.1.S1_s_at	SALL4	sal-like 4 (Drosophila)	-	-	-2.105	-4.302	4.84e-11	3.49e-08	string-db&nbsp;ihop-net	4.30154	down
GgaAffx.23739.1.A1_s_at	ARSJ	arylsulfatase family, member J	-	-	-2.125	-4.363	5.61e-05	0.000729	string-db&nbsp;ihop-net	4.36296	down
Gga.14530.1.S1_s_at	UBR4	ubiquitin protein ligase E3 component n-recognin 4	-	-	-2.128	-4.37	4.1e-05	0.000577	string-db&nbsp;ihop-net	4.36982	down
GgaAffx.9861.1.S1_s_at	BCL9	B-cell CLL/lymphoma 9	-	-	-2.135	-4.393	1.64e-05	0.000298	string-db&nbsp;ihop-net	4.39283	down
GgaAffx.26729.1.S1_s_at	TNRC6A	trinucleotide repeat containing 6A	-	-	-2.136	-4.394	0.000618	0.00428	string-db&nbsp;ihop-net	4.39398	down
Gga.775.1.S1_at	P22	calcium-binding protein	00740 00860	Riboflavin metabolism, Porphyrin and chlorophyll metabolism	-2.139	-4.404	8.87e-09	1.27e-06	string-db&nbsp;ihop-net	4.40385	down
GgaAffx.21033.1.S1_at	BCL9	B-cell CLL/lymphoma 9	-	-	-2.139	-4.403	3.47e-08	3.43e-06	string-db&nbsp;ihop-net	4.40327	down
Gga.2348.1.S1_a_at	LHX9	LIM homeobox 9	-	-	-2.147	-4.428	1.94e-09	4.58e-07	string-db&nbsp;ihop-net	4.42833	down
Gga.11133.1.S1_s_at	C20H20ORF11	chromosome 20 open reading frame, human C20orf11	-	-	-2.148	-4.432	0.00023	0.00206	string-db&nbsp;ihop-net	4.43209	down
Gga.4048.1.S1_at	ID3	inhibitor of DNA binding 3, dominant negative helix-loop-helix protein	4350	TGF-beta signaling pathway	-2.174	-4.514	0.000302	0.00252	string-db&nbsp;ihop-net	4.51356	down
GgaAffx.1720.1.S1_s_at	RXRA	retinoid X receptor, alpha	03320 04920	PPAR signaling pathway, Adipocytokine signaling pathway	-2.175	-4.517	1.22e-06	4.52e-05	string-db&nbsp;ihop-net	4.51689	down
GgaAffx.25074.1.S1_s_at			-	-	-2.176	-4.519	3.7e-05	0.000536	-	4.51893	down
Gga.3851.1.S1_at	SNAI1	snail homolog 1 (Drosophila)	4520	Adherens junction	-2.181	-4.534	2.1e-09	4.75e-07	string-db&nbsp;ihop-net	4.53412	down
Gga.2348.3.S1_a_at	LHX9	LIM homeobox 9	-	-	-2.184	-4.544	1.03e-11	1.32e-08	string-db&nbsp;ihop-net	4.54429	down
Gga.4087.1.S1_at	FZD1	frizzled family receptor 1	04310 04916	Wnt signaling pathway, Melanogenesis	-2.218	-4.653	0.000113	0.00122	string-db&nbsp;ihop-net	4.65252	down
GgaAffx.23665.1.S1_at			-	-	-2.223	-4.668	0.00122	0.00703	-	4.66752	down
Gga.13553.1.S1_at			-	-	-2.233	-4.701	9.84e-08	7.03e-06	-	4.70119	down
Gga.10891.1.S1_s_at	IQCE	IQ motif containing E	-	-	-2.25	-4.758	5.37e-06	0.000132	string-db&nbsp;ihop-net	4.75796	down
GgaAffx.12884.1.S1_at	EIF4B	eukaryotic translation initiation factor 4B	03013 04150	RNA transport, mTOR signaling pathway	-2.253	-4.765	0.00116	0.00675	string-db&nbsp;ihop-net	4.76546	down
Gga.8844.1.S1_at	EVI5	ecotropic viral integration site 5	-	-	-2.254	-4.769	1.11e-06	4.22e-05	string-db&nbsp;ihop-net	4.76929	down
Gga.7268.2.S1_s_at	IDH2	isocitrate dehydrogenase 2 (NADP+), mitochondrial	00020 00480 04146	Citrate cycle (TCA cycle), Glutathione metabolism, Peroxisome	-2.254	-4.77	0.000121	0.00128	string-db&nbsp;ihop-net	4.77017	down
Gga.6276.3.S1_s_at	PES1	pescadillo ribosomal biogenesis factor 1	-	-	-2.264	-4.804	0.00024	0.00214	string-db&nbsp;ihop-net	4.80432	down
Gga.10649.1.S1_s_at	EVI5	ecotropic viral integration site 5	-	-	-2.3	-4.923	3.94e-06	0.000105	string-db&nbsp;ihop-net	4.92334	down
Gga.9774.1.S1_at	RBFOX2	RNA binding protein, fox-1 homolog (C. elegans) 2	-	-	-2.301	-4.929	1.2e-06	4.48e-05	string-db&nbsp;ihop-net	4.92931	down
Gga.18649.1.S1_at			-	-	-2.316	-4.981	8.11e-11	5.05e-08	-	4.9808	down
Gga.4058.1.S1_at	MARCKS	myristoylated alanine-rich protein kinase C substrate	-	-	-2.325	-5.012	6.48e-10	2.25e-07	string-db&nbsp;ihop-net	5.01197	down
Gga.16371.1.S1_s_at	STT3A	STT3, subunit of the oligosaccharyltransferase complex, homolog A (S. cerevisiae)	04110 04115	Cell cycle, p53 signaling pathway	-2.327	-5.017	0.000709	0.00473	string-db&nbsp;ihop-net	5.01706	down
Gga.4797.1.A1_at			-	-	-2.329	-5.023	5.8e-06	0.000139	-	5.02338	down
GgaAffx.22126.1.S1_at			-	-	-2.34	-5.064	5.66e-06	0.000138	-	5.06433	down
Gga.15193.1.S1_s_at	ZBTB10	zinc finger and BTB domain containing 10	-	-	-2.351	-5.103	2.13e-15	1.57e-11	string-db&nbsp;ihop-net	5.10291	down
Gga.3125.1.S1_at	ID2	inhibitor of DNA binding 2, dominant negative helix-loop-helix protein	4350	TGF-beta signaling pathway	-2.351	-5.102	3.25e-07	1.73e-05	string-db&nbsp;ihop-net	5.10194	down
Gga.4733.1.A1_at			-	-	-2.396	-5.265	4.15e-17	8.99e-13	-	5.26455	down
Gga.18258.1.S1_s_at	EIF5A2	eukaryotic translation initiation factor 5A2	-	-	-2.421	-5.357	0.000639	0.00439	string-db&nbsp;ihop-net	5.35722	down
Gga.3093.1.S1_at	YAP1	Yes-associated protein 1	-	-	-2.451	-5.47	6.05e-05	0.000768	string-db&nbsp;ihop-net	5.46981	down
GgaAffx.3989.1.S1_at	SLC6A6	solute carrier family 6 (neurotransmitter transporter), member 6	-	-	-2.478	-5.57	3.45e-06	9.49e-05	string-db&nbsp;ihop-net	5.57048	down
Gga.8121.1.S1_s_at	LOC100857793	E1A-binding protein p400-like	-	-	-2.494	-5.633	3.11e-07	1.67e-05	string-db&nbsp;ihop-net	5.63302	down
Gga.9562.1.S1_at	DISP1	dispatched homolog 1 (Drosophila)	-	-	-2.503	-5.669	2.29e-07	1.31e-05	string-db&nbsp;ihop-net	5.66879	down
Gga.16337.1.S1_at			-	-	-2.505	-5.676	6.65e-05	0.000826	-	5.67645	down
Gga.2105.2.S1_a_at	MPRIP	myosin phosphatase Rho interacting protein	-	-	-2.541	-5.82	4.53e-06	0.000117	string-db&nbsp;ihop-net	5.81998	down
GgaAffx.1771.1.S1_s_at	TMEM132C	transmembrane protein 132C	-	-	-2.558	-5.89	1.98e-15	1.57e-11	string-db&nbsp;ihop-net	5.89008	down
Gga.1259.1.S1_at	KAT5	K(lysine) acetyltransferase 5	-	-	-2.599	-6.06	6.01e-09	9.97e-07	string-db&nbsp;ihop-net	6.0597	down
GgaAffx.13221.1.S1_s_at	MTPN	myotrophin	-	-	-2.612	-6.113	1.64e-07	1.01e-05	string-db&nbsp;ihop-net	6.11332	down
Gga.13311.1.S1_s_at	VPS26B	vacuolar protein sorting 26 homolog B (S. pombe)	-	-	-2.677	-6.397	1.2e-07	8e-06	string-db&nbsp;ihop-net	6.39705	down
Gga.9893.1.S1_at			-	-	-2.705	-6.522	0.00101	0.00612	-	6.52171	down
GgaAffx.22228.1.S1_at	IGDCC3	immunoglobulin superfamily, DCC subclass, member 3	-	-	-2.728	-6.624	1.77e-06	5.87e-05	string-db&nbsp;ihop-net	6.62363	down
Gga.2105.2.S1_s_at	MPRIP	myosin phosphatase Rho interacting protein	-	-	-2.758	-6.763	2.24e-05	0.000373	string-db&nbsp;ihop-net	6.7626	down
Gga.2348.1.S1_at	LHX9	LIM homeobox 9	-	-	-2.778	-6.857	5.04e-12	9.31e-09	string-db&nbsp;ihop-net	6.85669	down
Gga.18021.1.A1_at			-	-	-2.825	-7.086	3.21e-08	3.27e-06	-	7.08572	down
Gga.12209.2.A1_at	NDNF	neuron-derived neurotrophic factor	-	-	-2.836	-7.138	3.75e-06	0.000102	string-db&nbsp;ihop-net	7.13845	down
Gga.12977.1.S1_s_at	DDB1	damage-specific DNA binding protein 1, 127kDa	03420 04120	Nucleotide excision repair, Ubiquitin mediated proteolysis	-2.883	-7.378	6.36e-08	5.16e-06	string-db&nbsp;ihop-net	7.37826	down
Gga.16032.1.A1_at			-	-	-2.977	-7.875	6.47e-09	1.05e-06	-	7.87452	down
Gga.17508.1.S2_at	FSTL1	follistatin-like 1	-	-	-3.076	-8.431	0.00114	0.00668	string-db&nbsp;ihop-net	8.4306	down
GgaAffx.22685.1.S1_at	SPRED2	sprouty-related, EVH1 domain containing 2	4630	Jak-STAT signaling pathway	-3.088	-8.504	8.11e-06	0.00018	string-db&nbsp;ihop-net	8.5043	down
GgaAffx.9403.1.S1_s_at	NAA50	N(alpha)-acetyltransferase 50, NatE catalytic subunit	-	-	-3.151	-8.885	1.31e-05	0.000252	string-db&nbsp;ihop-net	8.88461	down
Gga.5146.1.S1_s_at	DDB1	damage-specific DNA binding protein 1, 127kDa	03420 04120	Nucleotide excision repair, Ubiquitin mediated proteolysis	-3.301	-9.855	7.77e-06	0.000174	string-db&nbsp;ihop-net	9.85485	down
GgaAffx.8650.1.S1_at	SENP1	SUMO1/sentrin specific peptidase 1	-	-	-3.376	-10.38	3.8e-09	7.19e-07	string-db&nbsp;ihop-net	10.3802	down
GgaAffx.6712.1.S1_at	PRKD3	protein kinase D3	-	-	-3.52	-11.469	3.26e-08	3.29e-06	string-db&nbsp;ihop-net	11.4687	down

## Sheet: Filtered Talpid ant. vs WT ant.
FeatureID	Symbol	Description	PathwayID	PathDesc	logFC	FC	P.Value	adj.P.Val	Links	absFC	dirFC
Gga.11387.1.S1_s_at	FILIP1L	filamin A interacting protein 1-like	-	-	-1.899	-3.73	1.113e-13	3.286e-09	string-db&nbsp;ihop-net	3.72994	down
Gga.5318.1.S1_at	APOD	apolipoprotein D	-	-	2.758	6.763	7.141e-13	1.054e-08	string-db&nbsp;ihop-net	6.76329	up
GgaAffx.23743.1.S1_at	KIAA0586	KIAA0586	-	-	-1.636	-3.107	2.551e-12	1.89e-08	string-db&nbsp;ihop-net	3.10725	down
Gga.15193.1.S1_s_at	ZBTB10	zinc finger and BTB domain containing 10	-	-	-1.582	-2.995	2.679e-12	1.89e-08	string-db&nbsp;ihop-net	2.99484	down
Gga.4977.1.S1_at	MSX2	msh homeobox 2	-	-	-2.51	-5.698	3.201e-12	1.89e-08	string-db&nbsp;ihop-net	5.69751	down
Gga.2348.3.S1_a_at	LHX9	LIM homeobox 9	-	-	-2.177	-4.522	1.091e-11	4.846e-08	string-db&nbsp;ihop-net	4.52155	down
Gga.5787.1.S1_at			-	-	1.742	3.345	1.223e-11	4.846e-08	-	3.34518	up
GgaAffx.20863.1.S1_at			-	-	-2.92	-7.568	1.423e-11	4.846e-08	-	7.56845	down
GgaAffx.20768.1.S1_at	SLC4A1AP	solute carrier family 4 (anion exchanger), member 1, adaptor protein	-	-	2.602	6.072	1.477e-11	4.846e-08	string-db&nbsp;ihop-net	6.0722	up
Gga.13240.1.S1_at			-	-	-2.176	-4.52	2.606e-11	7.348e-08	-	4.51992	down
GgaAffx.1527.1.S1_at	TMEM200A	transmembrane protein 200A	-	-	-1.636	-3.109	2.738e-11	7.348e-08	string-db&nbsp;ihop-net	3.10899	down
GgaAffx.6255.1.S1_s_at	CPSF6	cleavage and polyadenylation specific factor 6, 68kDa	3015	mRNA surveillance pathway	-1.326	-2.507	3.313e-11	7.723e-08	string-db&nbsp;ihop-net	2.50653	down
Gga.6493.1.S1_at			-	-	3.084	8.478	3.401e-11	7.723e-08	-	8.47775	up
GgaAffx.20839.1.S1_s_at			-	-	-2.862	-7.273	3.96e-11	8.35e-08	-	7.27256	down
Gga.888.1.S1_at	COL6A3	collagen, type VI, alpha 3	04510 04512	Focal adhesion, ECM-receptor interaction	-1.846	-3.595	5.024e-11	9.888e-08	string-db&nbsp;ihop-net	3.59509	down
Gga.10002.1.S1_at			-	-	-2.306	-4.947	8.365e-11	1.537e-07	-	4.9466	down
Gga.958.1.S1_at	HOXD11	homeobox D11	-	-	2.475	5.559	8.85e-11	1.537e-07	string-db&nbsp;ihop-net	5.55928	up
Gga.14125.1.S1_at			-	-	1.308	2.476	1.05e-10	1.696e-07	-	2.47624	up
GgaAffx.8907.1.S1_at			-	-	-1.114	-2.165	1.092e-10	1.696e-07	-	2.16473	down
Gga.4458.1.S1_at			-	-	1.554	2.937	1.229e-10	1.785e-07	-	2.93731	up
Gga.1546.1.S1_at	PRRX1	paired related homeobox 1	-	-	-1.464	-2.758	1.292e-10	1.785e-07	string-db&nbsp;ihop-net	2.75841	down
Gga.2348.1.S1_at	LHX9	LIM homeobox 9	-	-	-2.298	-4.919	1.33e-10	1.785e-07	string-db&nbsp;ihop-net	4.91931	down
GgaAffx.8537.1.S1_at			-	-	-1.14	-2.204	1.409e-10	1.809e-07	-	2.20416	down
Gga.12856.1.S1_at	TDH	L-threonine dehydrogenase	260	Glycine, serine and threonine metabolism	-2.128	-4.372	1.979e-10	2.39e-07	string-db&nbsp;ihop-net	4.37184	down
Gga.2592.1.S1_at	COL5A1	collagen, type V, alpha 1	04510 04512	Focal adhesion, ECM-receptor interaction	-1.024	-2.034	2.024e-10	2.39e-07	string-db&nbsp;ihop-net	2.0337	down
Gga.695.1.S1_at	HOXD12	homeobox D12	-	-	3.447	10.905	2.256e-10	2.561e-07	string-db&nbsp;ihop-net	10.9052	up
Gga.919.1.S1_at	DLX5	distal-less homeobox 5	-	-	-2.176	-4.518	2.609e-10	2.852e-07	string-db&nbsp;ihop-net	4.51799	down
GgaAffx.22916.1.S1_at	DISP1	dispatched homolog 1 (Drosophila)	-	-	-1.124	-2.18	3.042e-10	3.097e-07	string-db&nbsp;ihop-net	2.17975	down
Gga.9636.1.S1_at	TAF1D	TATA box binding protein (TBP)-associated factor, RNA polymerase I, D, 41kDa	-	-	-1.697	-3.242	3.337e-10	3.284e-07	string-db&nbsp;ihop-net	3.24153	down
GgaAffx.21713.1.S1_at			-	-	-1.441	-2.715	3.59e-10	3.419e-07	-	2.7147	down
Gga.1817.1.S1_at	SALL1	sal-like 1 (Drosophila)	-	-	1.547	2.922	4.144e-10	3.823e-07	string-db&nbsp;ihop-net	2.92222	up
GgaAffx.24561.1.S1_at	GSK3B	glycogen synthase kinase 3 beta	04012 04110 04310 04340 04510 04910 04916 05164	ErbB signaling pathway, Cell cycle, Wnt signaling pathway, Hedgehog signaling pathway, Focal adhesion, Insulin signaling pathway, Melanogenesis, Influenza A	-1.228	-2.343	5.269e-10	4.714e-07	string-db&nbsp;ihop-net	2.34318	down
GgaAffx.20143.1.S1_s_at			-	-	-1.133	-2.194	5.713e-10	4.96e-07	-	2.19367	down
Gga.2348.1.S1_a_at	LHX9	LIM homeobox 9	-	-	-2.301	-4.927	6.184e-10	5.216e-07	string-db&nbsp;ihop-net	4.92652	down
Gga.4131.1.S1_at	HOXD13	homeobox D13	-	-	2.742	6.691	6.69e-10	5.423e-07	string-db&nbsp;ihop-net	6.69114	up
Gga.14849.1.A1_at	ALX4	ALX homeobox 4	-	-	-2.902	-7.475	6.797e-10	5.423e-07	string-db&nbsp;ihop-net	7.47494	down
Gga.2070.2.S1_a_at	ID4	inhibitor of DNA binding 4, dominant negative helix-loop-helix protein	4350	TGF-beta signaling pathway	-1.221	-2.331	8.987e-10	6.635e-07	string-db&nbsp;ihop-net	2.33128	down
Gga.6175.2.S1_a_at	LLPH	LLP homolog, long-term synaptic facilitation (Aplysia)	-	-	1.201	2.299	8.991e-10	6.635e-07	string-db&nbsp;ihop-net	2.29868	up
Gga.9254.1.S1_at			-	-	-2.904	-7.485	1.09e-09	7.659e-07	-	7.48489	down
Gga.14494.1.S1_at	MSX2	msh homeobox 2	-	-	-1.886	-3.696	1.215e-09	8.343e-07	string-db&nbsp;ihop-net	3.69567	down
GgaAffx.4763.4.S1_s_at	CACNA1G	calcium channel, voltage-dependent, T type, alpha 1G subunit	04010 04020	MAPK signaling pathway, Calcium signaling pathway	-1.74	-3.341	1.556e-09	1.044e-06	string-db&nbsp;ihop-net	3.34145	down
GgaAffx.20085.1.S1_s_at	SOX5	SRY (sex determining region Y)-box 5	-	-	-1.484	-2.797	2.038e-09	1.308e-06	string-db&nbsp;ihop-net	2.79663	down
GgaAffx.9460.1.S1_at	GOPC	golgi-associated PDZ and coiled-coil motif containing	-	-	-2.474	-5.556	2.376e-09	1.431e-06	string-db&nbsp;ihop-net	5.55576	down
Gga.18629.1.S1_at	TMCC3	transmembrane and coiled-coil domain family 3	-	-	-1.084	-2.12	2.523e-09	1.489e-06	string-db&nbsp;ihop-net	2.11966	down
Gga.1661.2.S1_s_at	ELMO1	engulfment and cell motility 1	-	-	1.44	2.712	2.812e-09	1.628e-06	string-db&nbsp;ihop-net	2.71227	up
Gga.14972.1.S1_at	LRRC3B	leucine rich repeat containing 3B	-	-	-1.351	-2.551	2.974e-09	1.688e-06	string-db&nbsp;ihop-net	2.5509	down
Gga.2142.1.S1_at	EFNB1	ephrin-B1	-	-	-1.758	-3.383	3.945e-09	2.198e-06	string-db&nbsp;ihop-net	3.38343	down
GgaAffx.13010.1.S1_at	NUF2	NUF2, NDC80 kinetochore complex component	-	-	-2.925	-7.592	4.22e-09	2.307e-06	string-db&nbsp;ihop-net	7.59235	down
Gga.14066.1.S1_at	FGFR3	fibroblast growth factor receptor 3	04010 04144 04810	MAPK signaling pathway, Endocytosis, Regulation of actin cytoskeleton	-1.842	-3.584	4.952e-09	2.611e-06	string-db&nbsp;ihop-net	3.58398	down
Gga.17172.1.S1_at			-	-	-2.168	-4.493	5.101e-09	2.611e-06	-	4.49268	down
GgaAffx.23154.1.S1_at	RFX3	regulatory factor X, 3 (influences HLA class II expression)	-	-	-1.515	-2.858	5.13e-09	2.611e-06	string-db&nbsp;ihop-net	2.8583	down
GgaAffx.26555.1.S1_s_at	KLHL36	kelch-like 36 (Drosophila)	-	-	-1.628	-3.091	6.543e-09	3.274e-06	string-db&nbsp;ihop-net	3.0906	down
Gga.7554.1.S1_s_at	RAB22A	RAB22A, member RAS oncogene family	4144	Endocytosis	-1.837	-3.572	6.95e-09	3.414e-06	string-db&nbsp;ihop-net	3.57249	down
Gga.7637.1.S1_at			-	-	-1.679	-3.201	7.055e-09	3.414e-06	-	3.20106	down
Gga.16100.1.S1_at			-	-	-1.756	-3.378	7.503e-09	3.529e-06	-	3.37831	down
Gga.6448.1.S1_s_at	PHLDA2	pleckstrin homology-like domain, family A, member 2	-	-	1.509	2.846	7.623e-09	3.529e-06	string-db&nbsp;ihop-net	2.84626	up
GgaAffx.22150.1.S1_s_at	ADAMTS17	ADAM metallopeptidase with thrombospondin type 1 motif, 17	-	-	-1.888	-3.702	8.054e-09	3.602e-06	string-db&nbsp;ihop-net	3.7016	down
Gga.793.1.S1_s_at	ACHE	acetylcholinesterase	564	Glycerophospholipid metabolism	-1.046	-2.064	9.157e-09	3.975e-06	string-db&nbsp;ihop-net	2.0643	down
Gga.18737.1.S1_at			-	-	-2.03	-4.084	9.566e-09	4.068e-06	-	4.08374	down
GgaAffx.24762.2.S1_s_at			-	-	-1.155	-2.227	9.659e-09	4.068e-06	-	2.22719	down
Gga.11987.1.S1_s_at	WASF3	WAS protein family, member 3	4520	Adherens junction	-1.457	-2.746	9.834e-09	4.068e-06	string-db&nbsp;ihop-net	2.7461	down
GgaAffx.23946.1.S1_s_at	ZCCHC6	zinc finger, CCHC domain containing 6	-	-	-1.06	-2.085	9.921e-09	4.068e-06	string-db&nbsp;ihop-net	2.08465	down
GgaAffx.12737.1.S1_at	MPP1	membrane protein, palmitoylated 1, 55kDa	-	-	1.004	2.006	1.078e-08	4.299e-06	string-db&nbsp;ihop-net	2.00559	up
Gga.3154.1.S1_at	RHOQ	ras homolog family member Q	4910	Insulin signaling pathway	-1.708	-3.266	1.124e-08	4.367e-06	string-db&nbsp;ihop-net	3.26635	down
Gga.5225.1.S1_at	CDON	cell adhesion associated, oncogene regulated	-	-	-1.21	-2.314	1.204e-08	4.594e-06	string-db&nbsp;ihop-net	2.31415	down
Gga.1546.1.S1_a_at	PRRX1	paired related homeobox 1	-	-	-1.244	-2.368	1.214e-08	4.594e-06	string-db&nbsp;ihop-net	2.36836	down
GgaAffx.8650.1.S1_at	SENP1	SUMO1/sentrin specific peptidase 1	-	-	-3.134	-8.776	1.251e-08	4.674e-06	string-db&nbsp;ihop-net	8.77587	down
Gga.1445.1.S1_at			-	-	-1.362	-2.57	1.267e-08	4.674e-06	-	2.56999	down
Gga.19740.1.S1_at			-	-	1.726	3.308	1.462e-08	5.329e-06	-	3.30786	up
Gga.8114.1.S1_at			-	-	-1.832	-3.561	1.671e-08	5.936e-06	-	3.56097	down
Gga.9618.1.S1_at	UCHL1	ubiquitin carboxyl-terminal esterase L1 (ubiquitin thiolesterase)	-	-	1.328	2.51	1.689e-08	5.936e-06	string-db&nbsp;ihop-net	2.51006	up
GgaAffx.21776.1.S1_s_at	MSX1	msh homeobox 1	-	-	-1.567	-2.963	1.742e-08	6.051e-06	string-db&nbsp;ihop-net	2.96339	down
Gga.14594.1.A1_at			-	-	-1.074	-2.105	1.796e-08	6.166e-06	-	2.10463	down
GgaAffx.21462.1.S1_at			-	-	-2.357	-5.125	1.849e-08	6.202e-06	-	5.12475	down
GgaAffx.6693.1.S1_s_at	STRN	striatin, calmodulin binding protein	-	-	-1.029	-2.04	1.904e-08	6.316e-06	string-db&nbsp;ihop-net	2.03993	down
Gga.79.1.S1_at	DACH1	dachshund homolog 1 (Drosophila)	-	-	-1.195	-2.289	2.335e-08	7.295e-06	string-db&nbsp;ihop-net	2.28946	down
Gga.15979.1.S1_s_at	AKAP13	A kinase (PRKA) anchor protein 13	-	-	-1.166	-2.243	2.411e-08	7.337e-06	string-db&nbsp;ihop-net	2.24343	down
GgaAffx.12050.1.S1_s_at			-	-	-1.805	-3.494	2.539e-08	7.572e-06	-	3.49421	down
GgaAffx.20473.1.S1_at			-	-	1.133	2.193	2.661e-08	7.856e-06	-	2.19253	up
Gga.14894.1.S1_s_at	ZNF236	zinc finger protein 236	-	-	-2.197	-4.585	2.719e-08	7.946e-06	string-db&nbsp;ihop-net	4.58538	down
GgaAffx.7081.1.S1_at	RASSF9	Ras association (RalGDS/AF-6) domain family (N-terminal) member 9	-	-	-1.175	-2.258	3.096e-08	8.803e-06	string-db&nbsp;ihop-net	2.25756	down
Gga.18764.1.S1_at			-	-	-2.486	-5.6	3.101e-08	8.803e-06	-	5.60045	down
Gga.17205.1.S1_at			-	-	-1.266	-2.405	3.514e-08	9.88e-06	-	2.4048	down
GgaAffx.21949.1.S1_at	PHLDA2	pleckstrin homology-like domain, family A, member 2	-	-	1.267	2.407	3.592e-08	1e-05	string-db&nbsp;ihop-net	2.40689	up
Gga.7995.1.S1_at			-	-	-1.595	-3.021	3.694e-08	1.01e-05	-	3.02139	down
GgaAffx.11585.1.S1_at	PRPF19	pre-mRNA processing factor 19	03040 04120	Spliceosome, Ubiquitin mediated proteolysis	1.544	2.916	4.172e-08	1.129e-05	string-db&nbsp;ihop-net	2.91556	up
Gga.245.1.S1_at	FGF18	fibroblast growth factor 18	04010 04810	MAPK signaling pathway, Regulation of actin cytoskeleton	1.983	3.954	5.216e-08	1.363e-05	string-db&nbsp;ihop-net	3.95415	up
Gga.18787.1.S1_at			-	-	-1.477	-2.783	5.39e-08	1.384e-05	-	2.78325	down
Gga.9020.1.S1_at	ATN1	atrophin 1	-	-	-1.421	-2.679	5.467e-08	1.391e-05	string-db&nbsp;ihop-net	2.67862	down
Gga.19474.1.S1_at	MAP7D3	MAP7 domain containing 3	-	-	1.113	2.163	5.665e-08	1.414e-05	string-db&nbsp;ihop-net	2.16264	up
Gga.2348.2.S1_at	LHX9	LIM homeobox 9	-	-	-2.296	-4.911	5.702e-08	1.414e-05	string-db&nbsp;ihop-net	4.91147	down
Gga.7331.2.S1_a_at	RAI2	retinoic acid induced 2	-	-	-1.005	-2.007	5.796e-08	1.426e-05	string-db&nbsp;ihop-net	2.00667	down
Gga.18021.1.S1_at			-	-	-1.276	-2.421	5.931e-08	1.447e-05	-	2.42122	down
GgaAffx.12553.1.S1_at	SAMD11	sterile alpha motif domain containing 11	-	-	-1.408	-2.653	6.581e-08	1.567e-05	string-db&nbsp;ihop-net	2.65321	down
GgaAffx.24639.1.S1_at	FILIP1L	filamin A interacting protein 1-like	-	-	-1.463	-2.757	6.887e-08	1.614e-05	string-db&nbsp;ihop-net	2.75739	down
Gga.2037.1.S1_at			-	-	-1.942	-3.842	7.636e-08	1.761e-05	-	3.84172	down
Gga.10657.1.S1_at	DEPDC5	DEP domain containing 5	-	-	-1.713	-3.279	8.346e-08	1.888e-05	string-db&nbsp;ihop-net	3.27865	down
GgaAffx.24621.1.S1_at	ASXL3	additional sex combs like 3 (Drosophila)	-	-	-1.614	-3.062	8.386e-08	1.888e-05	string-db&nbsp;ihop-net	3.0617	down
GgaAffx.20579.1.S1_s_at	NOP56	NOP56 ribonucleoprotein homolog (yeast)	3008	Ribosome biogenesis in eukaryotes	-1.638	-3.112	8.506e-08	1.888e-05	string-db&nbsp;ihop-net	3.11209	down
Gga.14510.1.S1_s_at	CTDP1	CTD (carboxy-terminal domain, RNA polymerase II, polypeptide A) phosphatase, subunit 1	-	-	-2.368	-5.163	9.162e-08	2.004e-05	string-db&nbsp;ihop-net	5.16326	down
GgaAffx.21395.1.S1_at			-	-	-1.501	-2.831	9.321e-08	2.023e-05	-	2.83076	down
Gga.8361.1.S1_s_at	PRPF19	pre-mRNA processing factor 19	03040 04120	Spliceosome, Ubiquitin mediated proteolysis	2.117	4.339	9.774e-08	2.076e-05	string-db&nbsp;ihop-net	4.33921	up
Gga.738.1.S1_at	GSC	goosecoid homeobox	-	-	-1.462	-2.754	1.025e-07	2.123e-05	string-db&nbsp;ihop-net	2.75437	down
Gga.17455.1.S1_at	LHX9	LIM homeobox 9	-	-	-2.267	-4.812	1.031e-07	2.123e-05	string-db&nbsp;ihop-net	4.81247	down
Gga.12631.2.S1_a_at	KMT2E	lysine (K)-specific methyltransferase 2E	310	Lysine degradation	-1.529	-2.886	1.042e-07	2.123e-05	string-db&nbsp;ihop-net	2.88625	down
Gga.10108.1.S1_at	ANXA8	annexin A8	-	-	1.122	2.177	1.043e-07	2.123e-05	string-db&nbsp;ihop-net	2.17698	up
Gga.1514.1.S1_at			-	-	-1.136	-2.197	1.061e-07	2.145e-05	-	2.19718	down
Gga.6877.1.S1_at	ROBO2	roundabout, axon guidance receptor, homolog 2 (Drosophila)	-	-	-2.06	-4.169	1.124e-07	2.258e-05	string-db&nbsp;ihop-net	4.16939	down
GgaAffx.23950.1.S1_at	CDC14B	CDC14 cell division cycle 14 homolog B (S. cerevisiae)	4110	Cell cycle	-1.066	-2.094	1.173e-07	2.336e-05	string-db&nbsp;ihop-net	2.09377	down
GgaAffx.21264.1.S1_at	MED27	mediator complex subunit 27	-	-	1.011	2.015	1.179e-07	2.336e-05	string-db&nbsp;ihop-net	2.01518	up
GgaAffx.22916.2.S1_s_at	DISP1	dispatched homolog 1 (Drosophila)	-	-	-1.255	-2.386	1.282e-07	2.522e-05	string-db&nbsp;ihop-net	2.38643	down
Gga.16081.1.S1_at	LOC769756	uncharacterized LOC769756	-	-	2.303	4.936	1.302e-07	2.529e-05	string-db&nbsp;ihop-net	4.9361	up
GgaAffx.7456.1.S1_at			-	-	-1.331	-2.516	1.314e-07	2.536e-05	-	2.51622	down
Gga.9316.1.S1_at	HS6ST1	heparan sulfate 6-O-sulfotransferase 1	534	Glycosaminoglycan biosynthesis - heparan sulfate / heparin	-1.371	-2.586	1.344e-07	2.577e-05	string-db&nbsp;ihop-net	2.58593	down
Gga.10996.1.S1_at	G6PC2	glucose-6-phosphatase, catalytic, 2	00010 00052 00500 04068 04910 04920	Glycolysis / Gluconeogenesis, Galactose metabolism, Starch and sucrose metabolism, FoxO signaling pathway, Insulin signaling pathway, Adipocytokine signaling pathway	-1.208	-2.31	1.445e-07	2.717e-05	string-db&nbsp;ihop-net	2.31036	down
Gga.19373.1.A1_at			-	-	-1.735	-3.328	1.459e-07	2.727e-05	-	3.32796	down
Gga.13001.1.S1_s_at	EFNB2	ephrin-B2	-	-	-1.143	-2.209	1.533e-07	2.828e-05	string-db&nbsp;ihop-net	2.20899	down
Gga.4194.1.S1_at	OGN	osteoglycin	-	-	-1.798	-3.478	1.624e-07	2.977e-05	string-db&nbsp;ihop-net	3.47769	down
Gga.2073.1.S1_at	COL1A1	collagen, type I, alpha 1	-	-	-1.9	-3.733	1.643e-07	2.993e-05	string-db&nbsp;ihop-net	3.7332	down
Gga.12310.1.S1_at	BBOX1	butyrobetaine (gamma), 2-oxoglutarate dioxygenase (gamma-butyrobetaine hydroxylase) 1	310	Lysine degradation	-1.366	-2.578	1.676e-07	3.035e-05	string-db&nbsp;ihop-net	2.57791	down
GgaAffx.24270.1.S1_at	DSEL	dermatan sulfate epimerase-like	-	-	-1.564	-2.956	1.766e-07	3.142e-05	string-db&nbsp;ihop-net	2.9563	down
Gga.4058.1.S1_at	MARCKS	myristoylated alanine-rich protein kinase C substrate	-	-	-1.626	-3.087	1.835e-07	3.244e-05	string-db&nbsp;ihop-net	3.08652	down
Gga.4329.1.S1_at	GHR	growth hormone receptor	04060 04080 04630	Cytokine-cytokine receptor interaction, Neuroactive ligand-receptor interaction, Jak-STAT signaling pathway	-1.712	-3.276	1.92e-07	3.353e-05	string-db&nbsp;ihop-net	3.27645	down
Gga.16374.1.S1_at	RERG	RAS-like, estrogen-regulated, growth inhibitor	-	-	-1.229	-2.345	2.006e-07	3.483e-05	string-db&nbsp;ihop-net	2.34469	down
Gga.14842.1.S1_at	RALGAPA1	Ral GTPase activating protein, alpha subunit 1 (catalytic)	-	-	-1.45	-2.732	2.09e-07	3.581e-05	string-db&nbsp;ihop-net	2.73175	down
Gga.9492.1.S1_at	LOC395159	Schwann cell-specific EGF-like repeat autocrine factor	-	-	-3.539	-11.624	2.099e-07	3.581e-05	string-db&nbsp;ihop-net	11.6238	down
GgaAffx.23155.1.S1_at	RAB21	RAB21, member RAS oncogene family	-	-	-1.124	-2.179	2.174e-07	3.688e-05	string-db&nbsp;ihop-net	2.17909	down
Gga.8246.1.S1_at			-	-	-1.063	-2.09	2.356e-07	3.929e-05	-	2.08986	down
Gga.680.1.S1_at	CKR2	procKr2	-	-	-1.466	-2.763	2.386e-07	3.957e-05	string-db&nbsp;ihop-net	2.76325	down
Gga.17192.1.S1_at			-	-	-1.255	-2.386	2.4e-07	3.958e-05	-	2.38634	down
AY013303.CDS3.S1_s_at			-	-	1.957	3.883	2.877e-07	4.591e-05	-	3.88259	up
Gga.19154.1.S1_at			-	-	-1.269	-2.41	2.985e-07	4.688e-05	-	2.4095	down
Gga.1122.1.S1_at	CRTC1	CREB regulated transcription coactivator 1	-	-	-2.359	-5.129	3.106e-07	4.851e-05	string-db&nbsp;ihop-net	5.12857	down
Gga.502.1.S1_at	HMGA2	high mobility group AT-hook 2	-	-	1.305	2.471	3.142e-07	4.871e-05	string-db&nbsp;ihop-net	2.47116	up
GgaAffx.9993.1.S1_at			-	-	-1.836	-3.571	3.16e-07	4.871e-05	-	3.57096	down
Gga.14523.1.A1_at			-	-	-1.44	-2.713	3.168e-07	4.871e-05	-	2.71301	down
Gga.2354.1.S1_at			-	-	-1.354	-2.556	3.207e-07	4.906e-05	-	2.55635	down
Gga.8167.1.S1_s_at	EPRS	glutamyl-prolyl-tRNA synthetase	00860 00970	Porphyrin and chlorophyll metabolism, Aminoacyl-tRNA biosynthesis	-1.252	-2.381	3.268e-07	4.973e-05	string-db&nbsp;ihop-net	2.38091	down
GgaAffx.10236.4.S1_s_at	TTC3	tetratricopeptide repeat domain 3	-	-	-1.552	-2.932	3.332e-07	5.044e-05	string-db&nbsp;ihop-net	2.93222	down
Gga.4319.1.S1_at	TLN1	talin 1	4510	Focal adhesion	-1.172	-2.253	3.374e-07	5.072e-05	string-db&nbsp;ihop-net	2.25273	down
Gga.10715.1.S1_at	USPL1	ubiquitin specific peptidase like 1	-	-	-1.527	-2.883	3.449e-07	5.143e-05	string-db&nbsp;ihop-net	2.88255	down
GgaAffx.9522.1.S1_at	PGM5	phosphoglucomutase 5	-	-	-1.407	-2.652	3.496e-07	5.16e-05	string-db&nbsp;ihop-net	2.65218	down
GgaAffx.12691.1.S1_at	GABPA	GA binding protein transcription factor, alpha subunit 60kDa	-	-	-1.052	-2.074	3.595e-07	5.253e-05	string-db&nbsp;ihop-net	2.07401	down
Gga.19387.1.S1_at	ATXN7	ataxin 7	-	-	-1.007	-2.009	3.832e-07	5.516e-05	string-db&nbsp;ihop-net	2.00927	down
Gga.16130.1.S1_at			-	-	-2.002	-4.006	3.837e-07	5.516e-05	-	4.00649	down
Gga.1290.1.S1_at	NDUFS3	NADH dehydrogenase (ubiquinone) Fe-S protein 3, 30kDa (NADH-coenzyme Q reductase)	190	Oxidative phosphorylation	-1.731	-3.32	3.849e-07	5.516e-05	string-db&nbsp;ihop-net	3.32037	down
Gga.4168.1.S1_at	SERPINH1	serpin peptidase inhibitor, clade H (heat shock protein 47), member 1, (collagen binding protein 1)	-	-	1.063	2.089	3.939e-07	5.591e-05	string-db&nbsp;ihop-net	2.08926	up
Gga.4590.1.S1_s_at	LOC422090	uncharacterized LOC422090	-	-	1.08	2.115	4.054e-07	5.699e-05	string-db&nbsp;ihop-net	2.11473	up
GgaAffx.2770.1.S1_at	NCOR1	nuclear receptor corepressor 1	-	-	-2.021	-4.058	4.141e-07	5.794e-05	string-db&nbsp;ihop-net	4.05797	down
Gga.10370.1.S1_at	CDC14B	CDC14 cell division cycle 14 homolog B (S. cerevisiae)	4110	Cell cycle	-1.86	-3.63	4.332e-07	6.032e-05	string-db&nbsp;ihop-net	3.63026	down
GgaAffx.25325.3.S1_s_at	NTNG1	netrin G1	4514	Cell adhesion molecules (CAMs)	-1.16	-2.235	4.463e-07	6.185e-05	string-db&nbsp;ihop-net	2.23515	down
Gga.7302.1.S1_at	ATP2B4	ATPase, Ca++ transporting, plasma membrane 4	04020 04261	Calcium signaling pathway, Adrenergic signaling in cardiomyocytes	-1.052	-2.073	4.528e-07	6.247e-05	string-db&nbsp;ihop-net	2.07291	down
GgaAffx.11787.1.S1_at	MEF2D	myocyte enhancer factor 2D	-	-	-1.14	-2.204	4.596e-07	6.281e-05	string-db&nbsp;ihop-net	2.20403	down
Gga.15948.1.S1_at	PATZ1	POZ (BTB) and AT hook containing zinc finger 1	-	-	-1.331	-2.516	4.938e-07	6.596e-05	string-db&nbsp;ihop-net	2.51644	down
GgaAffx.12533.1.S1_at	STK4	serine/threonine kinase 4	04010 04068	MAPK signaling pathway, FoxO signaling pathway	1.346	2.542	4.969e-07	6.608e-05	string-db&nbsp;ihop-net	2.54204	up
GgaAffx.9882.3.S1_at	ROBO2	roundabout, axon guidance receptor, homolog 2 (Drosophila)	-	-	-1.034	-2.048	5.055e-07	6.636e-05	string-db&nbsp;ihop-net	2.04805	down
Gga.7894.1.S1_at	SEMA5A	sema domain, seven thrombospondin repeats (type 1 and type 1-like), transmembrane domain (TM) and short cytoplasmic domain, (semaphorin) 5A	-	-	-1.229	-2.344	5.067e-07	6.636e-05	string-db&nbsp;ihop-net	2.34376	down
Gga.10649.1.S1_at	EVI5	ecotropic viral integration site 5	-	-	-2.179	-4.528	5.081e-07	6.636e-05	string-db&nbsp;ihop-net	4.52751	down
Gga.6870.1.S1_at	FBXO39	F-box protein 39	-	-	-1.356	-2.56	5.297e-07	6.851e-05	string-db&nbsp;ihop-net	2.56047	down
Gga.7953.1.S1_at			-	-	1.789	3.456	5.31e-07	6.851e-05	-	3.45627	up
Gga.4179.1.S1_at	NEFM	neurofilament, medium polypeptide	-	-	-2.032	-4.09	5.314e-07	6.851e-05	string-db&nbsp;ihop-net	4.08951	down
GgaAffx.10000.1.S1_at	NRIP1	nuclear receptor interacting protein 1	-	-	-1.036	-2.05	5.35e-07	6.865e-05	string-db&nbsp;ihop-net	2.05032	down
Gga.11389.1.S1_s_at	REXO1	REX1, RNA exonuclease 1 homolog (S. cerevisiae)	3008	Ribosome biogenesis in eukaryotes	-1.211	-2.315	5.554e-07	7.037e-05	string-db&nbsp;ihop-net	2.31533	down
Gga.12997.1.S1_s_at	PRRX2	paired related homeobox 2	-	-	-1.869	-3.653	5.622e-07	7.092e-05	string-db&nbsp;ihop-net	3.65266	down
Gga.18320.1.S1_at			-	-	1.22	2.33	5.714e-07	7.148e-05	-	2.33025	up
Gga.13161.1.S1_at			-	-	-1.117	-2.168	5.79e-07	7.213e-05	-	2.16837	down
Gga.5552.1.S1_at	ZRANB1	zinc finger, RAN-binding domain containing 1	-	-	-1.748	-3.358	6.014e-07	7.397e-05	string-db&nbsp;ihop-net	3.35799	down
GgaAffx.11088.1.S1_at			-	-	-1.555	-2.939	6.079e-07	7.447e-05	-	2.93909	down
Gga.17474.1.S1_at			-	-	-1.006	-2.009	6.154e-07	7.495e-05	-	2.00892	down
Gga.8808.1.S1_at			-	-	-1.243	-2.367	6.19e-07	7.495e-05	-	2.36668	down
GgaAffx.789.1.S1_at	ARHGAP32	Rho GTPase activating protein 32	-	-	1.203	2.302	6.195e-07	7.495e-05	string-db&nbsp;ihop-net	2.30177	up
Gga.9636.2.S1_a_at	TAF1D	TATA box binding protein (TBP)-associated factor, RNA polymerase I, D, 41kDa	-	-	-2.436	-5.412	6.394e-07	7.674e-05	string-db&nbsp;ihop-net	5.41216	down
Gga.2686.1.S1_at			-	-	-1.131	-2.191	6.435e-07	7.69e-05	-	2.19059	down
GgaAffx.5913.1.S1_at	TDO2	tryptophan 2,3-dioxygenase	380	Tryptophan metabolism	-1.052	-2.073	6.771e-07	8.027e-05	string-db&nbsp;ihop-net	2.07331	down
Gga.2646.1.S1_s_at	PLCH1	phospholipase C, eta 1	-	-	-1.24	-2.362	6.82e-07	8.054e-05	string-db&nbsp;ihop-net	2.36249	down
GgaAffx.4004.2.S1_at	C16ORF45	chromosome 14 open reading frame, human C16orf45	-	-	-2.005	-4.013	6.861e-07	8.069e-05	string-db&nbsp;ihop-net	4.01284	down
GgaAffx.10404.1.S1_at	KHDRBS2	KH domain containing, RNA binding, signal transduction associated 2	-	-	-1.007	-2.009	6.946e-07	8.105e-05	string-db&nbsp;ihop-net	2.00918	down
Gga.9604.1.S1_s_at	UBN2	ubinuclein 2	-	-	-1.487	-2.802	7.012e-07	8.15e-05	string-db&nbsp;ihop-net	2.80209	down
Gga.686.1.S1_at	BMP4	bone morphogenetic protein 4	04340 04350	Hedgehog signaling pathway, TGF-beta signaling pathway	-1.066	-2.094	7.285e-07	8.4e-05	string-db&nbsp;ihop-net	2.09388	down
Gga.9572.2.S1_s_at	MOCS2	molybdenum cofactor synthesis 2	00790 04122	Folate biosynthesis, Sulfur relay system	-1.181	-2.268	7.601e-07	8.63e-05	string-db&nbsp;ihop-net	2.26758	down
GgaAffx.24232.3.S1_s_at	LRRC16A	leucine rich repeat containing 16A	-	-	-1.008	-2.012	7.692e-07	8.701e-05	string-db&nbsp;ihop-net	2.01182	down
GgaAffx.23235.1.S1_at	EBF3	early B-cell factor 3	-	-	-1.171	-2.252	7.831e-07	8.824e-05	string-db&nbsp;ihop-net	2.2522	down
Gga.4088.1.S1_at	SLITRK4	SLIT and NTRK-like family, member 4	-	-	-1.517	-2.862	8.226e-07	9.164e-05	string-db&nbsp;ihop-net	2.86242	down
Gga.16099.1.S1_s_at			-	-	1.567	2.962	8.775e-07	9.63e-05	-	2.96248	up
GgaAffx.12825.1.S1_s_at	LPIN2	lipin 2	00561 00564	Glycerolipid metabolism, Glycerophospholipid metabolism	-1.091	-2.13	8.821e-07	9.643e-05	string-db&nbsp;ihop-net	2.12952	down
Gga.8013.2.S1_at	SPATS2	spermatogenesis associated, serine-rich 2	-	-	-1.01	-2.015	8.852e-07	9.643e-05	string-db&nbsp;ihop-net	2.01461	down
Gga.4318.1.S1_at	FABP7	fatty acid binding protein 7, brain	3320	PPAR signaling pathway	-1.202	-2.301	9.006e-07	9.774e-05	string-db&nbsp;ihop-net	2.30055	down
Gga.9978.1.S1_at			-	-	-1.26	-2.395	9.082e-07	9.821e-05	-	2.39465	down
Gga.7604.2.S1_a_at	PLSCR1	phospholipid scramblase 1	-	-	-1.086	-2.123	9.453e-07	0.000101	string-db&nbsp;ihop-net	2.12307	down
GgaAffx.20563.1.S1_at	BBX	bobby sox homolog (Drosophila)	-	-	-1.581	-2.992	9.737e-07	0.000103	string-db&nbsp;ihop-net	2.99176	down
Gga.11969.1.S1_at	CYTL1	cytokine-like 1	-	-	1.292	2.449	1.001e-06	0.0001055	string-db&nbsp;ihop-net	2.44933	up
Gga.18811.1.S1_at	ANTXR1	anthrax toxin receptor 1	-	-	-1.758	-3.382	1.007e-06	0.0001055	string-db&nbsp;ihop-net	3.38213	down
Gga.3363.2.S1_a_at	IRF2	interferon regulatory factor 2	-	-	-1.121	-2.175	1.027e-06	0.0001069	string-db&nbsp;ihop-net	2.17547	down
Gga.12327.1.S1_at	VEZT	vezatin, adherens junctions transmembrane protein	-	-	-1.584	-2.998	1.034e-06	0.0001069	string-db&nbsp;ihop-net	2.99789	down
GgaAffx.8485.1.S1_at	SECISBP2L	SECIS binding protein 2-like	-	-	-1.604	-3.04	1.036e-06	0.0001069	string-db&nbsp;ihop-net	3.03965	down
Gga.19396.1.S1_s_at	RAB22A	RAB22A, member RAS oncogene family	4144	Endocytosis	-1.925	-3.798	1.063e-06	0.0001083	string-db&nbsp;ihop-net	3.79758	down
Gga.6043.2.S1_a_at			-	-	-1.729	-3.316	1.067e-06	0.0001083	-	3.31588	down
GgaAffx.6418.2.S1_s_at	C4H4ORF29	chromosome 4 open reading frame, human C4orf29	-	-	-1.499	-2.827	1.069e-06	0.0001083	string-db&nbsp;ihop-net	2.82743	down
Gga.10463.1.S1_s_at	CKAP5	cytoskeleton associated protein 5	-	-	-1.136	-2.197	1.091e-06	0.0001095	string-db&nbsp;ihop-net	2.19696	down
GgaAffx.12567.1.S1_s_at	RB1CC1	RB1-inducible coiled-coil 1	-	-	-1.207	-2.309	1.1e-06	0.0001101	string-db&nbsp;ihop-net	2.30912	down
Gga.10967.1.S1_at			-	-	-1.071	-2.102	1.111e-06	0.0001104	-	2.10158	down
GgaAffx.2986.1.S1_at	ZCCHC24	zinc finger, CCHC domain containing 24	-	-	-1.43	-2.694	1.122e-06	0.0001104	string-db&nbsp;ihop-net	2.6937	down
Gga.293.1.S1_at	SMAD9	SMAD family member 9	4350	TGF-beta signaling pathway	-1.103	-2.148	1.17e-06	0.0001127	string-db&nbsp;ihop-net	2.14783	down
Gga.7719.1.S1_s_at	CHD7	chromodomain helicase DNA binding protein 7	-	-	-1.192	-2.285	1.176e-06	0.0001127	string-db&nbsp;ihop-net	2.28504	down
GgaAffx.12546.1.S1_at	ZC3H11A	zinc finger CCCH-type containing 11A	-	-	-1.516	-2.86	1.254e-06	0.0001191	string-db&nbsp;ihop-net	2.86014	down
Gga.19054.1.S1_at			-	-	-1.047	-2.066	1.263e-06	0.0001195	-	2.06598	down
Gga.14884.1.S1_at	CCDC88A	coiled-coil domain containing 88A	-	-	-2.273	-4.832	1.268e-06	0.0001196	string-db&nbsp;ihop-net	4.83196	down
Gga.16097.1.S1_at			-	-	-1.259	-2.393	1.299e-06	0.0001216	-	2.39306	down
Gga.16331.1.S1_at	RASGRF2	Ras protein-specific guanine nucleotide-releasing factor 2	4010	MAPK signaling pathway	-1.696	-3.239	1.307e-06	0.0001217	string-db&nbsp;ihop-net	3.2389	down
Gga.1343.1.S1_at	ADAM10	ADAM metallopeptidase domain 10	-	-	-1.714	-3.281	1.32e-06	0.0001225	string-db&nbsp;ihop-net	3.28112	down
Gga.12631.2.S1_at	KMT2E	lysine (K)-specific methyltransferase 2E	310	Lysine degradation	-2.014	-4.038	1.334e-06	0.0001234	string-db&nbsp;ihop-net	4.03801	down
GgaAffx.20830.1.S1_s_at	FBXL20	F-box and leucine-rich repeat protein 20	-	-	-1.257	-2.389	1.361e-06	0.0001251	string-db&nbsp;ihop-net	2.38925	down
Gga.4223.1.S1_at	GSTM2	glutathione S-transferase mu 2 (muscle)	00480 00980 00982	Glutathione metabolism, Metabolism of xenobiotics by cytochrome P450, Drug metabolism - cytochrome P450	-1.853	-3.613	1.364e-06	0.0001251	string-db&nbsp;ihop-net	3.61264	down
Gga.1622.1.S1_at			-	-	-2.243	-4.735	1.364e-06	0.0001251	-	4.73485	down
Gga.2190.2.S1_a_at	SOCS2	suppressor of cytokine signaling 2	04630 04910	Jak-STAT signaling pathway, Insulin signaling pathway	-1.95	-3.863	1.402e-06	0.0001273	string-db&nbsp;ihop-net	3.86302	down
Gga.1463.1.S1_a_at	RPUSD4	RNA pseudouridylate synthase domain containing 4	-	-	-1.009	-2.012	1.425e-06	0.0001281	string-db&nbsp;ihop-net	2.01207	down
Gga.18356.1.S1_at			-	-	-1.567	-2.963	1.425e-06	0.0001281	-	2.96286	down
GgaAffx.4966.1.S1_at	LAMB4	laminin, beta 4	04510 04512	Focal adhesion, ECM-receptor interaction	-1.423	-2.681	1.431e-06	0.0001281	string-db&nbsp;ihop-net	2.68101	down
Gga.11693.1.S1_s_at	PEX2	peroxisomal biogenesis factor 2	4146	Peroxisome	-1.119	-2.172	1.435e-06	0.0001281	string-db&nbsp;ihop-net	2.17222	down
Gga.8433.1.S1_a_at	PHACTR1	phosphatase and actin regulator 1	-	-	1.132	2.192	1.442e-06	0.0001281	string-db&nbsp;ihop-net	2.19237	up
Gga.10726.1.S1_at	MDM2	MDM2 oncogene, E3 ubiquitin protein ligase	04068 04110 04115 04120 04144	FoxO signaling pathway, Cell cycle, p53 signaling pathway, Ubiquitin mediated proteolysis, Endocytosis	-1.494	-2.817	1.452e-06	0.0001283	string-db&nbsp;ihop-net	2.81688	down
GgaAffx.21584.1.S1_at	MCM9	minichromosome maintenance complex component 9	-	-	-1.717	-3.289	1.466e-06	0.0001288	string-db&nbsp;ihop-net	3.28857	down
Gga.18961.1.A1_at			-	-	-1.404	-2.646	1.517e-06	0.0001318	-	2.64564	down
GgaAffx.7010.1.S1_s_at	EXOC8	exocyst complex component 8	-	-	-1.142	-2.207	1.524e-06	0.0001318	string-db&nbsp;ihop-net	2.20693	down
Gga.2306.1.S1_at			-	-	-1.091	-2.131	1.595e-06	0.0001369	-	2.13058	down
GgaAffx.22181.1.S1_at	SLITRK4	SLIT and NTRK-like family, member 4	-	-	-1.888	-3.7	1.6e-06	0.0001369	string-db&nbsp;ihop-net	3.70032	down
Gga.18021.1.A1_at			-	-	-2.163	-4.478	1.604e-06	0.0001369	-	4.4777	down
Gga.16875.1.S1_at	RPL21	ribosomal protein L21	3010	Ribosome	-1.114	-2.165	1.651e-06	0.0001399	string-db&nbsp;ihop-net	2.16478	down
GgaAffx.11032.1.S1_at	ARHGAP42	Rho GTPase activating protein 42	-	-	-1.326	-2.507	1.654e-06	0.0001399	string-db&nbsp;ihop-net	2.50739	down
GgaAffx.20624.1.S1_at	DACH1	dachshund homolog 1 (Drosophila)	-	-	-1.148	-2.216	1.681e-06	0.0001414	string-db&nbsp;ihop-net	2.21617	down
GgaAffx.22115.1.S1_at	LOC424892	D-beta-hydroxybutyrate dehydrogenase, mitochondrial-like	00072 00650	Synthesis and degradation of ketone bodies, Butanoate metabolism	1.025	2.034	1.712e-06	0.0001432	string-db&nbsp;ihop-net	2.03439	up
GgaAffx.20292.1.S1_at			-	-	-1.368	-2.581	1.713e-06	0.0001432	-	2.5805	down
Gga.14072.1.S1_s_at	AEBP2	AE binding protein 2	-	-	-1.362	-2.571	1.813e-06	0.0001503	string-db&nbsp;ihop-net	2.57082	down
Gga.13505.1.S1_at	TAF1D	TATA box binding protein (TBP)-associated factor, RNA polymerase I, D, 41kDa	-	-	-2.086	-4.244	1.823e-06	0.0001503	string-db&nbsp;ihop-net	4.24428	down
Gga.10633.1.S1_at	STAM	signal transducing adaptor molecule (SH3 domain and ITAM motif) 1	04144 04630	Endocytosis, Jak-STAT signaling pathway	-1.826	-3.546	1.831e-06	0.0001505	string-db&nbsp;ihop-net	3.54576	down
GgaAffx.10229.2.S1_s_at	SIM2	single-minded homolog 2 (Drosophila)	-	-	-1.2	-2.297	1.844e-06	0.0001512	string-db&nbsp;ihop-net	2.29703	down
Gga.17488.1.S1_at	FBLN2	fibulin 2	-	-	-1.376	-2.595	1.857e-06	0.0001519	string-db&nbsp;ihop-net	2.59473	down
GgaAffx.7307.1.S1_at	CYP27C1	cytochrome P450, family 27, subfamily C, polypeptide 1	-	-	-1.027	-2.037	1.929e-06	0.0001568	string-db&nbsp;ihop-net	2.03726	down
Gga.17317.1.S1_s_at			-	-	-1.664	-3.17	1.935e-06	0.0001568	-	3.16993	down
GgaAffx.8900.1.S1_at			-	-	-1.024	-2.034	1.942e-06	0.0001568	-	2.03373	down
Gga.956.1.S1_at	NFIL3	nuclear factor, interleukin 3 regulated	-	-	-1.55	-2.928	1.969e-06	0.0001584	string-db&nbsp;ihop-net	2.92844	down
GgaAffx.5870.1.S1_at	AKAP9	A kinase (PRKA) anchor protein (yotiao) 9	-	-	-1.41	-2.657	2.002e-06	0.0001598	string-db&nbsp;ihop-net	2.6567	down
Gga.10670.1.S1_s_at	MLL3	myeloid/lymphoid or mixed-lineage leukemia 3	310	Lysine degradation	-1.085	-2.121	2.017e-06	0.0001601	string-db&nbsp;ihop-net	2.121	down
Gga.9562.1.S1_at	DISP1	dispatched homolog 1 (Drosophila)	-	-	-2.146	-4.425	2.023e-06	0.0001601	string-db&nbsp;ihop-net	4.42526	down
GgaAffx.25211.1.S1_at	TMEM135	transmembrane protein 135	-	-	-1.673	-3.19	2.028e-06	0.0001601	string-db&nbsp;ihop-net	3.18959	down
Gga.5094.1.S1_at	CHRNA5	cholinergic receptor, nicotinic, alpha 5 (neuronal)	4080	Neuroactive ligand-receptor interaction	-1.112	-2.162	2.045e-06	0.000161	string-db&nbsp;ihop-net	2.16208	down
GgaAffx.24516.1.S1_s_at	ERBB2IP	erbb2 interacting protein	4621	NOD-like receptor signaling pathway	-1.238	-2.359	2.132e-06	0.000166	string-db&nbsp;ihop-net	2.35903	down
Gga.1099.1.S1_at	ANXA6	annexin A6	-	-	1.924	3.794	2.146e-06	0.0001667	string-db&nbsp;ihop-net	3.79398	up
GgaAffx.21560.1.S1_at			-	-	1.259	2.394	2.154e-06	0.0001669	-	2.39411	up
Gga.16236.1.S1_s_at			-	-	-1.065	-2.092	2.185e-06	0.0001684	-	2.09167	down
Gga.12493.2.S1_s_at	ZNF451	zinc finger protein 451	-	-	-1.305	-2.47	2.197e-06	0.0001689	string-db&nbsp;ihop-net	2.47039	down
GgaAffx.22264.1.S1_at			-	-	-1.01	-2.013	2.219e-06	0.00017	-	2.01325	down
Gga.12699.1.S1_at	HOXC9	homeobox C9	-	-	-1.24	-2.361	2.224e-06	0.00017	string-db&nbsp;ihop-net	2.36122	down
Gga.15058.1.S1_at	TULP4	tubby like protein 4	-	-	-1.243	-2.367	2.229e-06	0.00017	string-db&nbsp;ihop-net	2.3671	down
Gga.18064.1.S1_at	RBM25	RNA binding motif protein 25	3040	Spliceosome	-1.253	-2.383	2.269e-06	0.0001722	string-db&nbsp;ihop-net	2.38324	down
GgaAffx.21531.1.S1_at	PLA2G12A	phospholipase A2, group XIIA	00564 00565 00590 00591 00592 04270	Glycerophospholipid metabolism, Ether lipid metabolism, Arachidonic acid metabolism, Linoleic acid metabolism, alpha-Linolenic acid metabolism, Vascular smooth muscle contraction	-1.802	-3.487	2.282e-06	0.0001723	string-db&nbsp;ihop-net	3.48692	down
GgaAffx.4824.1.S1_s_at	PHLDB1	pleckstrin homology-like domain, family B, member 1	-	-	-1.234	-2.353	2.301e-06	0.0001733	string-db&nbsp;ihop-net	2.35264	down
Gga.3049.1.S1_at			-	-	-1.252	-2.382	2.341e-06	0.0001754	-	2.38178	down
Gga.14728.1.S1_at	TRABD2B	TraB domain containing 2B	-	-	-1.311	-2.482	2.381e-06	0.0001776	string-db&nbsp;ihop-net	2.48181	down
Gga.9314.1.S1_at	SOX4	SRY (sex determining region Y)-box 4	-	-	-1.581	-2.992	2.383e-06	0.0001776	string-db&nbsp;ihop-net	2.99242	down
Gga.19795.1.S1_at			-	-	-1.511	-2.85	2.395e-06	0.0001781	-	2.84995	down
GgaAffx.6467.1.S1_s_at	ZDHHC17	zinc finger, DHHC-type containing 17	-	-	-1.787	-3.451	2.42e-06	0.0001795	string-db&nbsp;ihop-net	3.45131	down
GgaAffx.12722.1.S1_s_at	PYGL	phosphorylase, glycogen, liver	00500 04910	Starch and sucrose metabolism, Insulin signaling pathway	-1.037	-2.052	2.429e-06	0.0001797	string-db&nbsp;ihop-net	2.0519	down
Gga.10770.1.S1_x_at	LOC100859731	E3 SUMO-protein ligase RanBP2-like	-	-	-1.555	-2.939	2.447e-06	0.0001802	string-db&nbsp;ihop-net	2.93862	down
Gga.15173.1.S1_s_at	RPGRIP1L	RPGRIP1-like	-	-	-1.119	-2.173	2.504e-06	0.0001834	string-db&nbsp;ihop-net	2.17264	down
Gga.14894.1.S1_at	ZNF236	zinc finger protein 236	-	-	-1.084	-2.12	2.777e-06	0.0002005	string-db&nbsp;ihop-net	2.1197	down
GgaAffx.11564.1.S1_at	WDSUB1	WD repeat, sterile alpha motif and U-box domain containing 1	-	-	-1.02	-2.028	2.85e-06	0.0002047	string-db&nbsp;ihop-net	2.02841	down
Gga.15979.1.S1_at	AKAP13	A kinase (PRKA) anchor protein 13	-	-	-1.076	-2.108	2.871e-06	0.0002052	string-db&nbsp;ihop-net	2.10782	down
Gga.3950.1.S1_at	BMP2	bone morphogenetic protein 2	04340 04350	Hedgehog signaling pathway, TGF-beta signaling pathway	1.12	2.174	2.946e-06	0.0002091	string-db&nbsp;ihop-net	2.17386	up
GgaAffx.21232.1.S1_at	CASP6	caspase 6, apoptosis-related cysteine peptidase	4210	Apoptosis	-1.202	-2.301	2.975e-06	0.0002106	string-db&nbsp;ihop-net	2.30062	down
GgaAffx.9521.1.S1_at	PGM5	phosphoglucomutase 5	-	-	-1.204	-2.304	3.083e-06	0.0002167	string-db&nbsp;ihop-net	2.30426	down
GgaAffx.24960.1.S1_at	PQLC3	PQ loop repeat containing 3	-	-	-1.441	-2.714	3.235e-06	0.0002258	string-db&nbsp;ihop-net	2.71423	down
Gga.17254.1.S1_at			-	-	-1.403	-2.644	3.266e-06	0.0002269	-	2.64407	down
GgaAffx.12023.1.S1_at	TCF3	transcription factor 3	-	-	-1.142	-2.206	3.31e-06	0.0002287	string-db&nbsp;ihop-net	2.20646	down
Gga.275.1.S1_at	MITF	microphthalmia-associated transcription factor	4916	Melanogenesis	-1.293	-2.451	3.366e-06	0.0002305	string-db&nbsp;ihop-net	2.45065	down
Gga.11576.1.S1_at	DNAJC19	DnaJ (Hsp40) homolog, subfamily C, member 19	-	-	-1.085	-2.122	3.427e-06	0.0002319	string-db&nbsp;ihop-net	2.12193	down
GgaAffx.24294.2.S1_s_at	AFG3L2	AFG3 ATPase family member 3-like 2 (S. cerevisiae)	-	-	-1.179	-2.265	3.475e-06	0.0002332	string-db&nbsp;ihop-net	2.26467	down
Gga.19134.1.S1_at			-	-	-1.093	-2.133	3.49e-06	0.0002336	-	2.13347	down
Gga.13162.1.S1_at	MANEA	mannosidase, endo-alpha	-	-	-1.181	-2.267	3.499e-06	0.0002337	string-db&nbsp;ihop-net	2.26707	down
Gga.1918.1.S1_at	LMBR1	limb region 1 homolog (mouse)	-	-	-1.746	-3.355	3.527e-06	0.000235	string-db&nbsp;ihop-net	3.35465	down
GgaAffx.22281.1.S1_at	KBTBD8	kelch repeat and BTB (POZ) domain containing 8	-	-	-1.374	-2.592	3.722e-06	0.0002464	string-db&nbsp;ihop-net	2.59249	down
Gga.17071.1.S1_at			-	-	-1.957	-3.882	3.846e-06	0.0002516	-	3.88185	down
Gga.16356.1.S1_at			-	-	-1.526	-2.879	3.852e-06	0.0002516	-	2.87946	down
Gga.9708.2.S1_a_at	PPAP2A	phosphatidic acid phosphatase type 2A	00561 00564 00565 00600	Glycerolipid metabolism, Glycerophospholipid metabolism, Ether lipid metabolism, Sphingolipid metabolism	-1.164	-2.241	4.005e-06	0.000261	string-db&nbsp;ihop-net	2.24059	down
Gga.16343.1.S1_at	COL14A1	collagen, type XIV, alpha 1	-	-	-1.3	-2.462	4.098e-06	0.0002642	string-db&nbsp;ihop-net	2.46223	down
Gga.11604.1.S1_x_at			-	-	-1.201	-2.3	4.223e-06	0.000271	-	2.29951	down
GgaAffx.6137.1.S1_at	DOCK1	dedicator of cytokinesis 1	04510 04810	Focal adhesion, Regulation of actin cytoskeleton	-1.261	-2.397	4.236e-06	0.0002712	string-db&nbsp;ihop-net	2.3966	down
Gga.7634.1.S1_at			-	-	-1.506	-2.84	4.317e-06	0.0002753	-	2.83958	down
Gga.16978.1.S1_at	KLHL29	kelch-like family member 29	-	-	-1.209	-2.311	4.394e-06	0.0002789	string-db&nbsp;ihop-net	2.31098	down
Gga.16028.1.S1_at			-	-	-1.491	-2.81	4.423e-06	0.0002802	-	2.81034	down
Gga.13837.1.S1_at			-	-	-1.277	-2.423	4.446e-06	0.0002811	-	2.42276	down
GgaAffx.1236.1.S1_at	MMP24	matrix metallopeptidase 24 (membrane-inserted)	-	-	-1.1	-2.144	4.5e-06	0.0002838	string-db&nbsp;ihop-net	2.1437	down
Gga.2802.1.S1_at	SMPD3	sphingomyelin phosphodiesterase 3, neutral membrane (neutral sphingomyelinase II)	600	Sphingolipid metabolism	-1.081	-2.115	4.729e-06	0.0002933	string-db&nbsp;ihop-net	2.11534	down
Gga.11928.1.S1_at			-	-	-1.942	-3.843	4.77e-06	0.0002952	-	3.84329	down
Gga.13446.1.S1_at			-	-	-1.328	-2.511	5.061e-06	0.0003093	-	2.51139	down
GgaAffx.23950.1.S1_s_at	CDC14B	CDC14 cell division cycle 14 homolog B (S. cerevisiae)	4110	Cell cycle	-1.358	-2.564	5.117e-06	0.0003114	string-db&nbsp;ihop-net	2.56357	down
Gga.8904.1.S1_at			-	-	-1.283	-2.434	5.19e-06	0.0003149	-	2.43357	down
GgaAffx.26752.1.S1_s_at	PIK3C2A	phosphatidylinositol-4-phosphate 3-kinase, catalytic subunit type 2 alpha	00562 04070	Inositol phosphate metabolism, Phosphatidylinositol signaling system	-1.135	-2.197	5.196e-06	0.0003149	string-db&nbsp;ihop-net	2.19667	down
Gga.17616.1.S1_at	FIGN	fidgetin	-	-	-1.334	-2.521	5.238e-06	0.0003169	string-db&nbsp;ihop-net	2.52132	down
GgaAffx.20504.1.S1_at	RWDD3	RWD domain containing 3	-	-	-1.514	-2.855	5.312e-06	0.0003194	string-db&nbsp;ihop-net	2.85533	down
GgaAffx.20557.1.S1_at			-	-	-1.229	-2.344	5.375e-06	0.0003212	-	2.34444	down
Gga.13963.1.S1_s_at	PIBF1	progesterone immunomodulatory binding factor 1	-	-	-1.167	-2.246	5.616e-06	0.0003323	string-db&nbsp;ihop-net	2.24588	down
GgaAffx.23739.1.S1_at	ARSJ	arylsulfatase family, member J	-	-	-1.049	-2.068	5.714e-06	0.0003354	string-db&nbsp;ihop-net	2.06846	down
Gga.768.1.S1_at	TGIF1	TGFB-induced factor homeobox 1	-	-	-1.016	-2.022	5.973e-06	0.0003478	string-db&nbsp;ihop-net	2.02222	down
GgaAffx.26679.1.S1_at	PA2G4	proliferation-associated 2G4, 38kDa	-	-	-1.024	-2.034	5.996e-06	0.0003478	string-db&nbsp;ihop-net	2.03407	down
Gga.4967.1.S1_a_at	ARVCF	armadillo repeat gene deleted in velocardiofacial syndrome	-	-	-1.004	-2.005	6.166e-06	0.0003562	string-db&nbsp;ihop-net	2.00518	down
GgaAffx.24294.1.S1_at	AFG3L2	AFG3 ATPase family member 3-like 2 (S. cerevisiae)	-	-	-1.046	-2.065	6.206e-06	0.0003578	string-db&nbsp;ihop-net	2.06489	down
Gga.13228.1.S1_at	PALLD	palladin, cytoskeletal associated protein	-	-	-1.029	-2.04	6.353e-06	0.0003634	string-db&nbsp;ihop-net	2.03991	down
GgaAffx.5951.1.S1_s_at	MECOM	MDS1 and EVI1 complex locus	4010	MAPK signaling pathway	-1.233	-2.35	6.506e-06	0.0003701	string-db&nbsp;ihop-net	2.34995	down
GgaAffx.8258.1.S1_at	2006-03-01	membrane-associated ring finger (C3HC4) 6, E3 ubiquitin protein ligase	4141	Protein processing in endoplasmic reticulum	-1.289	-2.444	6.566e-06	0.000372	string-db&nbsp;ihop-net	2.44363	down
Gga.8150.1.S1_at			-	-	-1.994	-3.984	6.633e-06	0.0003737	-	3.98406	down
Gga.14990.1.S1_at			-	-	-1.129	-2.187	6.765e-06	0.0003797	-	2.18656	down
GgaAffx.26295.1.S1_s_at			-	-	-1.351	-2.551	6.783e-06	0.00038	-	2.55086	down
Gga.15343.1.S1_at	WIPF1	WAS/WASL interacting protein family, member 1	-	-	-1.213	-2.318	6.993e-06	0.00039	string-db&nbsp;ihop-net	2.31843	down
GgaAffx.24516.3.S1_s_at			-	-	-1.487	-2.803	7.041e-06	0.0003907	-	2.80301	down
Gga.18298.1.S1_at	RAPGEF2	Rap guanine nucleotide exchange factor (GEF) 2	4010	MAPK signaling pathway	-1.601	-3.034	7.084e-06	0.0003916	string-db&nbsp;ihop-net	3.03355	down
Gga.1846.1.S2_at	SEMA3C	sema domain, immunoglobulin domain (Ig), short basic domain, secreted, (semaphorin) 3C	-	-	-1.278	-2.425	7.103e-06	0.0003916	string-db&nbsp;ihop-net	2.42466	down
GgaAffx.2722.1.S1_at	GNA12	guanine nucleotide binding protein (G protein) alpha 12	04010 04270 04810	MAPK signaling pathway, Vascular smooth muscle contraction, Regulation of actin cytoskeleton	1.156	2.228	7.134e-06	0.0003922	string-db&nbsp;ihop-net	2.22768	up
GgaAffx.23114.3.S1_s_at	DAAM2	dishevelled associated activator of morphogenesis 2	4310	Wnt signaling pathway	-1.023	-2.033	7.362e-06	0.0003999	string-db&nbsp;ihop-net	2.03267	down
GgaAffx.6345.1.S1_s_at	FBXW7	F-box and WD repeat domain containing 7, E3 ubiquitin protein ligase	4120	Ubiquitin mediated proteolysis	-1.288	-2.442	7.392e-06	0.0003999	string-db&nbsp;ihop-net	2.44177	down
Gga.16671.1.S1_at			-	-	-1.009	-2.013	7.66e-06	0.0004082	-	2.01271	down
GgaAffx.845.1.S1_s_at	MAP2K2	mitogen-activated protein kinase kinase 2	04010 04012 04068 04270 04370 04540 04620 04810 04910 04912 04916 05164	MAPK signaling pathway, ErbB signaling pathway, FoxO signaling pathway, Vascular smooth muscle contraction, VEGF signaling pathway, Gap junction, Toll-like receptor signaling pathway, Regulation of actin cytoskeleton, Insulin signaling pathway, GnRH signaling pathway, Melanogenesis, Influenza A	-1.257	-2.39	7.789e-06	0.0004135	string-db&nbsp;ihop-net	2.38956	down
GgaAffx.25182.1.S1_s_at	PARP4	poly (ADP-ribose) polymerase family, member 4	3410	Base excision repair	-1.174	-2.256	7.862e-06	0.0004167	string-db&nbsp;ihop-net	2.25603	down
GgaAffx.12801.1.A1_at	CP	ceruloplasmin (ferroxidase)	860	Porphyrin and chlorophyll metabolism	-1.474	-2.778	8.322e-06	0.0004379	string-db&nbsp;ihop-net	2.77823	down
Gga.5342.1.S1_at			-	-	-1.078	-2.11	8.359e-06	0.0004391	-	2.1104	down
GgaAffx.21430.1.S1_at	C4H4ORF29	chromosome 4 open reading frame, human C4orf29	-	-	-1.4	-2.638	8.488e-06	0.0004427	string-db&nbsp;ihop-net	2.63815	down
GgaAffx.8243.1.S1_at	CTNND2	catenin (cadherin-associated protein), delta 2	-	-	-1.095	-2.136	8.533e-06	0.0004435	string-db&nbsp;ihop-net	2.13573	down
GgaAffx.12925.1.S1_at	SLU7	SLU7 splicing factor homolog (S. cerevisiae)	3040	Spliceosome	-1.289	-2.443	8.546e-06	0.0004435	string-db&nbsp;ihop-net	2.44302	down
Gga.18432.1.S1_at			-	-	-1.479	-2.787	8.563e-06	0.0004435	-	2.78694	down
GgaAffx.21354.1.S1_at	YPEL1	yippee-like 1 (Drosophila)	-	-	-1.057	-2.08	8.573e-06	0.0004435	string-db&nbsp;ihop-net	2.08036	down
Gga.12378.1.S1_at			-	-	-1.506	-2.84	8.578e-06	0.0004435	-	2.84049	down
Gga.1657.1.S1_s_at	LMO1	LIM domain only 1 (rhombotin 1)	-	-	1.254	2.386	8.871e-06	0.0004539	string-db&nbsp;ihop-net	2.38559	up
GgaAffx.4428.1.S1_at	ATP13A3	ATPase type 13A3	-	-	-1.23	-2.346	8.935e-06	0.0004564	string-db&nbsp;ihop-net	2.3463	down
GgaAffx.23304.1.S1_s_at	TENM3	teneurin transmembrane protein 3	-	-	-1.146	-2.213	9.172e-06	0.0004652	string-db&nbsp;ihop-net	2.21344	down
Gga.8233.1.S1_at			-	-	-1.81	-3.507	9.524e-06	0.0004798	-	3.50655	down
Gga.3269.1.S1_at			-	-	-1.467	-2.764	9.76e-06	0.0004892	-	2.76428	down
Gga.13691.1.S1_at	CMTM4	CKLF-like MARVEL transmembrane domain containing 4	-	-	-1.002	-2.002	9.868e-06	0.0004929	string-db&nbsp;ihop-net	2.00223	down
Gga.3463.1.S1_at			-	-	-1.335	-2.523	1.001e-05	0.0004994	-	2.52258	down
Gga.1259.1.S1_at	KAT5	K(lysine) acetyltransferase 5	-	-	-1.554	-2.937	1.026e-05	0.0005091	string-db&nbsp;ihop-net	2.93726	down
GgaAffx.20643.1.S1_at	OLFML2B	olfactomedin-like 2B	-	-	-1.075	-2.106	1.032e-05	0.0005112	string-db&nbsp;ihop-net	2.1065	down
Gga.8844.1.S1_at	EVI5	ecotropic viral integration site 5	-	-	-1.903	-3.74	1.049e-05	0.0005163	string-db&nbsp;ihop-net	3.73999	down
GgaAffx.24553.1.S1_at	DSE	dermatan sulfate epimerase	532	Glycosaminoglycan biosynthesis - chondroitin sulfate / dermatan sulfate	-1.24	-2.362	1.06e-05	0.0005207	string-db&nbsp;ihop-net	2.3621	down
Gga.8510.1.S1_at			-	-	-1.031	-2.044	1.07e-05	0.0005248	-	2.04392	down
Gga.12201.1.S1_at	C2H7ORF36	chromosome 2 open reading frame, human C7orf36	-	-	-1.263	-2.401	1.087e-05	0.0005323	string-db&nbsp;ihop-net	2.40059	down
Gga.9350.1.S1_s_at	NDC80	NDC80 kinetochore complex component	-	-	-1.614	-3.061	1.093e-05	0.0005332	string-db&nbsp;ihop-net	3.06089	down
GgaAffx.26502.1.S1_at	FREM1	FRAS1 related extracellular matrix 1	-	-	-1.473	-2.776	1.109e-05	0.0005356	string-db&nbsp;ihop-net	2.77636	down
Gga.14834.1.S1_s_at	BRCA1	breast cancer 1, early onset	03460 04120	Fanconi anemia pathway, Ubiquitin mediated proteolysis	-1.156	-2.228	1.113e-05	0.0005356	string-db&nbsp;ihop-net	2.22784	down
GgaAffx.24165.1.S1_at	CENPE	centromere protein E, 312kDa	-	-	-1.695	-3.238	1.114e-05	0.0005356	string-db&nbsp;ihop-net	3.23806	down
Gga.7037.2.S1_s_at	SUPT5H	suppressor of Ty 5 homolog (S. cerevisiae)	-	-	-1.141	-2.205	1.114e-05	0.0005356	string-db&nbsp;ihop-net	2.20495	down
Gga.12609.1.S1_at	AGGF1	angiogenic factor with G patch and FHA domains 1	-	-	-1.966	-3.908	1.118e-05	0.0005366	string-db&nbsp;ihop-net	3.90802	down
Gga.10133.1.S1_s_at	TBC1D8B	TBC1 domain family, member 8B (with GRAM domain)	-	-	-1.162	-2.238	1.12e-05	0.0005366	string-db&nbsp;ihop-net	2.23818	down
Gga.1546.1.S2_a_at	PRRX1	paired related homeobox 1	-	-	-1.089	-2.127	1.137e-05	0.0005426	string-db&nbsp;ihop-net	2.12664	down
Gga.10649.1.S1_s_at	EVI5	ecotropic viral integration site 5	-	-	-2.118	-4.34	1.138e-05	0.0005426	string-db&nbsp;ihop-net	4.34045	down
Gga.15221.1.S1_s_at	C19H17ORF85	chromosome 19 open reading frame, human C17orf85	-	-	-1.371	-2.587	1.154e-05	0.0005472	string-db&nbsp;ihop-net	2.58722	down
GgaAffx.11667.1.S1_s_at	RMI2	RMI2, RecQ mediated genome instability 2, homolog (S. cerevisiae)	3460	Fanconi anemia pathway	-2.125	-4.361	1.155e-05	0.0005472	string-db&nbsp;ihop-net	4.36149	down
Gga.17354.1.S1_at	ZNF503	zinc finger protein 503	-	-	-1.578	-2.985	1.179e-05	0.000555	string-db&nbsp;ihop-net	2.98488	down
GgaAffx.20140.1.S1_at	DLX6	distal-less homeobox 6	-	-	-1.351	-2.551	1.185e-05	0.0005561	string-db&nbsp;ihop-net	2.55062	down
Gga.9747.1.S1_a_at	IFT80	intraflagellar transport 80 homolog (Chlamydomonas)	-	-	-1.23	-2.346	1.237e-05	0.0005722	string-db&nbsp;ihop-net	2.34621	down
Gga.7997.1.S1_at	FAM217B	family with sequence similarity 217, member B	-	-	-1.311	-2.481	1.245e-05	0.0005733	string-db&nbsp;ihop-net	2.48142	down
GgaAffx.2221.1.S1_s_at	SMURF2	SMAD specific E3 ubiquitin protein ligase 2	04120 04144 04350	Ubiquitin mediated proteolysis, Endocytosis, TGF-beta signaling pathway	-1.272	-2.415	1.287e-05	0.0005855	string-db&nbsp;ihop-net	2.41473	down
GgaAffx.9422.1.S1_at	PTGER4	prostaglandin E receptor 4 (subtype EP4)	4080	Neuroactive ligand-receptor interaction	-1.019	-2.026	1.299e-05	0.0005883	string-db&nbsp;ihop-net	2.02628	down
Gga.19501.1.S1_at			-	-	-1.066	-2.094	1.305e-05	0.0005883	-	2.09422	down
Gga.15064.1.S1_at	TNPO1	transportin 1	-	-	-1.385	-2.611	1.331e-05	0.0005955	string-db&nbsp;ihop-net	2.61145	down
Gga.3578.1.S1_at			-	-	-1.192	-2.284	1.339e-05	0.0005981	-	2.2845	down
GgaAffx.25075.1.S1_at	RNF165	ring finger protein 165	-	-	-1.005	-2.007	1.351e-05	0.0006005	string-db&nbsp;ihop-net	2.00703	down
GgaAffx.26432.1.S1_s_at	COL11A1	collagen, type XI, alpha 1	04510 04512	Focal adhesion, ECM-receptor interaction	-1.186	-2.274	1.368e-05	0.0006054	string-db&nbsp;ihop-net	2.27447	down
Gga.12255.1.S1_s_at	WASL	Wiskott-Aldrich syndrome-like	04520 04810 05132	Adherens junction, Regulation of actin cytoskeleton, Salmonella infection	-1.321	-2.498	1.429e-05	0.0006287	string-db&nbsp;ihop-net	2.49805	down
Gga.4371.1.S1_s_at	PHTF2	putative homeodomain transcription factor 2	-	-	-1.627	-3.088	1.459e-05	0.000637	string-db&nbsp;ihop-net	3.08847	down
GgaAffx.5884.3.S1_s_at	RBM25	RNA binding motif protein 25	3040	Spliceosome	-1.596	-3.024	1.497e-05	0.0006483	string-db&nbsp;ihop-net	3.02362	down
Gga.6854.1.S1_at	GPR146	G protein-coupled receptor 146	-	-	-1.756	-3.378	1.53e-05	0.0006585	string-db&nbsp;ihop-net	3.37788	down
GgaAffx.9549.1.S1_at	CDK19	cyclin-dependent kinase 19	-	-	-1.024	-2.033	1.582e-05	0.0006751	string-db&nbsp;ihop-net	2.03311	down
GgaAffx.3061.1.S1_s_at	DOC2B	double C2-like domains, beta	-	-	1.164	2.24	1.594e-05	0.000678	string-db&nbsp;ihop-net	2.24048	up
GgaAffx.7442.1.S1_at	DIRC2	disrupted in renal carcinoma 2	-	-	-1.347	-2.543	1.635e-05	0.0006914	string-db&nbsp;ihop-net	2.5432	down
Gga.15812.1.S1_at			-	-	-1.336	-2.525	1.641e-05	0.0006922	-	2.52501	down
Gga.2085.1.S1_at	USP25	ubiquitin specific peptidase 25	-	-	-1.449	-2.73	1.645e-05	0.0006929	string-db&nbsp;ihop-net	2.72964	down
GgaAffx.12009.1.S1_s_at	CCNK	cyclin K	-	-	-1.359	-2.566	1.699e-05	0.0007065	string-db&nbsp;ihop-net	2.56564	down
Gga.10021.2.S1_s_at	AGL	amylo-alpha-1, 6-glucosidase, 4-alpha-glucanotransferase	-	-	-1.214	-2.32	1.711e-05	0.0007074	string-db&nbsp;ihop-net	2.31988	down
Gga.125.1.S1_at	RTBDN	retbindin	4144	Endocytosis	1.071	2.1	1.725e-05	0.00071	string-db&nbsp;ihop-net	2.10022	up
GgaAffx.21174.1.S1_at			-	-	-1.217	-2.325	1.739e-05	0.0007129	-	2.3254	down
Gga.13627.1.S1_s_at	ACBD7	acyl-CoA binding domain containing 7	-	-	-1.147	-2.214	1.751e-05	0.0007131	string-db&nbsp;ihop-net	2.21408	down
Gga.17618.1.S1_at	RAB4A	RAB4A, member RAS oncogene family	4144	Endocytosis	-1.374	-2.592	1.788e-05	0.0007262	string-db&nbsp;ihop-net	2.59189	down
Gga.13621.1.S1_at	MND1	meiotic nuclear divisions 1 homolog (S. cerevisiae)	-	-	-1.675	-3.194	1.81e-05	0.0007332	string-db&nbsp;ihop-net	3.19426	down
Gga.19329.1.S1_at			-	-	-1.884	-3.692	1.822e-05	0.0007349	-	3.69212	down
Gga.12880.2.S1_s_at	SEMA6D	sema domain, transmembrane domain (TM), and cytoplasmic domain, (semaphorin) 6D	-	-	-1.091	-2.13	1.846e-05	0.0007436	string-db&nbsp;ihop-net	2.12953	down
Gga.4624.1.S1_at	ZFHX4	zinc finger homeobox 4	-	-	-1.719	-3.292	1.879e-05	0.0007509	string-db&nbsp;ihop-net	3.29188	down
GgaAffx.24584.1.S1_at	KIAA2026	KIAA2026	-	-	-1.111	-2.16	1.892e-05	0.0007539	string-db&nbsp;ihop-net	2.15979	down
Gga.357.1.S1_at	EFNB2	ephrin-B2	-	-	-1.366	-2.578	1.905e-05	0.0007569	string-db&nbsp;ihop-net	2.57814	down
GgaAffx.26601.1.S1_s_at	ARFGAP1	ADP-ribosylation factor GTPase activating protein 1	4144	Endocytosis	-1.002	-2.002	1.921e-05	0.0007612	string-db&nbsp;ihop-net	2.00242	down
GgaAffx.12535.1.S1_at	TRMT6	tRNA methyltransferase 6 homolog (S. cerevisiae)	-	-	-1.401	-2.64	1.969e-05	0.0007751	string-db&nbsp;ihop-net	2.64015	down
Gga.12596.1.S1_at	STK11	serine/threonine kinase 11	04068 04150 04920	FoxO signaling pathway, mTOR signaling pathway, Adipocytokine signaling pathway	-1.131	-2.191	2.009e-05	0.0007887	string-db&nbsp;ihop-net	2.19075	down
Gga.5521.2.S1_s_at	QRICH1	glutamine-rich 1	-	-	1.135	2.196	2.014e-05	0.0007896	string-db&nbsp;ihop-net	2.19601	up
Gga.18222.1.S1_at			-	-	-1.255	-2.387	2.097e-05	0.0008115	-	2.38717	down
Gga.19615.1.S1_at			-	-	-1.247	-2.374	2.169e-05	0.0008337	-	2.37367	down
Gga.14153.1.S1_at	NCOA5	nuclear receptor coactivator 5	-	-	-1.678	-3.2	2.192e-05	0.000839	string-db&nbsp;ihop-net	3.1997	down
Gga.10966.1.S1_s_at	ZNF148	zinc finger protein 148	-	-	-1.073	-2.104	2.193e-05	0.000839	string-db&nbsp;ihop-net	2.10372	down
GgaAffx.20436.1.S1_at	MARS2	methionyl-tRNA synthetase 2, mitochondrial	00450 00970	Selenocompound metabolism, Aminoacyl-tRNA biosynthesis	-1.005	-2.007	2.198e-05	0.0008396	string-db&nbsp;ihop-net	2.00692	down
Gga.13771.1.S1_at			-	-	-1.336	-2.524	2.206e-05	0.0008405	-	2.52406	down
Gga.2961.1.S1_at	GREM1	gremlin 1	-	-	1.3	2.462	2.222e-05	0.0008452	string-db&nbsp;ihop-net	2.46198	up
GgaAffx.3975.2.S1_s_at	CRKL	v-crk avian sarcoma virus CT10 oncogene homolog-like	04010 04012 04510 04810 04910	MAPK signaling pathway, ErbB signaling pathway, Focal adhesion, Regulation of actin cytoskeleton, Insulin signaling pathway	-1.124	-2.18	2.248e-05	0.0008532	string-db&nbsp;ihop-net	2.17994	down
GgaAffx.7709.1.S1_at	DPP10	dipeptidyl-peptidase 10 (non-functional)	-	-	-1.022	-2.03	2.282e-05	0.0008646	string-db&nbsp;ihop-net	2.03003	down
GgaAffx.21249.1.S1_at	ESRRG	estrogen-related receptor gamma	-	-	-1.214	-2.32	2.285e-05	0.0008648	string-db&nbsp;ihop-net	2.3203	down
GgaAffx.8787.1.S1_at	DOCK1	dedicator of cytokinesis 1	04510 04810	Focal adhesion, Regulation of actin cytoskeleton	-1.805	-3.494	2.295e-05	0.0008673	string-db&nbsp;ihop-net	3.49426	down
Gga.5917.3.S1_a_at			-	-	-1.159	-2.233	2.315e-05	0.0008734	-	2.23285	down
Gga.10098.1.S1_s_at	FAP	fibroblast activation protein, alpha	-	-	-1.239	-2.361	2.323e-05	0.0008734	string-db&nbsp;ihop-net	2.36109	down
Gga.2093.1.S1_at			-	-	-1.096	-2.137	2.388e-05	0.0008902	-	2.13734	down
GgaAffx.24516.2.S1_s_at			-	-	-1.096	-2.137	2.391e-05	0.0008902	-	2.13689	down
Gga.16858.2.S1_a_at			-	-	-2.057	-4.161	2.391e-05	0.0008902	-	4.16144	down
Gga.7316.1.S1_at			-	-	-1.906	-3.749	2.417e-05	0.0008963	-	3.74852	down
Gga.18411.1.S1_at			-	-	-1.577	-2.983	2.443e-05	0.0009039	-	2.98337	down
GgaAffx.9036.1.S1_at	BEND4	BEN domain containing 4	-	-	-1.405	-2.649	2.478e-05	0.0009121	string-db&nbsp;ihop-net	2.64885	down
Gga.2803.1.S1_s_at	GRIA2	glutamate receptor, ionotropic, AMPA 2	4080	Neuroactive ligand-receptor interaction	-1.662	-3.164	2.487e-05	0.0009133	string-db&nbsp;ihop-net	3.16382	down
GgaAffx.2268.1.S1_at	CZH5ORF42	chromosome Z open reading frame, human C5orf42	-	-	-1.105	-2.151	2.49e-05	0.0009133	string-db&nbsp;ihop-net	2.15082	down
Gga.13301.1.S1_at	GDPD5	glycerophosphodiester phosphodiesterase domain containing 5	-	-	-1.036	-2.051	2.491e-05	0.0009133	string-db&nbsp;ihop-net	2.05104	down
GgaAffx.21050.1.S1_at	PORCN	porcupine	-	-	-1.196	-2.291	2.54e-05	0.0009269	string-db&nbsp;ihop-net	2.29109	down
Gga.14009.1.S1_at			-	-	-1.224	-2.336	2.636e-05	0.0009533	-	2.33573	down
Gga.5139.1.S1_at	FBP1	fructose-1,6-bisphosphatase 1	00010 00030 00051 04910	Glycolysis / Gluconeogenesis, Pentose phosphate pathway, Fructose and mannose metabolism, Insulin signaling pathway	-1.013	-2.019	2.658e-05	0.0009592	string-db&nbsp;ihop-net	2.01863	down
Gga.14450.1.S1_at			-	-	1.216	2.324	2.975e-05	0.001057	-	2.32359	up
Gga.15127.1.S1_at			-	-	-1.626	-3.086	2.99e-05	0.001061	-	3.08624	down
Gga.4830.1.S1_at	SFRP1	secreted frizzled-related protein 1	4310	Wnt signaling pathway	-1.047	-2.066	3.004e-05	0.001065	string-db&nbsp;ihop-net	2.066	down
GgaAffx.6391.2.S1_s_at	KANK1	KN motif and ankyrin repeat domains 1	-	-	-1.299	-2.46	3.021e-05	0.001069	string-db&nbsp;ihop-net	2.46046	down
GgaAffx.23507.4.S1_s_at			-	-	-1.026	-2.036	3.024e-05	0.001069	-	2.03591	down
GgaAffx.25933.1.S1_at	PITPNC1	phosphatidylinositol transfer protein, cytoplasmic 1	-	-	-1.255	-2.386	3.035e-05	0.001071	string-db&nbsp;ihop-net	2.38589	down
Gga.14663.1.S1_at			-	-	-1.19	-2.282	3.042e-05	0.001071	-	2.28228	down
Gga.17399.1.S1_at			-	-	-1.513	-2.855	3.092e-05	0.001082	-	2.85457	down
GgaAffx.6768.1.S1_s_at	SDCCAG8	serologically defined colon cancer antigen 8	-	-	-1.085	-2.122	3.137e-05	0.001093	string-db&nbsp;ihop-net	2.12162	down
GgaAffx.21117.1.S1_s_at	ARID4B	AT rich interactive domain 4B (RBP1-like)	-	-	-1.571	-2.971	3.246e-05	0.001123	string-db&nbsp;ihop-net	2.97127	down
Gga.3263.1.S1_at			-	-	-1.328	-2.51	3.249e-05	0.001123	-	2.51043	down
GgaAffx.25022.1.S1_at	XKR6	XK, Kell blood group complex subunit-related family, member 6	-	-	-1.116	-2.168	3.323e-05	0.001142	string-db&nbsp;ihop-net	2.16809	down
Gga.17227.1.S1_at			-	-	-1.185	-2.273	3.356e-05	0.001148	-	2.27304	down
Gga.6298.2.S1_a_at			-	-	-1.197	-2.293	3.363e-05	0.001149	-	2.293	down
Gga.14988.1.S1_at	MKRN1	makorin ring finger protein 1	-	-	-1.103	-2.148	3.381e-05	0.001154	string-db&nbsp;ihop-net	2.14828	down
Gga.14152.1.S1_s_at	INO80	INO80 complex subunit	-	-	-1.188	-2.278	3.442e-05	0.001171	string-db&nbsp;ihop-net	2.27774	down
GgaAffx.8698.3.S1_s_at	ZNF236	zinc finger protein 236	-	-	-1.674	-3.19	3.459e-05	0.001175	string-db&nbsp;ihop-net	3.1899	down
Gga.6690.1.S1_at			-	-	-1.084	-2.119	3.48e-05	0.001178	-	2.1194	down
Gga.11782.1.S1_at	CAST	calpastatin	-	-	-1.003	-2.005	3.48e-05	0.001178	string-db&nbsp;ihop-net	2.00485	down
Gga.12854.1.S1_at	TPK1	thiamin pyrophosphokinase 1	730	Thiamine metabolism	-1.085	-2.121	3.59e-05	0.001197	string-db&nbsp;ihop-net	2.12098	down
Gga.9404.1.S1_at	PCSK2	proprotein convertase subtilisin/kexin type 2	-	-	-1.373	-2.591	3.595e-05	0.001197	string-db&nbsp;ihop-net	2.5906	down
Gga.14147.1.S1_at			-	-	-1.046	-2.065	3.733e-05	0.001228	-	2.06455	down
GgaAffx.6074.1.S1_at	SCAF11	SR-related CTD-associated factor 11	-	-	-1.346	-2.542	3.736e-05	0.001228	string-db&nbsp;ihop-net	2.54237	down
Gga.12225.2.S1_a_at	AKAP17A	A kinase (PRKA) anchor protein 17A	-	-	-1.038	-2.053	3.792e-05	0.001238	string-db&nbsp;ihop-net	2.05286	down
GgaAffx.8485.2.S1_s_at	SECISBP2L	SECIS binding protein 2-like	-	-	-2.236	-4.709	3.811e-05	0.001241	string-db&nbsp;ihop-net	4.70941	down
Gga.1030.1.S1_at	MYC	v-myc avian myelocytomatosis viral oncogene homolog	04010 04012 04110 04310 04350 04630	MAPK signaling pathway, ErbB signaling pathway, Cell cycle, Wnt signaling pathway, TGF-beta signaling pathway, Jak-STAT signaling pathway	-1.473	-2.777	3.885e-05	0.001259	string-db&nbsp;ihop-net	2.77672	down
GgaAffx.22012.1.S1_at	LARP4B	La ribonucleoprotein domain family, member 4B	-	-	-1.089	-2.127	3.913e-05	0.001266	string-db&nbsp;ihop-net	2.12741	down
Gga.15271.1.S1_at			-	-	-1.146	-2.213	3.947e-05	0.001273	-	2.21277	down
GgaAffx.10113.2.S1_s_at	CPNE3	copine III	-	-	-1.155	-2.226	4.116e-05	0.001313	string-db&nbsp;ihop-net	2.22628	down
Gga.14707.1.S1_at			-	-	-1.042	-2.06	4.315e-05	0.001354	-	2.05978	down
Gga.18.1.S1_at	NBEA	neurobeachin	-	-	-1.208	-2.31	4.337e-05	0.001358	string-db&nbsp;ihop-net	2.31027	down
Gga.15331.1.S1_s_at	KIAA0586	KIAA0586	-	-	-1.427	-2.688	4.38e-05	0.001367	string-db&nbsp;ihop-net	2.68797	down
GgaAffx.10417.7.S1_s_at	DST	dystonin	-	-	-1.633	-3.102	4.422e-05	0.001374	string-db&nbsp;ihop-net	3.10194	down
GgaAffx.2588.1.S1_x_at	NSRP1	nuclear speckle splicing regulatory protein 1	-	-	1.152	2.222	4.484e-05	0.001383	string-db&nbsp;ihop-net	2.22197	up
GgaAffx.7132.1.S1_at	WDR25	WD repeat domain 25	-	-	-1.013	-2.018	4.608e-05	0.001411	string-db&nbsp;ihop-net	2.01812	down
Gga.1925.1.S1_at	PRRX2	paired related homeobox 2	-	-	-1.283	-2.433	4.64e-05	0.001415	string-db&nbsp;ihop-net	2.43306	down
Gga.10648.1.S1_s_at	CYP27C1	cytochrome P450, family 27, subfamily C, polypeptide 1	-	-	-1.118	-2.17	4.684e-05	0.001423	string-db&nbsp;ihop-net	2.17032	down
Gga.1680.1.A1_at	FGFR2	fibroblast growth factor receptor 2	04010 04144 04810	MAPK signaling pathway, Endocytosis, Regulation of actin cytoskeleton	-1.099	-2.142	4.706e-05	0.001425	string-db&nbsp;ihop-net	2.14162	down
GgaAffx.20687.1.S1_s_at	SPICE1	spindle and centriole associated protein 1	-	-	-1.158	-2.231	4.726e-05	0.001426	string-db&nbsp;ihop-net	2.23095	down
GgaAffx.25933.3.S1_s_at	PITPNC1	phosphatidylinositol transfer protein, cytoplasmic 1	-	-	-1.333	-2.519	4.748e-05	0.00143	string-db&nbsp;ihop-net	2.51876	down
Gga.775.1.S1_at	P22	calcium-binding protein	00740 00860	Riboflavin metabolism, Porphyrin and chlorophyll metabolism	-1.154	-2.225	4.798e-05	0.001441	string-db&nbsp;ihop-net	2.22474	down
Gga.1577.1.A1_at			-	-	-1.689	-3.224	4.829e-05	0.001446	-	3.22433	down
Gga.13411.1.S1_at	LOC421054	transmembrane protein 200C-like	-	-	-1.337	-2.526	4.974e-05	0.00148	string-db&nbsp;ihop-net	2.52599	down
GgaAffx.12091.1.S1_at	CNN2	calponin 2	-	-	1.127	2.185	5.014e-05	0.001487	string-db&nbsp;ihop-net	2.1848	up
Gga.11483.1.S1_at	FSD1L	fibronectin type III and SPRY domain containing 1-like	-	-	-1.439	-2.711	5.07e-05	0.001501	string-db&nbsp;ihop-net	2.71059	down
Gga.2810.2.S1_at	PFKL	phosphofructokinase, liver	00010 00030 00051 00052 03018	Glycolysis / Gluconeogenesis, Pentose phosphate pathway, Fructose and mannose metabolism, Galactose metabolism, RNA degradation	-1.024	-2.033	5.105e-05	0.001508	string-db&nbsp;ihop-net	2.03339	down
Gga.13556.1.S1_at	KIAA0368	KIAA0368	-	-	-1.252	-2.381	5.128e-05	0.001512	string-db&nbsp;ihop-net	2.38107	down
GgaAffx.24381.1.S1_at	TBC1D1	TBC1 (tre-2/USP6, BUB2, cdc16) domain family, member 1	-	-	-1.067	-2.095	5.159e-05	0.00152	string-db&nbsp;ihop-net	2.09533	down
GgaAffx.23773.1.S1_s_at	MLH1	mutL homolog 1, colon cancer, nonpolyposis type 2 (E. coli)	03430 03460	Mismatch repair, Fanconi anemia pathway	-1.335	-2.523	5.169e-05	0.001521	string-db&nbsp;ihop-net	2.52263	down
Gga.16392.1.S1_at	COL11A1	collagen, type XI, alpha 1	04510 04512	Focal adhesion, ECM-receptor interaction	-1.533	-2.893	5.262e-05	0.001542	string-db&nbsp;ihop-net	2.89341	down
Gga.12075.1.S1_at	LRRC72	leucine rich repeat containing 72	-	-	-1.13	-2.189	5.465e-05	0.001582	string-db&nbsp;ihop-net	2.18917	down
Gga.13788.1.S1_at	PSIP1	PC4 and SFRS1 interacting protein 1	-	-	-1.163	-2.24	5.543e-05	0.001596	string-db&nbsp;ihop-net	2.2395	down
GgaAffx.22971.1.S1_s_at	MPP5	membrane protein, palmitoylated 5 (MAGUK p55 subfamily member 5)	4530	Tight junction	-1.397	-2.633	5.643e-05	0.001616	string-db&nbsp;ihop-net	2.63294	down
GgaAffx.1720.1.S1_s_at	RXRA	retinoid X receptor, alpha	03320 04920	PPAR signaling pathway, Adipocytokine signaling pathway	-1.608	-3.048	5.658e-05	0.001618	string-db&nbsp;ihop-net	3.0478	down
Gga.12424.1.S1_at	KIF21A	kinesin family member 21A	-	-	-1.503	-2.833	5.665e-05	0.001619	string-db&nbsp;ihop-net	2.83348	down
Gga.9773.1.S1_s_at	RBM24	RNA binding motif protein 24	-	-	-1.374	-2.592	5.693e-05	0.001624	string-db&nbsp;ihop-net	2.59187	down
Gga.9080.1.S1_at	PKP2	plakophilin 2	-	-	-1.659	-3.159	5.889e-05	0.001659	string-db&nbsp;ihop-net	3.15866	down
Gga.16921.1.S1_at	TCP11L2	t-complex 11, testis-specific-like 2	-	-	-1.561	-2.95	5.901e-05	0.001659	string-db&nbsp;ihop-net	2.95007	down
Gga.9770.3.S1_a_at	FAM114A2	family with sequence similarity 114, member A2	-	-	-1.155	-2.227	5.975e-05	0.001674	string-db&nbsp;ihop-net	2.22667	down
Gga.1991.1.S1_at	PIGS	phosphatidylinositol glycan anchor biosynthesis, class S	563	Glycosylphosphatidylinositol(GPI)-anchor biosynthesis	-1.132	-2.191	6.006e-05	0.001679	string-db&nbsp;ihop-net	2.19086	down
Gga.11604.2.S1_a_at			-	-	-1.447	-2.727	6.092e-05	0.001692	-	2.72676	down
Gga.8877.1.S1_at			-	-	-1.112	-2.161	6.121e-05	0.001694	-	2.16095	down
Gga.16032.1.A1_at			-	-	-1.54	-2.908	6.176e-05	0.001702	-	2.9081	down
Gga.19329.1.S1_s_at	FAM171A1	family with sequence similarity 171, member A1	-	-	-1.164	-2.241	6.369e-05	0.001743	string-db&nbsp;ihop-net	2.24058	down
Gga.17049.1.S1_at			-	-	-1.351	-2.551	6.697e-05	0.001801	-	2.55098	down
Gga.6171.2.S1_at			-	-	-1.033	-2.046	6.933e-05	0.00184	-	2.04644	down
GgaAffx.13016.1.S1_s_at	FBXO34	F-box protein 34	-	-	-1.116	-2.167	7.04e-05	0.001854	string-db&nbsp;ihop-net	2.16674	down
GgaAffx.20508.1.S1_s_at	CENPF	centromere protein F, 350/400kDa	-	-	-1.095	-2.137	7.055e-05	0.001855	string-db&nbsp;ihop-net	2.13657	down
Gga.9499.1.S1_s_at	HS6ST2	heparan sulfate 6-O-sulfotransferase 2	534	Glycosaminoglycan biosynthesis - heparan sulfate / heparin	-1.792	-3.462	7.15e-05	0.001865	string-db&nbsp;ihop-net	3.46181	down
Gga.14915.1.A1_at	KIF14	kinesin family member 14	-	-	-1.254	-2.385	7.159e-05	0.001865	string-db&nbsp;ihop-net	2.38547	down
Gga.19738.1.S1_s_at	DIAPH3	diaphanous-related formin 3	4810	Regulation of actin cytoskeleton	-1.1	-2.143	7.243e-05	0.001884	string-db&nbsp;ihop-net	2.14283	down
GgaAffx.7454.1.S1_at	NPHP3	nephronophthisis 3 (adolescent)	-	-	-1.105	-2.151	7.321e-05	0.001896	string-db&nbsp;ihop-net	2.15055	down
GgaAffx.5110.6.S1_s_at	COL4A5	collagen, type IV, alpha 5	04510 04512	Focal adhesion, ECM-receptor interaction	-1.201	-2.299	7.336e-05	0.001896	string-db&nbsp;ihop-net	2.29889	down
Gga.2279.1.S1_at			-	-	-1.01	-2.014	7.451e-05	0.001917	-	2.01426	down
Gga.19457.1.S1_at			-	-	-1.515	-2.858	7.721e-05	0.001957	-	2.85826	down
Gga.14140.1.S1_at			-	-	-1.308	-2.476	7.722e-05	0.001957	-	2.47638	down
GgaAffx.21542.1.S1_at	DGKQ	diacylglycerol kinase, theta 110kDa	00561 00564 04070	Glycerolipid metabolism, Glycerophospholipid metabolism, Phosphatidylinositol signaling system	-1	-2	7.869e-05	0.001985	string-db&nbsp;ihop-net	2.00033	down
GgaAffx.9401.1.S1_at	SMCHD1	structural maintenance of chromosomes flexible hinge domain containing 1	-	-	-1.914	-3.767	7.981e-05	0.002003	string-db&nbsp;ihop-net	3.76746	down
Gga.19935.1.S1_s_at	ARSJ	arylsulfatase family, member J	-	-	-1.061	-2.086	8.029e-05	0.002014	string-db&nbsp;ihop-net	2.08618	down
Gga.16098.1.S1_at	SOX5	SRY (sex determining region Y)-box 5	-	-	-1.129	-2.187	8.181e-05	0.002043	string-db&nbsp;ihop-net	2.18665	down
GgaAffx.9543.1.S1_at	EVC	Ellis van Creveld syndrome	-	-	-1.381	-2.604	8.197e-05	0.002043	string-db&nbsp;ihop-net	2.60428	down
GgaAffx.2100.1.S1_at	USP42	ubiquitin specific peptidase 42	-	-	-1.527	-2.881	8.304e-05	0.002057	string-db&nbsp;ihop-net	2.88088	down
Gga.14249.1.S1_at			-	-	-1.032	-2.044	8.307e-05	0.002057	-	2.04449	down
Gga.1721.1.S1_at	BAG5	BCL2-associated athanogene 5	-	-	-1.281	-2.429	8.409e-05	0.002074	string-db&nbsp;ihop-net	2.42942	down
GgaAffx.7501.1.S1_at	FAT4	FAT atypical cadherin 4	-	-	-1.113	-2.163	8.712e-05	0.002124	string-db&nbsp;ihop-net	2.16287	down
GgaAffx.10885.1.S1_at	SETDB2	SET domain, bifurcated 2	310	Lysine degradation	1.092	2.131	8.802e-05	0.002139	string-db&nbsp;ihop-net	2.13112	up
Gga.17999.1.S1_at	MARK1	MAP/microtubule affinity-regulating kinase 1	-	-	-1.251	-2.38	8.809e-05	0.002139	string-db&nbsp;ihop-net	2.3797	down
Gga.1307.1.S1_s_at	IL16	interleukin 16	-	-	-1.116	-2.167	8.827e-05	0.002139	string-db&nbsp;ihop-net	2.16674	down
Gga.16302.1.S1_at	STK10	serine/threonine kinase 10	-	-	1.018	2.025	8.863e-05	0.002144	string-db&nbsp;ihop-net	2.02507	up
Gga.1791.1.S1_at			-	-	-1.173	-2.254	9.17e-05	0.002194	-	2.25422	down
GgaAffx.8009.1.S1_at	RECK	reversion-inducing-cysteine-rich protein with kazal motifs	-	-	-1.288	-2.442	9.29e-05	0.002214	string-db&nbsp;ihop-net	2.44234	down
GgaAffx.21447.1.S1_s_at			-	-	-1.177	-2.261	9.338e-05	0.002221	-	2.26099	down
GgaAffx.12445.1.S1_s_at	KLHL15	kelch-like family member 15	-	-	-1.147	-2.215	9.545e-05	0.002256	string-db&nbsp;ihop-net	2.21505	down
Gga.18910.1.S1_s_at			-	-	-1.105	-2.151	9.566e-05	0.002259	-	2.15128	down
GgaAffx.8568.1.S1_at	PARD3B	par-3 family cell polarity regulator beta	-	-	-1.448	-2.728	9.839e-05	0.002313	string-db&nbsp;ihop-net	2.72813	down
Gga.14954.1.S1_at			-	-	-1.062	-2.088	9.938e-05	0.002328	-	2.08796	down
GgaAffx.21597.1.S1_s_at	RPRD1A	regulation of nuclear pre-mRNA domain containing 1A	-	-	-1.201	-2.3	0.0001006	0.002345	string-db&nbsp;ihop-net	2.29955	down
Gga.16802.1.S1_at			-	-	-1.129	-2.188	0.0001014	0.002353	-	2.18755	down
GgaAffx.20481.1.S1_at			-	-	-1.231	-2.347	0.0001015	0.002353	-	2.34697	down
GgaAffx.12024.1.S1_at	NUDT19	nudix (nucleoside diphosphate linked moiety X)-type motif 19	4146	Peroxisome	-1.24	-2.362	0.0001022	0.002363	string-db&nbsp;ihop-net	2.36198	down
Gga.18645.1.S1_at			-	-	-1.194	-2.287	0.0001035	0.002386	-	2.28709	down
Gga.13724.1.S1_at			-	-	-1.343	-2.537	0.0001043	0.002399	-	2.53662	down
Gga.677.1.S1_at	GNOT1	Gnot1 homeodomain protein	-	-	1.082	2.117	0.0001044	0.002399	string-db&nbsp;ihop-net	2.11729	up
Gga.2647.1.S1_at	MTMR2	myotubularin related protein 2	-	-	-1.68	-3.203	0.0001047	0.002401	string-db&nbsp;ihop-net	3.20338	down
GgaAffx.21566.1.S1_s_at	CEP170	centrosomal protein 170kDa	-	-	-1.569	-2.967	0.0001053	0.002411	string-db&nbsp;ihop-net	2.96671	down
GgaAffx.10140.2.S1_s_at	SLC17A5	solute carrier family 17 (acidic sugar transporter), member 5	4142	Lysosome	-1.241	-2.363	0.0001061	0.00242	string-db&nbsp;ihop-net	2.36286	down
GgaAffx.20992.1.S1_s_at	PSMB7	proteasome (prosome, macropain) subunit, beta type, 7	3050	Proteasome	-1.04	-2.057	0.0001071	0.00243	string-db&nbsp;ihop-net	2.05675	down
Gga.13780.1.S1_at			-	-	-1.115	-2.165	0.0001077	0.002432	-	2.16525	down
Gga.16073.1.S1_s_at	ARID4A	AT rich interactive domain 4A (RBP1-like)	-	-	-1.028	-2.04	0.0001087	0.002448	string-db&nbsp;ihop-net	2.03982	down
Gga.11677.1.S1_at	TOX3	TOX high mobility group box family member 3	-	-	-1.112	-2.161	0.0001091	0.002455	string-db&nbsp;ihop-net	2.16149	down
Gga.7672.2.S1_a_at	PPP6R3	protein phosphatase 6, regulatory subunit 3	-	-	1.4	2.64	0.0001098	0.002468	string-db&nbsp;ihop-net	2.63964	up
Gga.17194.1.S1_at			-	-	-1.078	-2.111	0.0001104	0.002479	-	2.11097	down
GgaAffx.1558.1.S1_at	C3ORF58	chromosome 9 open reading frame, human C3orf58	-	-	-1.025	-2.035	0.000113	0.002526	string-db&nbsp;ihop-net	2.03451	down
Gga.8296.2.S1_a_at	LOC424241	uncharacterized LOC424241	-	-	-1.209	-2.311	0.0001139	0.002538	string-db&nbsp;ihop-net	2.31109	down
GgaAffx.24441.1.S1_s_at	BOD1L1	biorientation of chromosomes in cell division 1-like 1	-	-	-1.589	-3.008	0.0001139	0.002538	string-db&nbsp;ihop-net	3.00804	down
Gga.5619.3.S1_a_at	SLC30A4	solute carrier family 30 (zinc transporter), member 4	-	-	-1.381	-2.605	0.0001145	0.002543	string-db&nbsp;ihop-net	2.6048	down
Gga.11883.2.S1_at	ASPH	aspartate beta-hydroxylase	-	-	1.558	2.944	0.0001146	0.002543	string-db&nbsp;ihop-net	2.94386	up
GgaAffx.2486.1.S1_at	SAP30L	SAP30-like	-	-	-1.183	-2.27	0.0001155	0.002557	string-db&nbsp;ihop-net	2.26996	down
Gga.8076.2.S1_a_at	GNAL	guanine nucleotide binding protein (G protein), alpha activating activity polypeptide, olfactory type	4020	Calcium signaling pathway	-1.225	-2.338	0.0001156	0.002557	string-db&nbsp;ihop-net	2.33792	down
Gga.17075.1.S1_at			-	-	-1.322	-2.501	0.0001173	0.002582	-	2.50072	down
Gga.11353.1.S1_s_at	ASXL3	additional sex combs like 3 (Drosophila)	-	-	-1.534	-2.896	0.0001203	0.00263	string-db&nbsp;ihop-net	2.89584	down
Gga.2959.1.S1_at	DYNC1H1	dynein, cytoplasmic 1, heavy chain 1	04145 05132	Phagosome, Salmonella infection	-1.348	-2.546	0.0001218	0.00265	string-db&nbsp;ihop-net	2.54623	down
GgaAffx.12589.1.S1_s_at	CCDC88A	coiled-coil domain containing 88A	-	-	-1.684	-3.213	0.0001234	0.002673	string-db&nbsp;ihop-net	3.21337	down
Gga.11883.4.S1_s_at	ASPH	aspartate beta-hydroxylase	-	-	-1.021	-2.029	0.0001273	0.002733	string-db&nbsp;ihop-net	2.02881	down
Gga.13370.1.S1_at			-	-	-1.058	-2.082	0.0001275	0.002734	-	2.08234	down
Gga.9827.1.S1_s_at	GOLIM4	golgi integral membrane protein 4	-	-	-1.26	-2.395	0.0001287	0.002751	string-db&nbsp;ihop-net	2.39528	down
Gga.110.1.S2_at	FZD7	frizzled family receptor 7	04310 04916	Wnt signaling pathway, Melanogenesis	1.07	2.099	0.0001296	0.00276	string-db&nbsp;ihop-net	2.09872	up
Gga.15625.1.S1_at			-	-	-1.007	-2.01	0.0001331	0.002809	-	2.00988	down
Gga.9477.1.S1_at			-	-	-1.324	-2.504	0.0001332	0.002809	-	2.50444	down
Gga.17509.1.S1_at			-	-	-1.201	-2.299	0.0001337	0.002816	-	2.29913	down
Gga.3673.1.S1_at	LDB2	LIM domain binding 2	-	-	-1.096	-2.138	0.0001347	0.00283	string-db&nbsp;ihop-net	2.13766	down
Gga.19758.1.S1_s_at	BRWD1	bromodomain and WD repeat domain containing 1	-	-	-1.007	-2.01	0.0001375	0.002875	string-db&nbsp;ihop-net	2.01018	down
Gga.13208.1.S1_at			-	-	-1.412	-2.662	0.0001396	0.002909	-	2.66188	down
Gga.18195.1.S1_at	TPRN	taperin	-	-	-1.02	-2.028	0.0001398	0.002909	string-db&nbsp;ihop-net	2.0278	down
Gga.3460.1.S1_at	DIAPH1	diaphanous homolog 1 (Drosophila)	4810	Regulation of actin cytoskeleton	-1.092	-2.132	0.0001402	0.002915	string-db&nbsp;ihop-net	2.13236	down
Gga.16495.1.S1_at			-	-	-1.154	-2.225	0.0001413	0.002928	-	2.22514	down
Gga.16002.1.S1_at	ENOX1	ecto-NOX disulfide-thiol exchanger 1	-	-	-1.067	-2.095	0.0001443	0.002974	string-db&nbsp;ihop-net	2.09496	down
GgaAffx.23766.3.S1_s_at	TNRC6B	trinucleotide repeat containing 6B	-	-	-1.491	-2.811	0.0001461	0.002995	string-db&nbsp;ihop-net	2.81125	down
Gga.12681.1.S1_s_at	CHD2	chromodomain helicase DNA binding protein 2	-	-	-1.359	-2.565	0.000147	0.003002	string-db&nbsp;ihop-net	2.56493	down
Gga.7111.1.S1_s_at	BPTF	bromodomain PHD finger transcription factor	-	-	-1.069	-2.098	0.0001471	0.003002	string-db&nbsp;ihop-net	2.09771	down
Gga.11883.1.S1_a_at	ASPH	aspartate beta-hydroxylase	-	-	1.704	3.258	0.0001475	0.003007	string-db&nbsp;ihop-net	3.25778	up
Gga.10313.1.S1_s_at	HS1BP3	HCLS1 binding protein 3	-	-	-1.296	-2.455	0.0001497	0.003031	string-db&nbsp;ihop-net	2.4555	down
Gga.2275.1.S1_at			-	-	-1.18	-2.265	0.0001512	0.003056	-	2.26512	down
Gga.20011.1.S1_at			-	-	-1.363	-2.573	0.0001542	0.003091	-	2.57273	down
Gga.13773.1.S1_at			-	-	-1.231	-2.347	0.0001549	0.003102	-	2.34721	down
Gga.16857.1.S1_at	LNX2	ligand of numb-protein X 2	-	-	-1.239	-2.361	0.0001558	0.003114	string-db&nbsp;ihop-net	2.36095	down
Gga.14960.1.S1_at			-	-	-1.012	-2.017	0.0001567	0.003122	-	2.01698	down
GgaAffx.11778.1.S1_s_at	ARL13B	ADP-ribosylation factor-like 13B	-	-	-1.175	-2.257	0.00016	0.00317	string-db&nbsp;ihop-net	2.25734	down
GgaAffx.24089.1.S1_at	ERC1	ELKS/RAB6-interacting/CAST family member 1	-	-	-1.04	-2.056	0.0001634	0.003207	string-db&nbsp;ihop-net	2.05636	down
GgaAffx.579.1.S1_at	SRPK1	SFRS protein kinase 1	5168	Herpes simplex infection	1.261	2.397	0.0001643	0.00322	string-db&nbsp;ihop-net	2.39664	up
Gga.17619.1.S1_at			-	-	-1.031	-2.044	0.0001648	0.003227	-	2.04393	down
Gga.13628.1.S1_at	VRK1	vaccinia related kinase 1	-	-	-1.066	-2.093	0.0001649	0.003227	string-db&nbsp;ihop-net	2.09329	down
GgaAffx.6983.1.S1_at	DISC1	disrupted in schizophrenia 1	-	-	-1.233	-2.35	0.000172	0.003317	string-db&nbsp;ihop-net	2.34975	down
Gga.2557.1.S1_at	SUCLG2	succinate-CoA ligase, GDP-forming, beta subunit	00020 00640	Citrate cycle (TCA cycle), Propanoate metabolism	-1.127	-2.183	0.0001725	0.003317	string-db&nbsp;ihop-net	2.1834	down
Gga.14945.1.S1_at	LOC421441	spectrin beta chain, brain 4-like	-	-	1.012	2.017	0.000173	0.003325	string-db&nbsp;ihop-net	2.01729	up
Gga.7419.1.S1_at			-	-	-1.21	-2.314	0.0001752	0.003343	-	2.31417	down
Gga.14031.1.S1_at			-	-	-1.398	-2.636	0.0001785	0.003382	-	2.63576	down
GgaAffx.21262.1.S1_s_at	SEMA6D	sema domain, transmembrane domain (TM), and cytoplasmic domain, (semaphorin) 6D	-	-	-1.041	-2.058	0.0001796	0.003395	string-db&nbsp;ihop-net	2.05823	down
Gga.1292.1.S1_s_at	NEDD4	neural precursor cell expressed, developmentally down-regulated 4, E3 ubiquitin protein ligase	04120 04144	Ubiquitin mediated proteolysis, Endocytosis	-1.216	-2.323	0.0001812	0.00341	string-db&nbsp;ihop-net	2.32289	down
Gga.16352.1.S1_at	SLC44A1	solute carrier family 44, member 1	-	-	-1.086	-2.123	0.0001836	0.003442	string-db&nbsp;ihop-net	2.1234	down
Gga.2648.1.S2_at	HOXB3	homeobox B3	-	-	-1.757	-3.38	0.0001858	0.003471	string-db&nbsp;ihop-net	3.37967	down
Gga.11833.1.S1_at	RWDD3	RWD domain containing 3	-	-	-1.187	-2.277	0.0001881	0.003499	string-db&nbsp;ihop-net	2.27705	down
Gga.16008.1.S1_at			-	-	-1.036	-2.05	0.0001898	0.003521	-	2.05025	down
Gga.18598.1.S1_at	2006-03-01	membrane-associated ring finger (C3HC4) 6, E3 ubiquitin protein ligase	4141	Protein processing in endoplasmic reticulum	-1.317	-2.492	0.0001985	0.003642	string-db&nbsp;ihop-net	2.49166	down
Gga.19302.1.S1_at			-	-	-1.016	-2.022	0.0001995	0.003656	-	2.02237	down
Gga.5116.3.S1_a_at	HSF1	heat shock transcription factor 1	-	-	-1.175	-2.258	0.0002009	0.003671	string-db&nbsp;ihop-net	2.25762	down
GgaAffx.22604.1.S1_s_at	COL24A1	collagen, type XXIV, alpha 1	04510 04512	Focal adhesion, ECM-receptor interaction	-1.206	-2.308	0.0002019	0.003682	string-db&nbsp;ihop-net	2.30764	down
Gga.1555.1.S1_at			-	-	-1.167	-2.245	0.0002021	0.003682	-	2.24497	down
Gga.4306.1.S1_at	SYNM	synemin, intermediate filament protein	-	-	-1.096	-2.137	0.000208	0.003763	string-db&nbsp;ihop-net	2.13723	down
Gga.1944.1.S1_at	PLOD2	procollagen-lysine, 2-oxoglutarate 5-dioxygenase 2	310	Lysine degradation	-1.013	-2.018	0.0002113	0.003801	string-db&nbsp;ihop-net	2.01794	down
GgaAffx.22169.1.S1_s_at	OPA1	optic atrophy 1 (autosomal dominant)	-	-	-1.032	-2.045	0.0002118	0.003806	string-db&nbsp;ihop-net	2.04491	down
GgaAffx.3229.1.S1_s_at	WDFY1	WD repeat and FYVE domain containing 1	-	-	-1.046	-2.065	0.000212	0.003806	string-db&nbsp;ihop-net	2.06473	down
Gga.7514.1.S1_at	CAD	carbamoyl-phosphate synthetase 2, aspartate transcarbamylase, and dihydroorotase	00240 00250	Pyrimidine metabolism, Alanine, aspartate and glutamate metabolism	-1.379	-2.602	0.0002157	0.003848	string-db&nbsp;ihop-net	2.6016	down
GgaAffx.12469.1.S1_at	ELOVL6	ELOVL fatty acid elongase 6	00062 01040	Fatty acid elongation, Biosynthesis of unsaturated fatty acids	-1.012	-2.017	0.0002196	0.003888	string-db&nbsp;ihop-net	2.01689	down
Gga.5598.1.S1_at			-	-	-1.089	-2.128	0.0002225	0.003927	-	2.12795	down
GgaAffx.26139.1.S1_s_at	PSMD13	proteasome (prosome, macropain) 26S subunit, non-ATPase, 13	3050	Proteasome	1.159	2.232	0.0002257	0.003974	string-db&nbsp;ihop-net	2.2323	up
Gga.12027.1.S1_s_at	CNTRL	centriolin	-	-	-1.056	-2.08	0.0002269	0.00399	string-db&nbsp;ihop-net	2.07957	down
Gga.19102.1.S1_at			-	-	-1.054	-2.076	0.0002275	0.003994	-	2.07592	down
GgaAffx.8024.1.S1_at	OCC-1	overexpressed in colon carcinoma 1 protein homolog	-	-	-1.057	-2.08	0.000228	0.003997	string-db&nbsp;ihop-net	2.0799	down
Gga.476.1.S1_at	TEAD3	TEA domain family member 3	-	-	-1.177	-2.261	0.0002443	0.0042	string-db&nbsp;ihop-net	2.26104	down
Gga.3132.2.S1_a_at	PBX1	pre-B-cell leukemia homeobox 1	-	-	-1.008	-2.012	0.0002446	0.004202	string-db&nbsp;ihop-net	2.01167	down
GgaAffx.3201.1.S1_at	TAF4	TAF4 RNA polymerase II, TATA box binding protein (TBP)-associated factor, 135kDa	03022 05168	Basal transcription factors, Herpes simplex infection	-1.082	-2.118	0.0002541	0.004319	string-db&nbsp;ihop-net	2.11751	down
GgaAffx.6084.3.S1_s_at	CPXM2	carboxypeptidase X (M14 family), member 2	-	-	1.447	2.727	0.0002555	0.004335	string-db&nbsp;ihop-net	2.72659	up
Gga.20062.1.S1_s_at	SIPA1L2	signal-induced proliferation-associated 1 like 2	-	-	-1.053	-2.075	0.0002562	0.004344	string-db&nbsp;ihop-net	2.07455	down
Gga.9242.1.S1_at			-	-	-1.544	-2.916	0.0002594	0.004383	-	2.91624	down
Gga.4700.1.S1_a_at	HRSP12	heat-responsive protein 12	-	-	1.388	2.617	0.0002612	0.004402	string-db&nbsp;ihop-net	2.61692	up
Gga.961.2.S1_a_at	TBX5	T-box 5	-	-	-1.201	-2.299	0.0002729	0.004538	string-db&nbsp;ihop-net	2.29946	down
Gga.16705.1.S1_at			-	-	1.627	3.088	0.0002733	0.004538	-	3.08776	up
GgaAffx.6763.3.S1_s_at	RPS6KA5	ribosomal protein S6 kinase, 90kDa, polypeptide 5	04010 04261	MAPK signaling pathway, Adrenergic signaling in cardiomyocytes	-1.112	-2.161	0.0002775	0.004597	string-db&nbsp;ihop-net	2.16085	down
Gga.902.1.S1_at			-	-	1.096	2.138	0.0002797	0.004613	-	2.13784	up
Gga.13004.1.S1_at			-	-	-1.25	-2.378	0.0002807	0.004627	-	2.37824	down
GgaAffx.20493.1.S1_at			-	-	-1.693	-3.233	0.000283	0.004647	-	3.23317	down
Gga.13134.1.S1_at	EFNB2	ephrin-B2	-	-	-1.426	-2.687	0.0002842	0.004659	string-db&nbsp;ihop-net	2.68698	down
GgaAffx.8187.1.S1_at	C1H12ORF35	chromosome 1 open reading frame, human C12orf35	-	-	-1.071	-2.1	0.0002867	0.004696	string-db&nbsp;ihop-net	2.10042	down
GgaAffx.6895.1.S1_at	CERS6	ceramide synthase 6	600	Sphingolipid metabolism	-1.004	-2.005	0.0002924	0.004751	string-db&nbsp;ihop-net	2.00539	down
Gga.11436.3.S1_a_at	STARD3NL	STARD3 N-terminal like	-	-	-1.145	-2.211	0.0002995	0.004828	string-db&nbsp;ihop-net	2.21137	down
GgaAffx.9329.3.S1_s_at	DHX29	DEAH (Asp-Glu-Ala-His) box polypeptide 29	-	-	-1.727	-3.309	0.000302	0.004842	string-db&nbsp;ihop-net	3.30925	down
Gga.11425.1.S1_a_at	C16ORF61	chromosome 11 open reading frame, human C16orf61	-	-	-1.171	-2.252	0.0003054	0.004887	string-db&nbsp;ihop-net	2.2523	down
GgaAffx.12084.1.S1_s_at	ABHD5	abhydrolase domain containing 5	-	-	-1.339	-2.53	0.0003054	0.004887	string-db&nbsp;ihop-net	2.53026	down
Gga.12456.1.S1_at	SIRT5	sirtuin 5	-	-	-1.186	-2.275	0.0003073	0.004909	string-db&nbsp;ihop-net	2.27521	down
GgaAffx.23948.1.S1_at	CZH9ORF102	chromosome Z open reading frame, human C9orf102	-	-	-1.306	-2.473	0.0003114	0.004964	string-db&nbsp;ihop-net	2.47292	down
Gga.6197.1.S1_s_at			-	-	-1.479	-2.787	0.0003141	0.004993	-	2.78685	down
GgaAffx.11584.1.S1_s_at	RBM24	RNA binding motif protein 24	-	-	-1.149	-2.218	0.0003146	0.004997	string-db&nbsp;ihop-net	2.21751	down
Gga.12363.1.S1_at	RRAGD	Ras-related GTP binding D	-	-	-1.139	-2.203	0.0003161	0.005011	string-db&nbsp;ihop-net	2.20282	down
Gga.8121.1.S1_s_at	LOC100857793	E1A-binding protein p400-like	-	-	-1.424	-2.684	0.0003184	0.005038	string-db&nbsp;ihop-net	2.68414	down
GgaAffx.23028.1.S1_s_at	SPRED1	sprouty-related, EVH1 domain containing 1	4630	Jak-STAT signaling pathway	-1.125	-2.18	0.0003205	0.005059	string-db&nbsp;ihop-net	2.18034	down
Gga.4668.1.S1_at	DNER	delta/notch-like EGF repeat containing	-	-	-1.097	-2.14	0.0003256	0.005119	string-db&nbsp;ihop-net	2.13966	down
GgaAffx.22917.1.S1_at	GRIA2	glutamate receptor, ionotropic, AMPA 2	4080	Neuroactive ligand-receptor interaction	1.185	2.274	0.0003259	0.00512	string-db&nbsp;ihop-net	2.27377	up
GgaAffx.816.3.S1_s_at	SKI	v-ski avian sarcoma viral oncogene homolog	-	-	-1.471	-2.772	0.0003331	0.005205	string-db&nbsp;ihop-net	2.77215	down
Gga.19136.2.S1_at	MURC	muscle-related coiled-coil protein	-	-	-1.086	-2.123	0.0003371	0.005239	string-db&nbsp;ihop-net	2.1226	down
GgaAffx.25963.1.S1_at	CPAMD8	C3 and PZP-like, alpha-2-macroglobulin domain containing 8	-	-	-1.239	-2.361	0.0003418	0.005294	string-db&nbsp;ihop-net	2.36071	down
Gga.11938.3.S1_s_at	ASTE1	asteroid homolog 1 (Drosophila)	-	-	-1.047	-2.067	0.000345	0.005321	string-db&nbsp;ihop-net	2.06661	down
GgaAffx.2588.1.S1_at	NSRP1	nuclear speckle splicing regulatory protein 1	-	-	1.41	2.657	0.0003533	0.005396	string-db&nbsp;ihop-net	2.65655	up
Gga.13553.1.S1_at			-	-	-1.167	-2.245	0.0003558	0.005428	-	2.24515	down
GgaAffx.7936.1.S1_at	BRD9	bromodomain containing 9	-	-	-1.188	-2.278	0.0003582	0.00545	string-db&nbsp;ihop-net	2.27771	down
Gga.10891.1.S1_s_at	IQCE	IQ motif containing E	-	-	-1.554	-2.936	0.0003738	0.005598	string-db&nbsp;ihop-net	2.93644	down
GgaAffx.21694.1.S1_at			-	-	-1.074	-2.105	0.0003745	0.005606	-	2.1055	down
Gga.18356.1.A1_at			-	-	-1.414	-2.665	0.0003798	0.005668	-	2.66493	down
Gga.17147.1.S1_s_at	CCDC127	coiled-coil domain containing 127	-	-	-1.151	-2.221	0.0003837	0.005691	string-db&nbsp;ihop-net	2.2213	down
Gga.9210.1.S1_at			-	-	-1.098	-2.141	0.0003999	0.005853	-	2.141	down
Gga.19447.2.S1_s_at			-	-	-2.692	-6.461	0.0004056	0.005922	-	6.46078	down
GgaAffx.21572.1.S1_at	SPATA2L	spermatogenesis associated 2-like	04020 04080	Calcium signaling pathway, Neuroactive ligand-receptor interaction	-1.208	-2.311	0.0004082	0.005941	string-db&nbsp;ihop-net	2.31078	down
Gga.1621.2.S1_s_at	CDC42BPA	CDC42 binding protein kinase alpha (DMPK-like)	-	-	-1.169	-2.249	0.000411	0.005968	string-db&nbsp;ihop-net	2.24916	down
Gga.18805.1.S1_s_at	GAK	cyclin G associated kinase	-	-	1.141	2.206	0.0004114	0.005969	string-db&nbsp;ihop-net	2.20601	up
GgaAffx.11214.1.S1_at			-	-	-1.15	-2.219	0.000416	0.006018	-	2.219	down
Gga.17757.1.S1_at			-	-	-1.012	-2.017	0.0004286	0.006145	-	2.01733	down
Gga.18034.1.S1_at	AHCTF1	AT hook containing transcription factor 1	-	-	-1.078	-2.111	0.0004314	0.006173	string-db&nbsp;ihop-net	2.11071	down
Gga.13016.1.S1_at			-	-	-1.113	-2.163	0.0004418	0.006295	-	2.16344	down
Gga.13986.1.S1_at			-	-	-1.305	-2.471	0.000468	0.006553	-	2.47119	down
Gga.11048.1.S1_at	SLMAP	sarcolemma associated protein	-	-	-1.049	-2.069	0.0004692	0.006559	string-db&nbsp;ihop-net	2.06859	down
GgaAffx.12668.1.S1_s_at	ARID5B	AT rich interactive domain 5B (MRF1-like)	-	-	-1.106	-2.152	0.0004713	0.006572	string-db&nbsp;ihop-net	2.15176	down
Gga.312.1.S1_at	FZD2	frizzled family receptor 2	04310 04916	Wnt signaling pathway, Melanogenesis	-1.09	-2.129	0.0004799	0.00667	string-db&nbsp;ihop-net	2.12918	down
GgaAffx.2326.1.S1_at	MYO9B	myosin IXB	-	-	-1.128	-2.185	0.0004808	0.006676	string-db&nbsp;ihop-net	2.18497	down
GgaAffx.8095.1.S1_at	GNPTAB	N-acetylglucosamine-1-phosphate transferase, alpha and beta subunits	4142	Lysosome	-1.526	-2.88	0.0004867	0.00674	string-db&nbsp;ihop-net	2.87968	down
Gga.2148.4.S1_a_at	SLC31A1	solute carrier family 31 (copper transporter), member 1	-	-	-1.056	-2.079	0.0004893	0.00676	string-db&nbsp;ihop-net	2.0789	down
Gga.4776.1.S2_at	RPL9	ribosomal protein L9	3010	Ribosome	-1.026	-2.036	0.0004991	0.006847	string-db&nbsp;ihop-net	2.03644	down
Gga.19131.1.S1_s_at	ASPM	asp (abnormal spindle) homolog, microcephaly associated (Drosophila)	-	-	-1.392	-2.624	0.0005095	0.006932	string-db&nbsp;ihop-net	2.62365	down
GgaAffx.10869.1.S1_at	SLC25A30	solute carrier family 25, member 30	-	-	-1.675	-3.192	0.0005218	0.00704	string-db&nbsp;ihop-net	3.19232	down
GgaAffx.13049.1.S1_at	WDFY1	WD repeat and FYVE domain containing 1	-	-	-1.595	-3.02	0.0005264	0.007093	string-db&nbsp;ihop-net	3.02024	down
Gga.9486.1.S1_s_at	LARP4B	La ribonucleoprotein domain family, member 4B	-	-	-1.847	-3.597	0.0005543	0.007336	string-db&nbsp;ihop-net	3.59703	down
GgaAffx.1653.1.S1_at	CDC73	cell division cycle 73	-	-	-1.235	-2.354	0.0005615	0.007395	string-db&nbsp;ihop-net	2.35425	down
Gga.3500.1.S1_at	ROCK2	Rho-associated, coiled-coil containing protein kinase 2	04270 04310 04510 04810 05132	Vascular smooth muscle contraction, Wnt signaling pathway, Focal adhesion, Regulation of actin cytoskeleton, Salmonella infection	-1.153	-2.224	0.0005627	0.007401	string-db&nbsp;ihop-net	2.22428	down
GgaAffx.22778.1.S1_at	GAPVD1	GTPase activating protein and VPS9 domains 1	-	-	-1.73	-3.318	0.0005664	0.007429	string-db&nbsp;ihop-net	3.31771	down
Gga.12948.1.S1_at			-	-	-1.016	-2.022	0.0005694	0.007458	-	2.02225	down
Gga.6010.1.S1_at	LSM4	LSM4 homolog, U6 small nuclear RNA associated (S. cerevisiae)	03018 03040	RNA degradation, Spliceosome	-1.601	-3.034	0.0005834	0.007601	string-db&nbsp;ihop-net	3.03383	down
Gga.1949.1.S1_s_at	NFYA	nuclear transcription factor Y, alpha	-	-	-1.703	-3.256	0.0005888	0.00765	string-db&nbsp;ihop-net	3.25581	down
Gga.19867.1.S1_at	TOX3	TOX high mobility group box family member 3	-	-	-1.347	-2.543	0.0005892	0.00765	string-db&nbsp;ihop-net	2.54327	down
GgaAffx.121.1.S1_at	YTHDC2	YTH domain containing 2	-	-	-1.241	-2.364	0.0006005	0.007738	string-db&nbsp;ihop-net	2.36394	down
Gga.7873.1.S1_at	PARP4	poly (ADP-ribose) polymerase family, member 4	3410	Base excision repair	-1.062	-2.088	0.0006007	0.007738	string-db&nbsp;ihop-net	2.08778	down
Gga.9787.1.S1_at	PNISR	PNN-interacting serine/arginine-rich protein	-	-	-1.002	-2.003	0.0006042	0.007772	string-db&nbsp;ihop-net	2.00284	down
Gga.16893.1.S1_at	COLGALT2	collagen beta(1-O)galactosyltransferase 2	00310 00514	Lysine degradation, Other types of O-glycan biosynthesis	1.197	2.293	0.0006073	0.007793	string-db&nbsp;ihop-net	2.29288	up
GgaAffx.10472.2.S1_s_at	FAM91A1	family with sequence similarity 91, member A1	-	-	-1.185	-2.274	0.0006093	0.0078	string-db&nbsp;ihop-net	2.27382	down
Gga.16741.1.S1_s_at	BRD1	bromodomain containing 1	-	-	-1.557	-2.941	0.0006098	0.0078	string-db&nbsp;ihop-net	2.94146	down
GgaAffx.23944.2.S1_s_at	TANC1	tetratricopeptide repeat, ankyrin repeat and coiled-coil containing 1	-	-	-1.07	-2.1	0.0006252	0.007914	string-db&nbsp;ihop-net	2.0997	down
Gga.19978.1.S1_at	SHROOM2	shroom family member 2	4530	Tight junction	-1.241	-2.363	0.0006288	0.00794	string-db&nbsp;ihop-net	2.36348	down
Gga.14338.1.S1_at	FGFR2	fibroblast growth factor receptor 2	04010 04144 04810	MAPK signaling pathway, Endocytosis, Regulation of actin cytoskeleton	-1.021	-2.03	0.0006301	0.007952	string-db&nbsp;ihop-net	2.02974	down
Gga.7616.1.S1_at			-	-	-1.242	-2.366	0.0006348	0.007994	-	2.36589	down
Gga.6252.1.S1_at	ANO1	anoctamin 1, calcium activated chloride channel	-	-	1.17	2.25	0.0006521	0.00813	string-db&nbsp;ihop-net	2.25038	up
Gga.13544.1.S1_at	FNDC3B	fibronectin type III domain containing 3B	-	-	-1.005	-2.007	0.0006537	0.008136	string-db&nbsp;ihop-net	2.00746	down
Gga.5817.1.S1_at			-	-	-1.044	-2.062	0.0006615	0.008192	-	2.06222	down
Gga.18410.1.A1_at			-	-	-1.196	-2.292	0.0006719	0.008265	-	2.29158	down
Gga.12165.1.S1_at	NCAPG2	non-SMC condensin II complex, subunit G2	-	-	-1.216	-2.323	0.0006819	0.008332	string-db&nbsp;ihop-net	2.32282	down
Gga.5416.1.S1_at			-	-	-1.24	-2.362	0.0006859	0.00836	-	2.36189	down
Gga.13599.1.S1_at			-	-	-1.184	-2.272	0.0006911	0.008403	-	2.27184	down
Gga.8860.1.S1_at	BRD1	bromodomain containing 1	-	-	-1.025	-2.035	0.0006938	0.008423	string-db&nbsp;ihop-net	2.03526	down
Gga.19473.1.S1_s_at	PIGG	phosphatidylinositol glycan anchor biosynthesis, class G	563	Glycosylphosphatidylinositol(GPI)-anchor biosynthesis	-1.333	-2.52	0.0006988	0.008465	string-db&nbsp;ihop-net	2.51986	down
Gga.16043.1.S1_s_at	CSRP2BP	CSRP2 binding protein	-	-	-1.025	-2.035	0.0007037	0.008506	string-db&nbsp;ihop-net	2.03494	down
Gga.11450.1.S1_at	ETNK1	ethanolamine kinase 1	564	Glycerophospholipid metabolism	-1.02	-2.028	0.000713	0.008597	string-db&nbsp;ihop-net	2.02771	down
GgaAffx.21078.1.S1_at	COL23A1	collagen, type XXIII, alpha 1	-	-	-1.192	-2.284	0.000714	0.0086	string-db&nbsp;ihop-net	2.28433	down
GgaAffx.10076.2.S1_s_at	NT5E	5'-nucleotidase, ecto (CD73)	00230 00240 00760	Purine metabolism, Pyrimidine metabolism, Nicotinate and nicotinamide metabolism	-1.199	-2.296	0.000716	0.008616	string-db&nbsp;ihop-net	2.29568	down
Gga.378.1.A1_at	LOC395632	herculin homolog	-	-	1.246	2.371	0.0007524	0.008935	string-db&nbsp;ihop-net	2.37108	up
Gga.17443.1.S1_at	SPATS2L	spermatogenesis associated, serine-rich 2-like	-	-	-1.034	-2.048	0.0007623	0.009016	string-db&nbsp;ihop-net	2.04762	down
GgaAffx.2752.1.S1_at	PRRC2C	proline-rich coiled-coil 2C	-	-	1.07	2.099	0.000777	0.00913	string-db&nbsp;ihop-net	2.09919	up
Gga.4990.1.S1_at	COL9A1	collagen, type IX, alpha 1	-	-	-1.197	-2.292	0.0007831	0.009156	string-db&nbsp;ihop-net	2.2919	down
Gga.18770.1.S1_at	NEIL3	nei endonuclease VIII-like 3 (E. coli)	3410	Base excision repair	-1.071	-2.101	0.000785	0.009174	string-db&nbsp;ihop-net	2.10142	down
GgaAffx.7677.2.S1_s_at	EXOC5	exocyst complex component 5	-	-	-1.154	-2.226	0.0007898	0.009211	string-db&nbsp;ihop-net	2.22553	down
Gga.961.1.S1_at	TBX5	T-box 5	-	-	-1.394	-2.627	0.000825	0.00951	string-db&nbsp;ihop-net	2.62745	down
GgaAffx.10491.1.S1_at	MYT1L	myelin transcription factor 1-like	-	-	1.637	3.11	0.0008379	0.009576	string-db&nbsp;ihop-net	3.10979	up
GgaAffx.5573.2.S1_s_at	PLCB1	phospholipase C, beta 1 (phosphoinositide-specific)	00562 04020 04070 04261 04270 04310 04540 04912 04916	Inositol phosphate metabolism, Calcium signaling pathway, Phosphatidylinositol signaling system, Adrenergic signaling in cardiomyocytes, Vascular smooth muscle contraction, Wnt signaling pathway, Gap junction, GnRH signaling pathway, Melanogenesis	-1.11	-2.159	0.0008483	0.009662	string-db&nbsp;ihop-net	2.15872	down
Gga.2646.1.S1_at	PLCH1	phospholipase C, eta 1	-	-	-1.14	-2.204	0.000854	0.009708	string-db&nbsp;ihop-net	2.20415	down
Gga.9140.1.S1_at			-	-	-1.119	-2.172	0.0008639	0.009799	-	2.17228	down
GgaAffx.5091.1.S1_at	ATXN7L1	ataxin 7-like 1	-	-	-1.01	-2.014	0.0008787	0.009924	string-db&nbsp;ihop-net	2.01386	down
Gga.16548.1.S1_at			-	-	-1.107	-2.153	0.0008803	0.009933	-	2.15339	down

## Sheet: Filtered WT ant. vs WT post.
FeatureID	Symbol	Description	PathwayID	PathDesc	logFC	FC	P.Value	adj.P.Val	Links	absFC	dirFC
Gga.11387.1.S1_s_at	FILIP1L	filamin A interacting protein 1-like	-	-	2.412	5.323	1.437e-15	2.561e-11	string-db&nbsp;ihop-net	5.3226	up
Gga.2348.3.S1_a_at	LHX9	LIM homeobox 9	-	-	3.543	11.659	1.735e-15	2.561e-11	string-db&nbsp;ihop-net	11.6593	up
Gga.4131.1.S1_at	HOXD13	homeobox D13	-	-	-4.558	-23.55	9.58e-14	7.47e-10	string-db&nbsp;ihop-net	23.5505	down
Gga.2348.1.S1_a_at	LHX9	LIM homeobox 9	-	-	3.794	13.871	1.012e-13	7.47e-10	string-db&nbsp;ihop-net	13.8706	up
Gga.14849.1.A1_at	ALX4	ALX homeobox 4	-	-	4.619	24.575	2.122e-13	1.253e-09	string-db&nbsp;ihop-net	24.5749	up
GgaAffx.22916.1.S1_at	DISP1	dispatched homolog 1 (Drosophila)	-	-	1.624	3.083	5.059e-13	2.489e-09	string-db&nbsp;ihop-net	3.08326	up
Gga.695.1.S1_at	HOXD12	homeobox D12	-	-	-4.679	-25.613	1.124e-12	4.74e-09	string-db&nbsp;ihop-net	25.6127	down
Gga.958.1.S1_at	HOXD11	homeobox D11	-	-	-3.14	-8.813	1.403e-12	5.176e-09	string-db&nbsp;ihop-net	8.81345	down
Gga.2348.1.S1_at	LHX9	LIM homeobox 9	-	-	2.864	7.281	2.938e-12	9.638e-09	string-db&nbsp;ihop-net	7.28116	up
Gga.19526.1.S1_at	LOC421238	uncharacterized LOC421238	-	-	-2.829	-7.104	3.495e-12	9.798e-09	string-db&nbsp;ihop-net	7.10426	down
Gga.10002.1.S1_at			-	-	2.763	6.786	3.651e-12	9.798e-09	-	6.78628	up
GgaAffx.24639.1.S1_at	FILIP1L	filamin A interacting protein 1-like	-	-	2.436	5.411	1.605e-11	3.948e-08	string-db&nbsp;ihop-net	5.41103	up
Gga.14972.1.S1_at	LRRC3B	leucine rich repeat containing 3B	-	-	1.826	3.544	1.872e-11	4.014e-08	string-db&nbsp;ihop-net	3.54441	up
Gga.3950.1.S1_at	BMP2	bone morphogenetic protein 2	04340 04350	Hedgehog signaling pathway, TGF-beta signaling pathway	-2.4	-5.278	1.903e-11	4.014e-08	string-db&nbsp;ihop-net	5.27812	down
Gga.2348.2.S1_at	LHX9	LIM homeobox 9	-	-	3.704	13.034	2.23e-11	4.388e-08	string-db&nbsp;ihop-net	13.0345	up
Gga.3219.1.S1_at	FIGF	c-fos induced growth factor (vascular endothelial growth factor D)	04060 04510	Cytokine-cytokine receptor interaction, Focal adhesion	-1.153	-2.224	4.498e-11	8.299e-08	string-db&nbsp;ihop-net	2.22424	down
Gga.17455.1.S1_at	LHX9	LIM homeobox 9	-	-	3.615	12.253	5.335e-11	9.264e-08	string-db&nbsp;ihop-net	12.2533	up
Gga.2461.1.S1_at			-	-	1.464	2.76	7.725e-11	1.267e-07	-	2.75961	up
Gga.16081.1.S1_at	LOC769756	uncharacterized LOC769756	-	-	-3.607	-12.181	9.541e-11	1.482e-07	string-db&nbsp;ihop-net	12.1808	down
GgaAffx.1493.1.S1_at	DENND1B	DENN/MADD domain containing 1B	-	-	1.086	2.123	2.67e-10	3.94e-07	string-db&nbsp;ihop-net	2.1228	up
Gga.19206.1.S1_at			-	-	-2.641	-6.239	2.838e-10	3.989e-07	-	6.23935	down
Gga.10625.1.S1_at	PLCXD3	phosphatidylinositol-specific phospholipase C, X domain containing 3	-	-	-1.849	-3.602	3.736e-10	5.014e-07	string-db&nbsp;ihop-net	3.60238	down
Gga.4977.1.S1_at	MSX2	msh homeobox 2	-	-	1.877	3.673	4.754e-10	6.102e-07	string-db&nbsp;ihop-net	3.67293	up
Gga.2354.1.S1_at			-	-	2.033	4.093	5.434e-10	6.684e-07	-	4.09288	up
GgaAffx.7081.1.S1_at	RASSF9	Ras association (RalGDS/AF-6) domain family (N-terminal) member 9	-	-	1.5	2.829	6.043e-10	7.135e-07	string-db&nbsp;ihop-net	2.82867	up
Gga.1817.1.S1_at	SALL1	sal-like 1 (Drosophila)	-	-	-1.466	-2.762	1.017e-09	1.155e-06	string-db&nbsp;ihop-net	2.76212	down
Gga.1657.1.S1_s_at	LMO1	LIM domain only 1 (rhombotin 1)	-	-	-2.286	-4.877	1.23e-09	1.345e-06	string-db&nbsp;ihop-net	4.87724	down
GgaAffx.9882.1.S1_at	ROBO2	roundabout, axon guidance receptor, homolog 2 (Drosophila)	-	-	1.108	2.155	1.295e-09	1.365e-06	string-db&nbsp;ihop-net	2.15477	up
Gga.9618.1.S1_at	UCHL1	ubiquitin carboxyl-terminal esterase L1 (ubiquitin thiolesterase)	-	-	-1.541	-2.91	1.541e-09	1.516e-06	string-db&nbsp;ihop-net	2.91003	down
Gga.1661.2.S1_s_at	ELMO1	engulfment and cell motility 1	-	-	-1.473	-2.776	1.928e-09	1.836e-06	string-db&nbsp;ihop-net	2.77638	down
GgaAffx.22916.2.S1_s_at	DISP1	dispatched homolog 1 (Drosophila)	-	-	1.629	3.094	2.137e-09	1.971e-06	string-db&nbsp;ihop-net	3.094	up
Gga.17559.1.S1_at	PTCH1	patched 1	4340	Hedgehog signaling pathway	-2.489	-5.613	2.718e-09	2.432e-06	string-db&nbsp;ihop-net	5.61282	down
Gga.1710.1.S1_at			-	-	1.488	2.806	3.555e-09	3.087e-06	-	2.80573	up
GgaAffx.8701.1.S1_s_at	NOX3	NADPH oxidase 3	4145	Phagosome	-1.417	-2.671	4.355e-09	3.673e-06	string-db&nbsp;ihop-net	2.67052	down
GgaAffx.20085.1.S1_s_at	SOX5	SRY (sex determining region Y)-box 5	-	-	1.413	2.662	4.525e-09	3.711e-06	string-db&nbsp;ihop-net	2.66208	up
Gga.13001.1.S1_s_at	EFNB2	ephrin-B2	-	-	1.403	2.644	6.505e-09	5.19e-06	string-db&nbsp;ihop-net	2.644	up
Gga.18811.1.S1_at	ANTXR1	anthrax toxin receptor 1	-	-	2.34	5.064	1.411e-08	1.068e-05	string-db&nbsp;ihop-net	5.06416	up
GgaAffx.9522.1.S1_at	PGM5	phosphoglucomutase 5	-	-	1.722	3.3	1.644e-08	1.213e-05	string-db&nbsp;ihop-net	3.29981	up
Gga.7758.1.S1_at	TCERG1L	transcription elongation regulator 1-like	-	-	-2.194	-4.574	1.768e-08	1.243e-05	string-db&nbsp;ihop-net	4.57429	down
Gga.2797.1.S1_s_at	PBX3	pre-B-cell leukemia homeobox 3	-	-	1.023	2.033	2.061e-08	1.415e-05	string-db&nbsp;ihop-net	2.03254	up
GgaAffx.9521.1.S1_at	PGM5	phosphoglucomutase 5	-	-	1.694	3.235	2.153e-08	1.435e-05	string-db&nbsp;ihop-net	3.23475	up
GgaAffx.22150.1.S1_s_at	ADAMTS17	ADAM metallopeptidase with thrombospondin type 1 motif, 17	-	-	1.771	3.414	2.205e-08	1.435e-05	string-db&nbsp;ihop-net	3.4138	up
Gga.157.1.S1_at	RUNX2	runt-related transcription factor 2	-	-	1.264	2.402	2.979e-08	1.871e-05	string-db&nbsp;ihop-net	2.40176	up
Gga.10808.1.S1_at	TLE4	transducin-like enhancer of split 4 (E(sp1) homolog, Drosophila)	-	-	-1.223	-2.334	3.103e-08	1.904e-05	string-db&nbsp;ihop-net	2.33375	down
Gga.9471.1.S1_at	ANGPT1	angiopoietin 1	-	-	-1.425	-2.685	3.336e-08	1.97e-05	string-db&nbsp;ihop-net	2.68504	down
GgaAffx.5267.1.S1_at	LMCD1	LIM and cysteine-rich domains 1	-	-	1.247	2.373	4.022e-08	2.283e-05	string-db&nbsp;ihop-net	2.37304	up
Gga.13859.1.S1_at			-	-	-1.131	-2.19	4.126e-08	2.298e-05	-	2.18966	down
GgaAffx.12050.1.S1_s_at			-	-	1.747	3.356	4.218e-08	2.306e-05	-	3.35594	up
Gga.6926.1.S1_at			-	-	1.714	3.28	4.443e-08	2.342e-05	-	3.28	up
Gga.893.1.S1_a_at	CYP24A1	cytochrome P450, family 24, subfamily A, polypeptide 1	100	Steroid biosynthesis	-2.244	-4.736	4.679e-08	2.423e-05	string-db&nbsp;ihop-net	4.7364	down
Gga.14494.1.S1_at	MSX2	msh homeobox 2	-	-	1.498	2.824	4.78e-08	2.433e-05	string-db&nbsp;ihop-net	2.8238	up
Gga.12111.1.S1_at	ANGPTL1	angiopoietin-like 1	-	-	1.084	2.119	5.147e-08	2.533e-05	string-db&nbsp;ihop-net	2.11921	up
GgaAffx.10841.1.S1_s_at	LMO7	LIM domain 7	4520	Adherens junction	-1.099	-2.141	5.293e-08	2.546e-05	string-db&nbsp;ihop-net	2.14147	down
GgaAffx.8673.1.S1_at	OPRM1	opioid receptor, mu 1	4080	Neuroactive ligand-receptor interaction	-1.788	-3.452	5.999e-08	2.769e-05	string-db&nbsp;ihop-net	3.45225	down
GgaAffx.3294.1.S1_at	SYT9	synaptotagmin IX	-	-	-1.485	-2.799	6.004e-08	2.769e-05	string-db&nbsp;ihop-net	2.79869	down
Gga.17362.1.S1_s_at			-	-	-1.08	-2.115	6.905e-08	3.136e-05	-	2.11468	down
Gga.7604.2.S1_a_at	PLSCR1	phospholipid scramblase 1	-	-	1.293	2.451	7.38e-08	3.301e-05	string-db&nbsp;ihop-net	2.45106	up
GgaAffx.21250.1.S1_s_at	C9ORF58	allograft inflammatory factor 1-like	-	-	1.49	2.809	8.36e-08	3.684e-05	string-db&nbsp;ihop-net	2.80853	up
Gga.8114.1.S1_at			-	-	1.642	3.121	9.041e-08	3.813e-05	-	3.12099	up
Gga.19740.1.S1_at			-	-	-1.53	-2.887	9.386e-08	3.902e-05	-	2.88742	down
Gga.1445.1.S1_at			-	-	1.191	2.283	1.002e-07	4.037e-05	-	2.28297	up
GgaAffx.5913.1.S1_at	TDO2	tryptophan 2,3-dioxygenase	380	Tryptophan metabolism	1.195	2.29	1.05e-07	4.133e-05	string-db&nbsp;ihop-net	2.2896	up
GgaAffx.1489.1.S1_at	GALNT9	UDP-N-acetyl-alpha-D-galactosamine:polypeptide N-acetylgalactosaminyltransferase 9 (GalNAc-T9)	512	Mucin type O-Glycan biosynthesis	-1.669	-3.18	1.161e-07	4.511e-05	string-db&nbsp;ihop-net	3.18001	down
Gga.4179.1.S1_at	NEFM	neurofilament, medium polypeptide	-	-	2.247	4.748	1.215e-07	4.66e-05	string-db&nbsp;ihop-net	4.7485	up
GgaAffx.21783.1.S1_s_at	HAND2	heart and neural crest derivatives expressed 2	-	-	-1.887	-3.698	1.287e-07	4.871e-05	string-db&nbsp;ihop-net	3.69828	down
Gga.7604.1.S1_at	PLSCR1	phospholipid scramblase 1	-	-	1.302	2.466	1.534e-07	5.732e-05	string-db&nbsp;ihop-net	2.46578	up
GgaAffx.9480.1.A1_at	ENC1	ectodermal-neural cortex 1 (with BTB domain)	-	-	-1.016	-2.022	1.66e-07	6.125e-05	string-db&nbsp;ihop-net	2.02233	down
Gga.17131.1.S1_at			-	-	1.212	2.317	1.685e-07	6.137e-05	-	2.31714	up
Gga.14136.1.S1_at			-	-	-1.43	-2.695	1.705e-07	6.137e-05	-	2.69468	down
Gga.13825.1.S1_at			-	-	1.192	2.284	1.885e-07	6.644e-05	-	2.28415	up
Gga.17431.1.S1_at			-	-	-1.479	-2.787	1.915e-07	6.644e-05	-	2.78682	down
GgaAffx.9910.1.S1_s_at	GRIN3A	glutamate receptor, ionotropic, N-methyl-D-aspartate 3A	4080	Neuroactive ligand-receptor interaction	-1.256	-2.388	1.921e-07	6.644e-05	string-db&nbsp;ihop-net	2.38797	down
GgaAffx.20432.1.S1_at	GALNT9	UDP-N-acetyl-alpha-D-galactosamine:polypeptide N-acetylgalactosaminyltransferase 9 (GalNAc-T9)	512	Mucin type O-Glycan biosynthesis	-1.547	-2.922	2.091e-07	7.094e-05	string-db&nbsp;ihop-net	2.922	down
Gga.90.1.S1_at	MEOX2	mesenchyme homeobox 2	-	-	1.62	3.075	2.461e-07	8.163e-05	string-db&nbsp;ihop-net	3.0746	up
Gga.738.1.S1_at	GSC	goosecoid homeobox	-	-	1.367	2.579	2.773e-07	8.995e-05	string-db&nbsp;ihop-net	2.57886	up
GgaAffx.10404.1.S1_at	KHDRBS2	KH domain containing, RNA binding, signal transduction associated 2	-	-	1.066	2.093	3.053e-07	9.498e-05	string-db&nbsp;ihop-net	2.09348	up
Gga.4309.1.S1_at	SOX8	SRY (sex determining region Y)-box 8	-	-	2.15	4.438	3.055e-07	9.498e-05	string-db&nbsp;ihop-net	4.43849	up
GgaAffx.9882.3.S1_at	ROBO2	roundabout, axon guidance receptor, homolog 2 (Drosophila)	-	-	1.07	2.1	3.089e-07	9.498e-05	string-db&nbsp;ihop-net	2.09965	up
Gga.9562.1.S1_at	DISP1	dispatched homolog 1 (Drosophila)	-	-	2.438	5.418	3.359e-07	0.0001022	string-db&nbsp;ihop-net	5.41844	up
GgaAffx.22330.1.S1_at	TFAP2C	transcription factor AP-2 gamma (activating enhancer binding protein 2 gamma)	-	-	-1.158	-2.231	3.457e-07	0.0001039	string-db&nbsp;ihop-net	2.23082	down
Gga.16374.1.S1_at	RERG	RAS-like, estrogen-regulated, growth inhibitor	-	-	1.184	2.272	3.485e-07	0.0001039	string-db&nbsp;ihop-net	2.27176	up
GgaAffx.21787.1.S1_s_at	BETA3	bHLH transcription factor beta3	-	-	-1.932	-3.817	3.611e-07	0.0001066	string-db&nbsp;ihop-net	3.8166	down
Gga.9476.1.S1_at	ROR1	receptor tyrosine kinase-like orphan receptor 1	-	-	1.162	2.237	3.795e-07	0.0001109	string-db&nbsp;ihop-net	2.23696	up
Gga.3037.1.S1_s_at	CHRDL1	chordin-like 1	-	-	-1.532	-2.891	3.899e-07	0.0001129	string-db&nbsp;ihop-net	2.89122	down
Gga.9526.1.S1_s_at	SYNE1	spectrin repeat containing, nuclear envelope 1	-	-	1.078	2.11	4.336e-07	0.0001243	string-db&nbsp;ihop-net	2.11049	up
Gga.9970.1.S1_at	HEXB	hexosaminidase B (beta polypeptide)	00511 00520 00531 00603 00604 04142	Other glycan degradation, Amino sugar and nucleotide sugar metabolism, Glycosaminoglycan degradation, Glycosphingolipid biosynthesis - globo series, Glycosphingolipid biosynthesis - ganglio series, Lysosome	-1.001	-2.001	4.434e-07	0.0001259	string-db&nbsp;ihop-net	2.00133	down
GgaAffx.21560.1.S1_at			-	-	-1.407	-2.652	4.574e-07	0.0001286	-	2.65213	down
GgaAffx.9993.1.S1_at			-	-	1.774	3.421	5.18e-07	0.0001403	-	3.42112	up
Gga.888.1.S1_at	COL6A3	collagen, type VI, alpha 3	04510 04512	Focal adhesion, ECM-receptor interaction	1.027	2.037	5.686e-07	0.0001526	string-db&nbsp;ihop-net	2.03721	up
Gga.93.1.S1_at	LIX1	Lix1 homolog	-	-	1.729	3.315	5.748e-07	0.0001529	string-db&nbsp;ihop-net	3.31495	up
Gga.16773.1.S1_at			-	-	-1.111	-2.16	6.24e-07	0.000163	-	2.1604	down
Gga.10167.1.S1_at	NTS	neurotensin	-	-	2.882	7.374	6.689e-07	0.0001732	string-db&nbsp;ihop-net	7.37393	up
Gga.686.1.S1_at	BMP4	bone morphogenetic protein 4	04340 04350	Hedgehog signaling pathway, TGF-beta signaling pathway	1.062	2.088	7.673e-07	0.0001955	string-db&nbsp;ihop-net	2.08821	up
Gga.17110.1.S1_at			-	-	-1.038	-2.053	7.681e-07	0.0001955	-	2.05268	down
Gga.167.1.S1_at	SALL3	sal-like 3 (Drosophila)	-	-	-1.577	-2.983	8.516e-07	0.0002113	string-db&nbsp;ihop-net	2.98331	down
Gga.16780.1.S1_at	KLHL5	kelch-like family member 5	-	-	-1.001	-2.002	9.526e-07	0.0002344	string-db&nbsp;ihop-net	2.00151	down
GgaAffx.25873.1.S1_s_at	KLHL5	kelch-like family member 5	-	-	-1.133	-2.194	9.643e-07	0.0002353	string-db&nbsp;ihop-net	2.19368	down
Gga.1625.1.S1_at			-	-	-1.742	-3.345	1.092e-06	0.00026	-	3.34477	down
GgaAffx.25710.1.S1_at	CA10	carbonic anhydrase X	-	-	1.252	2.382	1.103e-06	0.0002605	string-db&nbsp;ihop-net	2.38202	up
Gga.4974.1.S1_at	VCAN	versican	4514	Cell adhesion molecules (CAMs)	1.007	2.01	1.133e-06	0.0002655	string-db&nbsp;ihop-net	2.01006	up
Gga.3259.1.S1_at	ANGPT2	angiopoietin 2	-	-	-2.291	-4.894	1.208e-06	0.0002764	string-db&nbsp;ihop-net	4.89438	down
Gga.18787.1.S1_at			-	-	1.182	2.269	1.378e-06	0.0003058	-	2.26947	up
Gga.7500.1.S1_at			-	-	-1.109	-2.157	1.41e-06	0.0003084	-	2.15661	down
GgaAffx.3291.1.S1_at	SYT9	synaptotagmin IX	-	-	-1.026	-2.037	1.436e-06	0.0003117	string-db&nbsp;ihop-net	2.03671	down
GgaAffx.21413.1.S1_s_at	ZBTB16	zinc finger and BTB domain containing 16	-	-	1.593	3.017	1.53e-06	0.0003297	string-db&nbsp;ihop-net	3.01731	up
GgaAffx.916.1.S1_at			-	-	1.211	2.315	1.546e-06	0.0003307	-	2.31475	up
GgaAffx.8903.3.S1_at	ARHGAP18	Rho GTPase activating protein 18	-	-	1.006	2.009	1.637e-06	0.0003428	string-db&nbsp;ihop-net	2.00854	up
Gga.14842.1.S1_at	RALGAPA1	Ral GTPase activating protein, alpha subunit 1 (catalytic)	-	-	1.249	2.376	1.747e-06	0.0003606	string-db&nbsp;ihop-net	2.37631	up
Gga.7316.1.S1_at			-	-	2.334	5.042	1.782e-06	0.0003652	-	5.04237	up
Gga.1680.1.A1_at	FGFR2	fibroblast growth factor receptor 2	04010 04144 04810	MAPK signaling pathway, Endocytosis, Regulation of actin cytoskeleton	1.417	2.671	1.889e-06	0.0003846	string-db&nbsp;ihop-net	2.67082	up
Gga.5101.1.S1_at	ZBTB16	zinc finger and BTB domain containing 16	-	-	1.335	2.523	2.028e-06	0.0004097	string-db&nbsp;ihop-net	2.52304	up
Gga.957.1.S1_at			-	-	-1.204	-2.304	2.079e-06	0.0004147	-	2.3041	down
Gga.6424.1.S1_s_at			-	-	-1.812	-3.512	2.115e-06	0.0004157	-	3.5122	down
Gga.156.1.S1_at	NBL1	neuroblastoma, suppression of tumorigenicity 1	-	-	1.567	2.963	2.393e-06	0.0004617	string-db&nbsp;ihop-net	2.96327	up
Gga.15979.1.S1_at	AKAP13	A kinase (PRKA) anchor protein 13	-	-	1.088	2.126	2.456e-06	0.0004707	string-db&nbsp;ihop-net	2.12624	up
GgaAffx.6790.1.S1_at			-	-	-1.759	-3.384	2.516e-06	0.0004752	-	3.38421	down
Gga.19232.1.S1_at			-	-	-1.173	-2.255	2.622e-06	0.0004899	-	2.25472	down
Gga.8880.1.S1_at	MME	membrane metallo-endopeptidase	4614	Renin-angiotensin system	-1.79	-3.459	2.721e-06	0.0005051	string-db&nbsp;ihop-net	3.45921	down
Gga.8329.1.S1_at	PRKCH	protein kinase C, eta	04270 04530	Vascular smooth muscle contraction, Tight junction	-1.204	-2.303	2.781e-06	0.0005114	string-db&nbsp;ihop-net	2.30334	down
Gga.7466.1.S1_at	FAM123A	family with sequence similarity 123A	-	-	-1.669	-3.179	2.806e-06	0.0005114	string-db&nbsp;ihop-net	3.17886	down
Gga.8473.1.S1_s_at	NDRG1	N-myc downstream regulated 1	-	-	1.294	2.452	2.938e-06	0.0005274	string-db&nbsp;ihop-net	2.45228	up
GgaAffx.23114.3.S1_s_at	DAAM2	dishevelled associated activator of morphogenesis 2	4310	Wnt signaling pathway	1.079	2.112	3.707e-06	0.0006437	string-db&nbsp;ihop-net	2.112	up
Gga.9604.1.S1_s_at	UBN2	ubinuclein 2	-	-	1.303	2.468	4.242e-06	0.0007115	string-db&nbsp;ihop-net	2.46781	up
GgaAffx.9495.1.S1_at	GCNT4	glucosaminyl (N-acetyl) transferase 4, core 2	512	Mucin type O-Glycan biosynthesis	-1.203	-2.301	4.285e-06	0.000714	string-db&nbsp;ihop-net	2.30148	down
GgaAffx.24270.1.S1_at	DSEL	dermatan sulfate epimerase-like	-	-	1.236	2.356	4.719e-06	0.000756	string-db&nbsp;ihop-net	2.35619	up
Gga.6245.2.S1_at	NGFR	nerve growth factor receptor	4060	Cytokine-cytokine receptor interaction	1.704	3.258	4.849e-06	0.0007677	string-db&nbsp;ihop-net	3.25845	up
Gga.9316.1.S1_at	HS6ST1	heparan sulfate 6-O-sulfotransferase 1	534	Glycosaminoglycan biosynthesis - heparan sulfate / heparin	1.061	2.087	4.889e-06	0.0007677	string-db&nbsp;ihop-net	2.08663	up
Gga.1363.1.S1_at	CD38	CD38 molecule	00760 04020	Nicotinate and nicotinamide metabolism, Calcium signaling pathway	-1.224	-2.337	5.349e-06	0.0008224	string-db&nbsp;ihop-net	2.33662	down
Gga.19934.1.S1_at	SNAI2	snail homolog 2 (Drosophila)	4520	Adherens junction	-1.223	-2.335	5.77e-06	0.000869	string-db&nbsp;ihop-net	2.33473	down
Gga.696.1.S1_at	BDNF	brain-derived neurotrophic factor	4010	MAPK signaling pathway	1.009	2.013	5.81e-06	0.0008706	string-db&nbsp;ihop-net	2.0131	up
Gga.8081.1.S1_at	FSTL4	follistatin-like 4	-	-	-1.378	-2.599	6.748e-06	0.0009862	string-db&nbsp;ihop-net	2.5994	down
Gga.12988.1.S1_at	COL24A1	collagen, type XXIV, alpha 1	04510 04512	Focal adhesion, ECM-receptor interaction	1.047	2.067	8.051e-06	0.001134	string-db&nbsp;ihop-net	2.0667	up
GgaAffx.22604.1.S1_s_at	COL24A1	collagen, type XXIV, alpha 1	04510 04512	Focal adhesion, ECM-receptor interaction	1.585	2.999	8.59e-06	0.001194	string-db&nbsp;ihop-net	2.99928	up
Gga.2190.2.S1_a_at	SOCS2	suppressor of cytokine signaling 2	04630 04910	Jak-STAT signaling pathway, Insulin signaling pathway	1.701	3.25	8.618e-06	0.001194	string-db&nbsp;ihop-net	3.25032	up
GgaAffx.12589.1.S1_s_at	CCDC88A	coiled-coil domain containing 88A	-	-	2.104	4.298	8.994e-06	0.001229	string-db&nbsp;ihop-net	4.29832	up
GgaAffx.11306.1.S1_at	GAS1	growth arrest-specific 1	4340	Hedgehog signaling pathway	1.779	3.432	9.705e-06	0.001302	string-db&nbsp;ihop-net	3.4325	up
Gga.13051.1.S1_at			-	-	-1.314	-2.486	9.905e-06	0.001317	-	2.48647	down
Gga.17441.1.S1_at	FAM101A	family with sequence similarity 101, member A	-	-	1.136	2.198	1.038e-05	0.001374	string-db&nbsp;ihop-net	2.19821	up
GgaAffx.20563.1.S1_at	BBX	bobby sox homolog (Drosophila)	-	-	1.321	2.498	1.069e-05	0.001403	string-db&nbsp;ihop-net	2.49767	up
GgaAffx.21462.1.S1_at			-	-	1.504	2.837	1.107e-05	0.001441	-	2.83687	up
Gga.18064.1.S1_at	RBM25	RNA binding motif protein 25	3040	Spliceosome	1.11	2.158	1.108e-05	0.001441	string-db&nbsp;ihop-net	2.15804	up
GgaAffx.7983.1.S1_s_at	TLE1	transducin-like enhancer of split 1 (E(sp1) homolog, Drosophila)	-	-	-1.004	-2.006	1.16e-05	0.001495	string-db&nbsp;ihop-net	2.0057	down
GgaAffx.21701.1.S1_at			-	-	1.577	2.983	1.296e-05	0.001635	-	2.9833	up
GgaAffx.5870.1.S1_at	AKAP9	A kinase (PRKA) anchor protein (yotiao) 9	-	-	1.221	2.33	1.311e-05	0.001643	string-db&nbsp;ihop-net	2.33034	up
Gga.16092.1.S1_at			-	-	-1.262	-2.398	1.323e-05	0.001643	-	2.3982	down
Gga.19662.1.S1_at			-	-	1.005	2.008	1.412e-05	0.001731	-	2.00764	up
Gga.919.1.S1_at	DLX5	distal-less homeobox 5	-	-	1.048	2.068	1.413e-05	0.001731	string-db&nbsp;ihop-net	2.0679	up
GgaAffx.3128.1.S1_at	CCDC48	coiled-coil domain containing 48	-	-	-1.126	-2.182	1.48e-05	0.001798	string-db&nbsp;ihop-net	2.18234	down
Gga.18764.1.S1_at			-	-	1.601	3.033	1.495e-05	0.001809	-	3.03268	up
Gga.357.1.S1_at	EFNB2	ephrin-B2	-	-	1.381	2.604	1.678e-05	0.001966	string-db&nbsp;ihop-net	2.60368	up
Gga.17118.1.S1_at			-	-	-1.98	-3.945	1.72e-05	0.001999	-	3.94493	down
GgaAffx.10417.7.S1_s_at	DST	dystonin	-	-	1.753	3.37	1.907e-05	0.002174	string-db&nbsp;ihop-net	3.36972	up
Gga.4624.1.S1_at	ZFHX4	zinc finger homeobox 4	-	-	1.713	3.278	1.966e-05	0.002223	string-db&nbsp;ihop-net	3.27751	up
GgaAffx.6084.3.S1_s_at	CPXM2	carboxypeptidase X (M14 family), member 2	-	-	-1.814	-3.517	2.043e-05	0.002293	string-db&nbsp;ihop-net	3.51661	down
Gga.19781.1.S1_at			-	-	1.471	2.772	2.096e-05	0.002328	-	2.77195	up
GgaAffx.25567.1.S1_at	NEFL	neurofilament, light polypeptide	-	-	1.151	2.221	2.096e-05	0.002328	string-db&nbsp;ihop-net	2.22068	up
Gga.9787.1.S1_at	PNISR	PNN-interacting serine/arginine-rich protein	-	-	1.358	2.563	2.316e-05	0.002542	string-db&nbsp;ihop-net	2.5631	up
Gga.14510.1.S1_s_at	CTDP1	CTD (carboxy-terminal domain, RNA polymerase II, polypeptide A) phosphatase, subunit 1	-	-	1.577	2.983	2.367e-05	0.002565	string-db&nbsp;ihop-net	2.98292	up
Gga.1669.1.S1_a_at	FGF12	fibroblast growth factor 12	04010 04810	MAPK signaling pathway, Regulation of actin cytoskeleton	-1.011	-2.015	2.474e-05	0.002628	string-db&nbsp;ihop-net	2.01529	down
Gga.13574.1.S1_at	FSTL4	follistatin-like 4	-	-	-1.43	-2.694	2.595e-05	0.002727	string-db&nbsp;ihop-net	2.69423	down
Gga.15058.1.S1_at	TULP4	tubby like protein 4	-	-	1.014	2.019	2.997e-05	0.00301	string-db&nbsp;ihop-net	2.01913	up
GgaAffx.20104.1.S1_s_at	POSTN	periostin, osteoblast specific factor	-	-	1.369	2.584	3.079e-05	0.003081	string-db&nbsp;ihop-net	2.5837	up
GgaAffx.25933.1.S1_at	PITPNC1	phosphatidylinositol transfer protein, cytoplasmic 1	-	-	1.247	2.373	3.273e-05	0.003231	string-db&nbsp;ihop-net	2.37279	up
Gga.8352.1.S1_at	LAMA2	laminin, alpha 2	04510 04512	Focal adhesion, ECM-receptor interaction	1.084	2.12	3.352e-05	0.003288	string-db&nbsp;ihop-net	2.11986	up
Gga.10039.1.S1_at	FAP	fibroblast activation protein, alpha	-	-	1.3	2.462	3.719e-05	0.003576	string-db&nbsp;ihop-net	2.46173	up
GgaAffx.10531.1.S1_s_at	GREB1	growth regulation by estrogen in breast cancer 1	-	-	-1.131	-2.19	4.014e-05	0.003762	string-db&nbsp;ihop-net	2.18979	down
Gga.19747.1.S1_s_at	CPXM2	carboxypeptidase X (M14 family), member 2	-	-	-1.3	-2.462	4.059e-05	0.00378	string-db&nbsp;ihop-net	2.46172	down
Gga.4668.1.S1_at	DNER	delta/notch-like EGF repeat containing	-	-	1.329	2.513	4.098e-05	0.003804	string-db&nbsp;ihop-net	2.51289	up
GgaAffx.10082.3.S1_s_at	GRIK1	glutamate receptor, ionotropic, kainate 1	4080	Neuroactive ligand-receptor interaction	1.064	2.091	4.115e-05	0.003808	string-db&nbsp;ihop-net	2.09111	up
Gga.1444.1.S1_at	NPR3	natriuretic peptide receptor C/guanylate cyclase C (atrionatriuretic peptide receptor C)	-	-	-1.254	-2.385	4.165e-05	0.003843	string-db&nbsp;ihop-net	2.38491	down
Gga.8752.1.S1_s_at	SNX10	sorting nexin 10	-	-	-1.218	-2.327	4.183e-05	0.003847	string-db&nbsp;ihop-net	2.32702	down
Gga.10098.1.S1_s_at	FAP	fibroblast activation protein, alpha	-	-	1.173	2.254	4.475e-05	0.003991	string-db&nbsp;ihop-net	2.25428	up
Gga.156.2.S1_a_at	NBL1	neuroblastoma, suppression of tumorigenicity 1	-	-	1.466	2.762	4.677e-05	0.004159	string-db&nbsp;ihop-net	2.76236	up
Gga.6267.1.S1_at	STOM	stomatin	-	-	-1.241	-2.364	5.288e-05	0.004605	string-db&nbsp;ihop-net	2.3635	down
Gga.3950.1.S2_at	BMP2	bone morphogenetic protein 2	04340 04350	Hedgehog signaling pathway, TGF-beta signaling pathway	-1.025	-2.034	5.607e-05	0.004826	string-db&nbsp;ihop-net	2.03445	down
Gga.15812.1.S1_at			-	-	1.204	2.304	5.656e-05	0.004854	-	2.3038	up
Gga.2585.1.S1_at			-	-	-1.125	-2.182	6.399e-05	0.005277	-	2.1816	down
GgaAffx.21680.1.S1_at			-	-	-1.036	-2.051	6.427e-05	0.005285	-	2.05055	down
GgaAffx.25933.3.S1_s_at	PITPNC1	phosphatidylinositol transfer protein, cytoplasmic 1	-	-	1.289	2.444	6.917e-05	0.00561	string-db&nbsp;ihop-net	2.44438	up
GgaAffx.2770.1.S1_at	NCOR1	nuclear receptor corepressor 1	-	-	1.354	2.557	7.214e-05	0.005835	string-db&nbsp;ihop-net	2.55659	up
GgaAffx.23427.1.S1_s_at	SIPA1L2	signal-induced proliferation-associated 1 like 2	-	-	1.161	2.236	7.39e-05	0.005898	string-db&nbsp;ihop-net	2.23646	up
GgaAffx.24962.1.S1_s_at	GREB1	growth regulation by estrogen in breast cancer 1	-	-	-1.065	-2.093	8.118e-05	0.006306	string-db&nbsp;ihop-net	2.09274	down
GgaAffx.10541.1.S1_at	OSR1	odd-skipped related 1 (Drosophila)	-	-	-1.088	-2.125	8.821e-05	0.006715	string-db&nbsp;ihop-net	2.12541	down
Gga.11741.3.S1_a_at	TFPI	tissue factor pathway inhibitor (lipoprotein-associated coagulation inhibitor)	-	-	-1.148	-2.216	9.078e-05	0.006819	string-db&nbsp;ihop-net	2.21584	down
Gga.16331.1.S1_at	RASGRF2	Ras protein-specific guanine nucleotide-releasing factor 2	4010	MAPK signaling pathway	1.205	2.306	9.255e-05	0.0069	string-db&nbsp;ihop-net	2.30571	up
Gga.11668.1.S1_at	NDRG1	N-myc downstream regulated 1	-	-	1.552	2.933	9.287e-05	0.006906	string-db&nbsp;ihop-net	2.93324	up
Gga.409.1.S1_at	WNT5A	wingless-type MMTV integration site family, member 5A	04310 04340 04916	Wnt signaling pathway, Hedgehog signaling pathway, Melanogenesis	-1.222	-2.332	9.417e-05	0.006968	string-db&nbsp;ihop-net	2.33233	down
GgaAffx.23950.1.S1_s_at	CDC14B	CDC14 cell division cycle 14 homolog B (S. cerevisiae)	4110	Cell cycle	1.066	2.094	9.476e-05	0.006994	string-db&nbsp;ihop-net	2.09385	up
Gga.18807.1.S1_x_at			-	-	1.508	2.843	9.504e-05	0.006997	-	2.84328	up
Gga.14894.1.S1_s_at	ZNF236	zinc finger protein 236	-	-	1.19	2.281	0.0001024	0.007302	string-db&nbsp;ihop-net	2.28091	up
Gga.16741.1.S1_s_at	BRD1	bromodomain containing 1	-	-	1.854	3.616	0.0001031	0.007318	string-db&nbsp;ihop-net	3.61622	up
Gga.554.1.S1_at	HGF	hepatocyte growth factor (hepapoietin A; scatter factor)	04060 04510	Cytokine-cytokine receptor interaction, Focal adhesion	1.08	2.114	0.0001034	0.007323	string-db&nbsp;ihop-net	2.11379	up
Gga.6197.1.S1_s_at			-	-	1.64	3.117	0.0001062	0.007482	-	3.11747	up
GgaAffx.24165.1.S1_at	CENPE	centromere protein E, 312kDa	-	-	1.398	2.635	0.0001075	0.00754	string-db&nbsp;ihop-net	2.6348	up
GgaAffx.8485.1.S1_at	SECISBP2L	SECIS binding protein 2-like	-	-	1.1	2.143	0.0001145	0.007877	string-db&nbsp;ihop-net	2.14302	up
Gga.10930.1.S1_at	TSKU	tsukushi, small leucine rich proteoglycan	-	-	-1.006	-2.008	0.0001152	0.007911	string-db&nbsp;ihop-net	2.00771	down
GgaAffx.22386.2.S1_s_at	ATRX	alpha thalassemia/mental retardation syndrome X-linked	-	-	1.58	2.989	0.0001427	0.009343	string-db&nbsp;ihop-net	2.98899	up
GgaAffx.8660.1.S1_at	FAT1	FAT atypical cadherin 1	-	-	1.186	2.275	0.000144	0.009372	string-db&nbsp;ihop-net	2.27519	up
Gga.4154.2.S1_a_at	LSAMP	limbic system-associated membrane protein	-	-	1.425	2.684	0.0001476	0.009554	string-db&nbsp;ihop-net	2.68445	up
Gga.13134.1.S1_at	EFNB2	ephrin-B2	-	-	1.516	2.86	0.0001506	0.009709	string-db&nbsp;ihop-net	2.86046	up
Gga.20062.1.S1_s_at	SIPA1L2	signal-induced proliferation-associated 1 like 2	-	-	1.104	2.15	0.0001564	0.009941	string-db&nbsp;ihop-net	2.14961	up
GgaAffx.21117.1.S1_s_at	ARID4B	AT rich interactive domain 4B (RBP1-like)	-	-	1.365	2.577	0.0001566	0.009941	string-db&nbsp;ihop-net	2.57661	up

## Sheet: All RA ant. vs WT ant.
FeatureID	Symbol	Description	EntrezID	Chrom	ChromLoc	PathwayID	PathDesc	logFC	FC	AveExpr	t	P.Value	adj.P.Val	B
Gga.4733.1.A1_at	NA	NA	NA	-	-	-	-	-2.396	-5.265	9.412	-28.84	4.153e-17	8.993e-13	27.65
GgaAffx.11659.1.S1_at	SRI	sorcin	420538	2	20865799	-	-	4.443	21.75	4.635	28.25	6.092e-17	8.993e-13	27.37
GgaAffx.1771.1.S1_s_at	TMEM132C	transmembrane protein 132C	416809	15	-	-	-	-2.558	-5.89	9.742	-23.39	1.975e-15	1.572e-11	24.61
Gga.15193.1.S1_s_at	ZBTB10	zinc finger and BTB domain containing 10	428366	2	-	-	-	-2.351	-5.103	7.781	-23.3	2.13e-15	1.572e-11	24.55
GgaAffx.12503.1.S1_s_at	USP10	ubiquitin specific peptidase 10	415817	11	16340217	-	-	2.78	6.867	8.643	22.88	2.971e-15	1.754e-11	24.27
GgaAffx.6255.1.S1_s_at	CPSF6	cleavage and polyadenylation specific factor 6, 68kDa	417844	1	35343616	3015	mRNA surveillance pathway	-1.958	-3.886	9.983	-20.05	3.272e-14	1.61e-10	22.22
Gga.4798.1.S1_s_at	GPM6A	glycoprotein M6A	422569	4	43568146	-	-	2.373	5.18	5.041	19.77	4.238e-14	1.787e-10	21.99
Gga.4774.2.S1_a_at	HMGN5	high mobility group nucleosome binding domain 5	422278	4	-	-	-	3.28	9.711	9.283	18.25	1.795e-13	6.623e-10	20.71
GgaAffx.9643.1.S1_at	PCSK5	proprotein convertase subtilisin/kexin type 5	395456	Z	-	-	-	2.119	4.344	5.528	17.46	3.945e-13	1.294e-09	20
Gga.5900.3.S1_a_at	DNAJA4	DnaJ (Hsp40) homolog, subfamily A, member 4	415360	10	-	-	-	-1.766	-3.4	8.54	-16.96	6.653e-13	1.964e-09	19.52
Gga.3127.1.S1_at	NA	NA	NA	-	-	-	-	1.102	2.147	9.807	16.54	1.044e-12	2.801e-09	19.11
GgaAffx.12308.1.S1_s_at	PKP4	plakophilin 4	424328	7	35886567	-	-	-1.827	-3.548	9.199	-16.36	1.259e-12	3.096e-09	18.94
Gga.12054.2.S1_s_at	FUBP3	far upstream element (FUSE) binding protein 3	417184	17	5911623	-	-	2.106	4.306	8.787	16.14	1.599e-12	3.632e-09	18.72
Gga.7172.1.S1_at	NA	NA	NA	-	-	-	-	1.959	3.889	6.901	15.97	1.94e-12	4.091e-09	18.54
Gga.14693.1.S1_s_at	MGAT5	mannosyl (alpha-1,6-)-glycoprotein beta-1,6-N-acetyl-glucosaminyltransferase	424286	7	-	510	N-Glycan biosynthesis	1.42	2.676	5.429	15.27	4.275e-12	8.414e-09	17.8
Gga.2348.1.S1_at	LHX9	LIM homeobox 9	396397	8	2269656	-	-	-2.778	-6.857	4.632	-15.12	5.044e-12	9.307e-09	17.65
Gga.7335.1.S1_at	TNRC6B	trinucleotide repeat containing 6B	418010	1	-	-	-	1.955	3.876	7.708	15.06	5.42e-12	9.413e-09	17.58
Gga.17700.1.S1_at	NA	NA	NA	-	-	-	-	1.987	3.963	4.136	14.87	6.784e-12	1.048e-08	17.37
Gga.4195.1.A1_at	C20H20ORF11	chromosome 20 open reading frame, human C20orf11	419235	20	8779439	-	-	-1.999	-3.997	9.742	-14.83	7.09e-12	1.048e-08	17.33
GgaAffx.24762.2.S1_s_at	NA	NA	NA	-	-	-	-	-1.776	-3.424	9.899	-14.83	7.103e-12	1.048e-08	17.32
Gga.14115.1.S1_at	NA	NA	NA	-	-	-	-	3.244	9.477	7.744	14.75	7.825e-12	1.1e-08	17.23
Gga.8418.1.S1_at	USP4	ubiquitin specific peptidase 4 (proto-oncogene)	415937	12	2803375	-	-	2.049	4.139	5.622	14.59	9.472e-12	1.271e-08	17.05
Gga.2348.3.S1_a_at	LHX9	LIM homeobox 9	396397	8	2269656	-	-	-2.184	-4.544	7.719	-14.52	1.029e-11	1.321e-08	16.97
Gga.14101.1.S1_at	NA	NA	NA	-	-	-	-	1.453	2.738	4.924	14.4	1.185e-11	1.392e-08	16.84
Gga.14523.1.S1_at	NA	NA	NA	-	-	-	-	1.689	3.224	5.649	14.38	1.216e-11	1.392e-08	16.82
Gga.5596.1.S1_at	NA	NA	NA	-	-	-	-	2.909	7.513	6.442	14.35	1.263e-11	1.392e-08	16.78
GgaAffx.12902.1.S1_s_at	PNRC1	proline-rich nuclear receptor coactivator 1	421817	3	75236449	-	-	-1.372	-2.588	11.47	-14.32	1.304e-11	1.392e-08	16.75
GgaAffx.21588.1.S1_at	NA	NA	NA	-	-	-	-	1.7	3.248	10.35	14.31	1.32e-11	1.392e-08	16.74
GgaAffx.13197.1.S1_s_at	PAPOLA	poly(A) polymerase alpha	395878	5	45742523	3015	mRNA surveillance pathway	-1.373	-2.59	8.945	-14.28	1.38e-11	1.404e-08	16.7
Gga.7111.2.S1_s_at	BPTF	bromodomain PHD finger transcription factor	100858895	18	-	-	-	1.707	3.266	5.44	14.15	1.605e-11	1.58e-08	16.55
GgaAffx.7355.1.S1_at	SPOP	speckle-type POZ protein	425528	27	-	-	-	2.404	5.292	6.068	14.11	1.697e-11	1.616e-08	16.5
Gga.18892.1.S1_at	NA	NA	NA	-	-	-	-	1.449	2.731	8.992	13.96	2.038e-11	1.88e-08	16.33
Gga.12149.1.S1_s_at	HNRNPLL	heterogeneous nuclear ribonucleoprotein L-like	416702	3	-	-	-	-0.8885	-1.851	8.339	-13.85	2.34e-11	2.093e-08	16.2
Gga.7098.1.S1_at	NA	NA	NA	-	-	-	-	-1.65	-3.138	9.263	-13.74	2.691e-11	2.337e-08	16.06
Gga.2775.2.S1_a_at	NA	NA	NA	-	-	-	-	1.405	2.647	7.17	13.65	3.027e-11	2.553e-08	15.95
Gga.11096.1.S1_s_at	DCAF6	DDB1 and CUL4 associated factor 6	418438	1	-	-	-	-1.885	-3.693	6.219	-13.59	3.264e-11	2.676e-08	15.88
GgaAffx.1840.2.S1_s_at	ERGIC1	endoplasmic reticulum-golgi intermediate compartment (ERGIC) 1	416205	13	-	-	-	-1.174	-2.257	8.524	-13.47	3.795e-11	3.028e-08	15.73
GgaAffx.21240.1.S1_at	NA	NA	NA	-	-	-	-	1.12	2.174	8.537	13.44	3.931e-11	3.054e-08	15.7
GgaAffx.25241.1.S1_at	FAM168A	family with sequence similarity 168, member A	419066	1	-	-	-	-1.009	-2.013	4.98	-13.29	4.745e-11	3.488e-08	15.52
Gga.8009.1.S1_at	NA	NA	NA	-	-	-	-	-1.039	-2.054	8.981	-13.29	4.771e-11	3.488e-08	15.52
GgaAffx.20087.1.S1_s_at	SALL4	sal-like 4 (Drosophila)	769286	20	13433463	-	-	-2.105	-4.302	7.003	-13.28	4.844e-11	3.488e-08	15.5
Gga.9565.2.S1_a_at	C3H1ORF55	chromosome 3 open reading frame, human C1orf55	421318	3	-	-	-	-0.8246	-1.771	9.003	-13.15	5.703e-11	4.008e-08	15.35
GgaAffx.11519.1.S1_at	RHOG	ras homolog family member G	422207	4	2226155	5132	Salmonella infection	4.248	19	5.141	13.04	6.637e-11	4.557e-08	15.2
GgaAffx.11519.1.S1_s_at	RHOG	ras homolog family member G	422207	4	2226155	5132	Salmonella infection	1.86	3.631	8.266	13	6.977e-11	4.681e-08	15.15
GgaAffx.6720.3.S1_s_at	ZC3H14	zinc finger CCCH-type containing 14	423399	5	42398112	-	-	-0.7997	-1.741	8.246	-12.96	7.295e-11	4.786e-08	15.11
Gga.18649.1.S1_at	NA	NA	NA	-	-	-	-	-2.316	-4.981	9.856	-12.88	8.112e-11	5.05e-08	15.01
Gga.18532.1.S1_at	NA	NA	NA	-	-	-	-	1.06	2.084	5.485	12.88	8.117e-11	5.05e-08	15.01
GgaAffx.25666.1.S1_s_at	CREBRF	CREB3 regulatory factor	416206	13	-	-	-	-1.601	-3.033	6.397	-12.88	8.212e-11	5.05e-08	14.99
GgaAffx.12948.1.S1_s_at	RASGRP3	RAS guanyl releasing protein 3 (calcium and DAG-regulated)	421460	3	30420204	4010	MAPK signaling pathway	1.799	3.48	5.14	12.7	1.032e-10	6.217e-08	14.77
GgaAffx.23155.1.S1_at	RAB21	RAB21, member RAS oncogene family	771383	1	-	-	-	-1.811	-3.508	7.986	-12.69	1.055e-10	6.226e-08	14.75
Gga.4979.1.S1_at	TCF3	transcription factor 3	395146	28	2315138	-	-	-1.265	-2.404	11.67	-12.63	1.139e-10	6.591e-08	14.68
GgaAffx.8764.1.S1_s_at	NA	NA	NA	-	-	-	-	-1.401	-2.642	8.472	-12.59	1.196e-10	6.789e-08	14.63
GgaAffx.11294.1.S1_s_at	NUDCD1	NudC domain containing 1	428379	2	-	-	-	2.398	5.27	5.94	12.56	1.251e-10	6.97e-08	14.59
Gga.13514.1.S1_at	NA	NA	NA	-	-	-	-	1.715	3.282	4.605	12.54	1.284e-10	7.019e-08	14.56
Gga.5492.2.S1_s_at	SUGT1	SGT1, suppressor of G2 allele of SKP1 (S. cerevisiae)	418827	1	165034516	4621	NOD-like receptor signaling pathway	-1.08	-2.114	9.482	-12.52	1.321e-10	7.089e-08	14.54
Gga.8107.1.S1_at	MIR223	microRNA 223	777812	4	242669	-	-	1.053	2.074	4.956	12.48	1.4e-10	7.379e-08	14.48
Gga.6295.2.S1_a_at	NA	NA	NA	-	-	-	-	0.801	1.742	10.78	12.4	1.551e-10	7.949e-08	14.38
Gga.6448.1.S1_s_at	PHLDA2	pleckstrin homology-like domain, family A, member 2	423088	5	12527853	-	-	1.91	3.759	8.679	12.4	1.562e-10	7.949e-08	14.37
Gga.2309.2.A1_s_at	DNAJC9	DnaJ (Hsp40) homolog, subfamily C, member 9	423640	6	4691408	-	-	-1.003	-2.005	9.658	-12.34	1.689e-10	8.449e-08	14.3
Gga.15757.1.S1_at	ACPL2	acid phosphatase-like 2	424815	9	-	-	-	1.377	2.596	4.684	12.31	1.764e-10	8.68e-08	14.26
Gga.11922.1.S1_at	BTF3	basic transcription factor 3	426154	Z	-	-	-	-1.259	-2.394	10.71	-12.28	1.84e-10	8.906e-08	14.22
Gga.3151.1.S2_at	IFNAR2	interferon (alpha, beta and omega) receptor 2	395664	1	104618842	04060, 04620, 04630, 05164, 05168	Cytokine-cytokine receptor interaction, Toll-like receptor signaling pathway, Jak-STAT signaling pathway, Influenza A, Herpes simplex infection	1.025	2.034	9.465	12.26	1.882e-10	8.962e-08	14.19
Gga.4840.1.S1_at	MBNL1	muscleblind-like splicing regulator 1	425033	9	22845444	-	-	1.019	2.026	9.189	12.24	1.95e-10	9.136e-08	14.16
GgaAffx.6764.1.S1_at	ZBTB18	zinc finger and BTB domain containing 18	428580	3	-	-	-	1.419	2.675	5.064	12.2	2.058e-10	9.492e-08	14.11
Gga.2748.1.S1_s_at	ELL	elongation factor RNA polymerase II	420124	28	3666403	-	-	-1.173	-2.255	9.084	-12.13	2.246e-10	1.012e-07	14.02
Gga.17864.1.S1_at	BEND7	BEN domain containing 7	419037	1	-	-	-	1.427	2.689	6.179	12.13	2.263e-10	1.012e-07	14.02
GgaAffx.7851.2.S1_s_at	NID2	nidogen 2 (osteonidogen)	423583	5	-	-	-	-1.496	-2.82	7.405	-12.09	2.39e-10	1.053e-07	13.96
Gga.5398.1.S1_at	AGAP1	ArfGAP with GTPase domain, ankyrin repeat and PH domain 1	424024	7	-	4144	Endocytosis	-1.248	-2.375	8.537	-12.05	2.512e-10	1.09e-07	13.91
GgaAffx.24003.1.S1_x_at	LYRM4	LYR motif containing 4	420874	2	65529218	-	-	1.066	2.094	9.465	12.02	2.621e-10	1.121e-07	13.87
GgaAffx.12040.1.S1_at	TBL1XR1	transducin (beta)-like 1 X-linked receptor 1	426284	9	17416498	4310	Wnt signaling pathway	1.718	3.29	8.127	11.98	2.803e-10	1.182e-07	13.81
GgaAffx.10108.1.S1_at	TTK	TTK protein kinase	421849	3	-	4110	Cell cycle	-1.253	-2.383	8.742	-11.87	3.238e-10	1.346e-07	13.67
Gga.1932.1.S1_at	CRK	v-crk avian sarcoma virus CT10 oncogene homolog	417553	8	5162259; 10696445	04010, 04012, 04510, 04810, 04910	MAPK signaling pathway, ErbB signaling pathway, Focal adhesion, Regulation of actin cytoskeleton, Insulin signaling pathway	-1.402	-2.642	7.081	-11.84	3.388e-10	1.389e-07	13.62
Gga.4316.2.S1_a_at	PAPOLA	poly(A) polymerase alpha	395878	5	45742523	3015	mRNA surveillance pathway	-0.7997	-1.741	10.43	-11.8	3.611e-10	1.45e-07	13.56
Gga.7740.2.A1_at	NA	NA	NA	-	-	-	-	-1.528	-2.883	7.427	-11.79	3.636e-10	1.45e-07	13.56
GgaAffx.9641.1.S1_at	PCSK5	proprotein convertase subtilisin/kexin type 5	395456	Z	-	-	-	1.011	2.016	4.447	11.77	3.776e-10	1.486e-07	13.52
Gga.5302.1.S1_at	NA	NA	NA	-	-	-	-	1.42	2.676	5.491	11.74	3.891e-10	1.511e-07	13.49
Gga.13213.1.S1_s_at	ZNF106	zinc finger protein 106	423234	5	-	-	-	0.8388	1.789	4.007	11.72	4.045e-10	1.551e-07	13.45
GgaAffx.11407.1.S1_s_at	YWHAE	tyrosine 3-monooxygenase/tryptophan 5-monooxygenase activation protein, epsilon polypeptide	417554	19	5189881	04110, 04114	Cell cycle, Oocyte meiosis	1.485	2.799	11.11	11.69	4.234e-10	1.602e-07	13.41
GgaAffx.24250.1.S1_s_at	ARID1B	AT rich interactive domain 1B (SWI1-like)	421650	3	-	-	-	-1.391	-2.622	10.75	-11.68	4.289e-10	1.603e-07	13.39
GgaAffx.20556.1.S1_at	NA	NA	NA	-	-	-	-	0.8443	1.795	5.264	11.57	4.979e-10	1.837e-07	13.25
GgaAffx.21722.1.S1_at	NA	NA	NA	-	-	-	-	1.985	3.959	5.656	11.53	5.3e-10	1.931e-07	13.19
Gga.4912.2.S1_s_at	G3BP1	GTPase activating protein (SH3 domain) binding protein 1	416265	13	12202076	-	-	-1.074	-2.106	11.14	-11.52	5.365e-10	1.931e-07	13.18
Gga.7878.1.S1_at	NA	NA	NA	-	-	-	-	1.176	2.26	4.742	11.51	5.457e-10	1.941e-07	13.16
Gga.12971.1.S1_at	CZH9ORF102	chromosome Z open reading frame, human C9orf102	427469	Z	-	-	-	1.678	3.2	5.719	11.46	5.847e-10	2.055e-07	13.09
Gga.4058.1.S1_at	MARCKS	myristoylated alanine-rich protein kinase C substrate	396473	3	64307536	-	-	-2.325	-5.012	8.745	-11.39	6.481e-10	2.251e-07	12.99
GgaAffx.25988.1.S1_s_at	DAB2	disabled homolog 2, mitogen-responsive phosphoprotein (Drosophila)	427449	Z	-	4144	Endocytosis	1.178	2.263	5.298	11.38	6.627e-10	2.272e-07	12.97
GgaAffx.22314.1.S1_at	NA	NA	NA	-	-	-	-	-1.138	-2.201	8.874	-11.37	6.696e-10	2.272e-07	12.96
GgaAffx.11134.1.S1_at	SPSB4	splA/ryanodine receptor domain and SOCS box containing 4	429129	9	-	-	-	-0.9447	-1.925	7.523	-11.35	6.892e-10	2.312e-07	12.93
Gga.11387.1.S1_s_at	FILIP1L	filamin A interacting protein 1-like	769163	1	-	-	-	-1.148	-2.216	4.853	-11.33	7.096e-10	2.35e-07	12.9
GgaAffx.23577.1.S1_at	SNRK	SNF related kinase	420675	2	41602630	-	-	-0.8725	-1.831	5.409	-11.32	7.165e-10	2.35e-07	12.89
Gga.768.1.S1_at	TGIF1	TGFB-induced factor homeobox 1	396339	2	100479330	-	-	-1.851	-3.607	8.465	-11.3	7.45e-10	2.417e-07	12.86
GgaAffx.515.1.S1_at	PIP5K1C	phosphatidylinositol-4-phosphate 5-kinase, type I, gamma	420072	28	-	00562, 04070, 04144, 04810	Inositol phosphate metabolism, Phosphatidylinositol signaling system, Endocytosis, Regulation of actin cytoskeleton	-0.8301	-1.778	6.416	-11.28	7.578e-10	2.432e-07	12.84
Gga.8276.1.S1_at	NA	NA	NA	-	-	-	-	1.001	2.001	8.592	11.23	8.155e-10	2.589e-07	12.77
Gga.4798.1.S1_at	GPM6A	glycoprotein M6A	422569	4	43568146	-	-	1.47	2.77	3.932	11.21	8.41e-10	2.641e-07	12.74
GgaAffx.23570.1.S1_s_at	CCNI	cyclin I	422634	4	-	-	-	1.679	3.202	6.788	11.18	8.866e-10	2.755e-07	12.69
GgaAffx.462.1.S1_s_at	PPP1R8	protein phosphatase 1, regulatory subunit 8	419564	23	1423642	-	-	-1.149	-2.218	7.823	-11.15	9.255e-10	2.82e-07	12.64
GgaAffx.26659.2.S1_at	FAM21A	family with sequence similarity 21, member A	423772	6	-	-	-	-1.498	-2.825	7.938	-11.15	9.299e-10	2.82e-07	12.64
Gga.15141.1.S1_s_at	HERC1	HECT and RLD domain containing E3 ubiquitin protein ligase family member 1	415367	10	-	4120	Ubiquitin mediated proteolysis	1.145	2.211	3.83	11.14	9.362e-10	2.82e-07	12.63
GgaAffx.25993.1.S1_at	ANAPC7	anaphase promoting complex subunit 7	416838	15	-	04110, 04114, 04120, 04914	Cell cycle, Oocyte meiosis, Ubiquitin mediated proteolysis, Progesterone-mediated oocyte maturation	-0.8968	-1.862	8.187	-11.08	1.033e-09	3.08e-07	12.54
GgaAffx.393.1.S1_at	CAMTA1	calmodulin binding transcription activator 1	419369	21	-	-	-	-1.15	-2.219	5.183	-11.06	1.054e-09	3.113e-07	12.52
GgaAffx.23086.1.S1_s_at	YEATS4	YEATS domain containing 4	771226	1	35387492	-	-	-0.7728	-1.709	9.325	-11.02	1.117e-09	3.241e-07	12.46
GgaAffx.11454.1.S1_s_at	PHB2	prohibitin 2	771124	1	76828253	-	-	-0.807	-1.75	11.9	-11.02	1.12e-09	3.241e-07	12.46
Gga.16425.1.S1_at	IRF2BP2	interferon regulatory factor 2 binding protein 2	428585	3	-	-	-	-1.254	-2.386	7.368	-10.95	1.237e-09	3.52e-07	12.36
GgaAffx.7431.1.S1_at	NUP205	nucleoporin 205kDa	417935	1	-	3013	RNA transport	-0.8332	-1.782	10.99	-10.95	1.244e-09	3.52e-07	12.35
GgaAffx.9392.1.S1_at	MAST4	microtubule associated serine/threonine kinase family member 4	427169	Z	-	-	-	1.441	2.715	6.274	10.95	1.252e-09	3.52e-07	12.35
GgaAffx.4222.1.S1_at	RPRD1B	regulation of nuclear pre-mRNA domain containing 1B	419295	20	10726845	-	-	-1.392	-2.624	7.859	-10.91	1.33e-09	3.705e-07	12.29
GgaAffx.8553.2.S1_s_at	PBX4	pre-B-cell leukemia homeobox 4	426087	Un	-	-	-	-1.401	-2.642	6.953	-10.89	1.374e-09	3.79e-07	12.26
Gga.10036.2.S1_a_at	PSMG1	proteasome (prosome, macropain) assembly chaperone 1	418520	1	107296860	-	-	-0.6807	-1.603	9.509	-10.87	1.397e-09	3.818e-07	12.24
GgaAffx.1603.1.A1_at	NA	NA	NA	-	-	-	-	2.082	4.233	3.927	10.85	1.444e-09	3.911e-07	12.21
Gga.18944.1.S1_a_at	HNRNPA2B1	heterogeneous nuclear ribonucleoprotein A2/B1	420627	2	32317343	-	-	1.094	2.134	9.231	10.83	1.501e-09	4.029e-07	12.17
Gga.15502.1.A1_at	CBX8	chromobox homolog 8	422084	18	-	-	-	-1.099	-2.142	5.153	-10.81	1.532e-09	4.074e-07	12.15
Gga.764.1.S1_at	ACVR2B	activin A receptor, type IIB	374213	2	5721445	04060, 04350	Cytokine-cytokine receptor interaction, TGF-beta signaling pathway	1.124	2.179	9.533	10.8	1.555e-09	4.089e-07	12.14
Gga.5396.1.S1_at	NA	NA	NA	-	-	-	-	1.705	3.261	5.129	10.8	1.565e-09	4.089e-07	12.13
GgaAffx.23477.4.S1_s_at	SEC31A	SEC31 homolog A (S. cerevisiae)	422597	4	45743706	4141	Protein processing in endoplasmic reticulum	-1.255	-2.386	9.361	-10.76	1.661e-09	4.287e-07	12.07
GgaAffx.2674.1.S1_s_at	AGGF1	angiogenic factor with G patch and FHA domains 1	416364	Z	-	-	-	-1.222	-2.333	7.466	-10.76	1.67e-09	4.287e-07	12.07
Gga.13723.1.S1_at	NA	NA	NA	-	-	-	-	-1.293	-2.45	9.416	-10.73	1.736e-09	4.368e-07	12.03
Gga.3175.1.S1_at	NA	NA	NA	-	-	-	-	1.965	3.903	7.454	10.72	1.754e-09	4.368e-07	12.02
GgaAffx.24867.1.S1_s_at	PRDM15	PR domain containing 15	418531	1	-	-	-	1.258	2.392	6.412	10.72	1.755e-09	4.368e-07	12.02
Gga.15210.1.S1_at	NA	NA	NA	-	-	-	-	1.083	2.118	5.114	10.72	1.77e-09	4.368e-07	12.01
Gga.1330.1.S1_s_at	LAMC1	laminin, gamma 1 (formerly LAMB2)	424442	8	-	04510, 04512	Focal adhesion, ECM-receptor interaction	-1.44	-2.712	8.803	-10.72	1.776e-09	4.368e-07	12.01
Gga.1295.1.S1_at	UBE2A	ubiquitin-conjugating enzyme E2A	395672	4	16506437	4120	Ubiquitin mediated proteolysis	-1.127	-2.184	8.795	-10.71	1.79e-09	4.368e-07	12
GgaAffx.22136.1.S1_s_at	BUD13	BUD13 homolog (S. cerevisiae)	428248	24	5088800	-	-	-1.389	-2.618	7.697	-10.68	1.864e-09	4.511e-07	11.96
GgaAffx.21813.1.S1_s_at	RNF114	ring finger protein 114	414881	20	14142076	-	-	-1.009	-2.013	7.413	-10.67	1.891e-09	4.54e-07	11.94
GgaAffx.23423.2.S1_s_at	KCNJ5	potassium inwardly-rectifying channel, subfamily J, member 5	395925	24	-	-	-	-1.097	-2.14	5.826	-10.66	1.926e-09	4.575e-07	11.93
Gga.2348.1.S1_a_at	LHX9	LIM homeobox 9	396397	8	2269656	-	-	-2.147	-4.428	8.172	-10.66	1.937e-09	4.575e-07	11.92
GgaAffx.12023.1.S1_at	TCF3	transcription factor 3	395146	28	2315138	-	-	-1.872	-3.659	9.108	-10.63	2.023e-09	4.739e-07	11.88
Gga.14823.1.A1_at	NA	NA	NA	-	-	-	-	1.27	2.411	5.674	10.62	2.058e-09	4.754e-07	11.86
Gga.10715.1.S1_at	USPL1	ubiquitin specific peptidase like 1	395436	1	174350051	-	-	2.126	4.364	7.636	10.62	2.068e-09	4.754e-07	11.86
Gga.3851.1.S1_at	SNAI1	snail homolog 1 (Drosophila)	396047	20	14137062	4520	Adherens junction	-2.181	-4.534	9.143	-10.61	2.101e-09	4.754e-07	11.84
Gga.5767.1.S1_a_at	SNRNP27	small nuclear ribonucleoprotein 27kDa (U4/U6.U5)	771295	22	-	3040	Spliceosome	-0.8508	-1.804	10.24	-10.61	2.102e-09	4.754e-07	11.84
GgaAffx.4466.1.S1_s_at	HMGN5	high mobility group nucleosome binding domain 5	422278	4	-	-	-	2.531	5.78	9.379	10.6	2.11e-09	4.754e-07	11.84
Gga.3875.1.S1_at	AKT1	v-akt murine thymoma viral oncogene homolog 1	395928	5	51498610	04010, 04012, 04068, 04150, 04210, 04261, 04370, 04510, 04530, 04620, 04630, 04910, 04914, 04920, 05164	MAPK signaling pathway, ErbB signaling pathway, FoxO signaling pathway, mTOR signaling pathway, Apoptosis, Adrenergic signaling in cardiomyocytes, VEGF signaling pathway, Focal adhesion, Tight junction, Toll-like receptor signaling pathway, Jak-STAT signaling pathway, Insulin signaling pathway, Progesterone-mediated oocyte maturation, Adipocytokine signaling pathway, Influenza A	-1.177	-2.262	8.098	-10.59	2.14e-09	4.786e-07	11.82
Gga.7672.2.S1_a_at	PPP6R3	protein phosphatase 6, regulatory subunit 3	423116	5	15837570	-	-	3.049	8.279	5.245	10.58	2.176e-09	4.829e-07	11.81
Gga.1819.1.S1_at	DIO2	deiodinase, iodothyronine, type II	373903	5	39821571	-	-	1.876	3.671	4.647	10.52	2.386e-09	5.257e-07	11.72
Gga.11933.2.S1_a_at	SEC11C	SEC11 homolog C (S. cerevisiae)	426850	Z	-	3060	Protein export	-0.8425	-1.793	8.656	-10.51	2.442e-09	5.341e-07	11.69
Gga.18975.1.S1_at	SEC14L1	SEC14-like 1 (S. cerevisiae)	417350	18	-	-	-	1.154	2.226	7.506	10.5	2.478e-09	5.379e-07	11.68
Gga.2592.1.S1_at	COL5A1	collagen, type V, alpha 1	395568	17	7462511	04510, 04512	Focal adhesion, ECM-receptor interaction	0.8795	1.84	10.01	10.49	2.535e-09	5.461e-07	11.66
Gga.18533.1.S1_at	PLA2R1	phospholipase A2 receptor 1, 180kDa	404304	7	21327981	4145	Phagosome	0.8352	1.784	3.763	10.48	2.553e-09	5.461e-07	11.65
GgaAffx.1822.1.S1_at	DFFA	DNA fragmentation factor, 45kDa, alpha polypeptide	419451	21	-	4210	Apoptosis	-1.392	-2.624	6.86	-10.43	2.743e-09	5.826e-07	11.58
GgaAffx.21467.1.S1_at	NA	NA	NA	-	-	-	-	1.337	2.526	4.968	10.43	2.78e-09	5.862e-07	11.57
Gga.1109.1.S1_at	RAC1	ras-related C3 botulinum toxin substrate 1 (rho family, small GTP binding protein Rac1)	395871	14	8811232	04010, 04145, 04310, 04370, 04510, 04520, 04620, 04810, 05132	MAPK signaling pathway, Phagosome, Wnt signaling pathway, VEGF signaling pathway, Focal adhesion, Adherens junction, Toll-like receptor signaling pathway, Regulation of actin cytoskeleton, Salmonella infection	-1.062	-2.087	9.663	-10.38	2.976e-09	6.231e-07	11.5
Gga.5101.1.S1_at	ZBTB16	zinc finger and BTB domain containing 16	419759	24	-	-	-	-2.059	-4.167	6.597	-10.37	3.026e-09	6.291e-07	11.48
Gga.7973.1.S1_at	EEA1	early endosome antigen 1	417896	1	-	04144, 04145	Endocytosis, Phagosome	1.191	2.283	7.993	10.37	3.053e-09	6.302e-07	11.47
GgaAffx.11524.1.S1_s_at	CCT4	chaperonin containing TCP1, subunit 4 (delta)	395414	3	14682991	-	-	-1.108	-2.155	11.25	-10.36	3.104e-09	6.363e-07	11.46
GgaAffx.2947.1.S1_s_at	TMEM11	transmembrane protein 11	427663	14	4519490	-	-	-1.296	-2.456	8.067	-10.35	3.126e-09	6.364e-07	11.45
Gga.15355.2.S1_a_at	SLC7A4	solute carrier family 7, member 4	427062	15	-	-	-	0.847	1.799	7.356	10.33	3.247e-09	6.565e-07	11.41
Gga.5710.2.S1_a_at	HTRA3	HtrA serine peptidase 3	422868	4	-	-	-	2.919	7.565	4.365	10.3	3.36e-09	6.744e-07	11.38
GgaAffx.26601.1.S1_s_at	ARFGAP1	ADP-ribosylation factor GTPase activating protein 1	419241	20	9132609	4144	Endocytosis	-1.826	-3.545	5.87	-10.3	3.381e-09	6.744e-07	11.37
GgaAffx.11987.1.S1_s_at	PFN2	profilin 2	771904	9	23104913	04810, 05132	Regulation of actin cytoskeleton, Salmonella infection	1.186	2.275	11.35	10.29	3.413e-09	6.762e-07	11.36
Gga.14278.1.S1_at	NA	NA	NA	-	-	-	-	1.157	2.23	5.467	10.29	3.441e-09	6.772e-07	11.36
Gga.7150.1.S1_at	LOC100858006	selenoprotein H-like	100858006	5	-	-	-	-1.573	-2.976	8.843	-10.28	3.5e-09	6.812e-07	11.34
Gga.5109.1.S1_s_at	MYCN	v-myc myelocytomatosis viral related oncogene, neuroblastoma derived	421948	3	98778516	-	-	-1.514	-2.856	10.63	-10.28	3.507e-09	6.812e-07	11.34
GgaAffx.7531.1.S1_s_at	LUC7L2	LUC7-like 2 (S. cerevisiae)	417971	1	48977566	-	-	-1.185	-2.274	9.837	-10.26	3.596e-09	6.939e-07	11.31
Gga.8479.1.S2_at	FUBP1	far upstream element (FUSE) binding protein 1	424551	8	17790799	-	-	-0.6972	-1.621	11.95	-10.25	3.652e-09	7.001e-07	11.3
Gga.6970.1.S1_at	DCTN6	dynactin 6	771257	4	-	-	-	-0.7696	-1.705	9.816	-10.23	3.761e-09	7.163e-07	11.27
GgaAffx.8650.1.S1_at	SENP1	SUMO1/sentrin specific peptidase 1	426185	Un	-	-	-	-3.376	-10.38	8.059	-10.23	3.804e-09	7.188e-07	11.26
Gga.7984.1.S1_at	NA	NA	NA	-	-	-	-	1.886	3.695	7.438	10.22	3.823e-09	7.188e-07	11.25
GgaAffx.6405.2.S1_s_at	HSPA4L	heat shock 70kDa protein 4-like	422496	4	33746859	4141	Protein processing in endoplasmic reticulum	-0.6927	-1.616	8.751	-10.21	3.883e-09	7.255e-07	11.24
Gga.3899.1.S1_a_at	PDGFA	platelet-derived growth factor alpha polypeptide	374196	14	1990488	04010, 04060, 04510, 04540, 04810	MAPK signaling pathway, Cytokine-cytokine receptor interaction, Focal adhesion, Gap junction, Regulation of actin cytoskeleton	-0.8913	-1.855	10.22	-10.2	3.938e-09	7.312e-07	11.22
Gga.8114.1.S1_at	NA	NA	NA	-	-	-	-	-2.001	-4.004	6.5	-10.18	4.099e-09	7.564e-07	11.18
Gga.919.1.S1_at	DLX5	distal-less homeobox 5	373969	2	24580616	-	-	-1.838	-3.574	8.284	-10.16	4.238e-09	7.77e-07	11.15
GgaAffx.23570.1.S1_at	CCNI	cyclin I	422634	4	-	-	-	2.221	4.661	6.488	10.13	4.396e-09	8.011e-07	11.11
GgaAffx.1187.1.A1_at	NA	NA	NA	-	-	-	-	1.602	3.035	5.114	10.12	4.507e-09	8.163e-07	11.09
Gga.4057.1.S1_at	SSBP3	single stranded DNA binding protein 3	395250	8	24073699	-	-	-1.055	-2.077	9.368	-10.1	4.639e-09	8.316e-07	11.06
Gga.16238.1.S1_at	NA	NA	NA	-	-	-	-	-1.289	-2.443	7.49	-10.09	4.688e-09	8.316e-07	11.05
GgaAffx.23866.1.S1_at	C7ORF11	chromosome 2 open reading frame, human C7orf11	776599	2	-	-	-	-1.316	-2.491	5.561	-10.09	4.698e-09	8.316e-07	11.05
GgaAffx.7003.1.S1_at	NA	NA	NA	-	-	-	-	-1.304	-2.469	7.061	-10.09	4.705e-09	8.316e-07	11.05
GgaAffx.10506.1.S1_at	DSCC1	DNA replication and sister chromatid cohesion 1	420358	2	-	-	-	-1.04	-2.056	8.742	-10.06	4.983e-09	8.755e-07	10.99
Gga.15985.1.S1_at	FUBP3	far upstream element (FUSE) binding protein 3	417184	17	5911623	-	-	0.7056	1.631	4.551	10.05	5.021e-09	8.771e-07	10.98
GgaAffx.22965.2.S1_at	TLK1	tousled-like kinase 1	429024	7	-	-	-	-0.7535	-1.686	7.826	-10.05	5.069e-09	8.802e-07	10.97
Gga.4205.2.S1_at	RTN4	reticulon 4	378790	3	-	-	-	1.182	2.269	8.626	10.04	5.102e-09	8.808e-07	10.97
Gga.62.1.S1_at	LIFR	leukemia inhibitory factor receptor alpha	395262	Z	11866371	04060, 04630	Cytokine-cytokine receptor interaction, Jak-STAT signaling pathway	1.383	2.608	8.634	10.03	5.157e-09	8.824e-07	10.96
GgaAffx.9854.1.S1_at	CHD7	chromodomain helicase DNA binding protein 7	421140	2	112612964	-	-	-0.9878	-1.983	9.287	-10.03	5.171e-09	8.824e-07	10.95
GgaAffx.12068.1.S1_s_at	MBNL1	muscleblind-like splicing regulator 1	425033	9	22845444	-	-	1.012	2.016	9.66	10.03	5.205e-09	8.83e-07	10.95
Gga.9004.1.S1_at	NA	NA	NA	-	-	-	-	0.9198	1.892	10.68	10.02	5.257e-09	8.868e-07	10.94
GgaAffx.11717.1.S1_at	PGRMC2	progesterone receptor membrane component 2	422501	4	33880614	-	-	-0.796	-1.736	8.912	-10.01	5.37e-09	9.006e-07	10.92
Gga.686.1.S1_at	BMP4	bone morphogenetic protein 4	396165	5	58454300	04340, 04350	Hedgehog signaling pathway, TGF-beta signaling pathway	-1.467	-2.765	6.052	-9.964	5.776e-09	9.633e-07	10.84
Gga.1259.1.S1_at	KAT5	K(lysine) acetyltransferase 5	395413	Un	-	-	-	-2.599	-6.06	6.673	-9.939	6.012e-09	9.97e-07	10.8
Gga.9866.2.S1_a_at	RALB	v-ral simian leukemia viral oncogene homolog B	424237	7	-	-	-	-0.8507	-1.803	9.052	-9.922	6.181e-09	1.019e-06	10.78
Gga.5622.1.S1_at	NA	NA	NA	-	-	-	-	1.914	3.77	6.904	9.907	6.338e-09	1.04e-06	10.75
Gga.2535.1.S1_at	LTBP1	latent transforming growth factor beta binding protein 1	421461	3	-	-	-	1.237	2.357	9.851	9.902	6.386e-09	1.042e-06	10.75
Gga.16032.1.A1_at	NA	NA	NA	-	-	-	-	-2.977	-7.875	7.27	-9.894	6.467e-09	1.049e-06	10.73
Gga.18661.1.S1_at	SALL4	sal-like 4 (Drosophila)	769286	20	13433463	-	-	-1.224	-2.336	7.659	-9.889	6.527e-09	1.053e-06	10.72
Gga.4774.1.S1_at	HMGN5	high mobility group nucleosome binding domain 5	422278	4	-	-	-	0.9008	1.867	12.84	9.881	6.608e-09	1.06e-06	10.71
Gga.13977.1.S1_s_at	ASPM	asp (abnormal spindle) homolog, microcephaly associated (Drosophila)	424354	8	-	-	-	-0.8261	-1.773	8.977	-9.871	6.714e-09	1.066e-06	10.7
GgaAffx.5267.1.S1_at	LMCD1	LIM and cysteine-rich domains 1	416113	12	-	-	-	-1.397	-2.634	6.297	-9.871	6.72e-09	1.066e-06	10.69
Gga.13240.1.S1_at	NA	NA	NA	-	-	-	-	-1.56	-2.949	8.797	-9.867	6.755e-09	1.066e-06	10.69
Gga.6021.2.S1_a_at	VAPA	VAMP (vesicle-associated membrane protein)-associated protein A, 33kDa	768928	2	98227821	4530	Tight junction	-0.8238	-1.77	10.34	-9.863	6.8e-09	1.068e-06	10.68
Gga.1471.1.S1_at	NA	NA	NA	-	-	-	-	1.777	3.428	7.72	9.843	7.022e-09	1.097e-06	10.65
Gga.17726.1.S1_at	DIDO1	death inducer-obliterator 1	419234	20	-	-	-	-1.46	-2.751	5.668	-9.839	7.069e-09	1.098e-06	10.64
Gga.7331.2.S1_a_at	RAI2	retinoic acid induced 2	418614	1	-	-	-	-1.149	-2.217	6.161	-9.832	7.155e-09	1.106e-06	10.63
Gga.4916.1.S1_s_at	PDCD4	programmed cell death 4 (neoplastic transformation inhibitor)	374191	6	25683192	-	-	-1.282	-2.432	9.642	-9.824	7.248e-09	1.111e-06	10.62
GgaAffx.6433.3.S1_s_at	UROD	uroporphyrinogen decarboxylase	424590	8	-	860	Porphyrin and chlorophyll metabolism	-1.236	-2.355	7.549	-9.822	7.274e-09	1.111e-06	10.62
GgaAffx.9882.3.S1_at	ROBO2	roundabout, axon guidance receptor, homolog 2 (Drosophila)	395291	1	-	-	-	1.367	2.579	5.198	9.819	7.303e-09	1.111e-06	10.61
GgaAffx.12003.1.S1_at	CPSF6	cleavage and polyadenylation specific factor 6, 68kDa	417844	1	35343616	3015	mRNA surveillance pathway	-0.9229	-1.896	11.44	-9.807	7.452e-09	1.128e-06	10.59
Gga.6987.2.S1_a_at	PDCD5	programmed cell death 5	415765	11	-	-	-	-0.8294	-1.777	8.433	-9.78	7.782e-09	1.172e-06	10.55
Gga.14667.1.S1_at	NA	NA	NA	-	-	-	-	0.7316	1.66	4.702	9.759	8.062e-09	1.208e-06	10.51
Gga.17250.1.S1_at	CDKN1B	cyclin-dependent kinase inhibitor 1B (p27, Kip1)	374106	1	72273764	04068, 04110	FoxO signaling pathway, Cell cycle	-1.663	-3.168	8.453	-9.753	8.133e-09	1.213e-06	10.51
Gga.6732.1.S1_at	NA	NA	NA	-	-	-	-	1.254	2.384	9.114	9.749	8.186e-09	1.214e-06	10.5
GgaAffx.2750.1.S1_s_at	RAB27A	RAB27A, member RAS oncogene family	415410	10	7484196	-	-	-1.142	-2.207	6.795	-9.741	8.292e-09	1.217e-06	10.49
GgaAffx.6158.1.A1_at	NA	NA	NA	-	-	-	-	0.6433	1.562	3.742	9.741	8.296e-09	1.217e-06	10.49
GgaAffx.25291.1.S1_at	VAPA	VAMP (vesicle-associated membrane protein)-associated protein A, 33kDa	768928	2	98227821	4530	Tight junction	-0.9138	-1.884	9.363	-9.739	8.325e-09	1.217e-06	10.48
GgaAffx.3568.1.S1_at	CRISPLD2	cysteine-rich secretory protein LCCL domain containing 2	415818	11	-	-	-	1.019	2.027	5.844	9.724	8.528e-09	1.24e-06	10.46
Gga.7826.1.S1_s_at	NDUFA2	NADH dehydrogenase (ubiquinone) 1 alpha subcomplex, 2, 8kDa	768860	13	-	190	Oxidative phosphorylation	-0.8332	-1.782	9.787	-9.705	8.801e-09	1.265e-06	10.43
Gga.1635.2.S1_at	NA	NA	NA	-	-	-	-	-1.185	-2.273	10.87	-9.702	8.848e-09	1.265e-06	10.42
Gga.11604.3.S1_at	NA	NA	NA	-	-	-	-	-1.752	-3.367	9.046	-9.701	8.864e-09	1.265e-06	10.42
Gga.775.1.S1_at	P22	calcium-binding protein	396352	-	-	00740, 00860	Riboflavin metabolism, Porphyrin and chlorophyll metabolism	-2.139	-4.404	7.553	-9.701	8.867e-09	1.265e-06	10.42
GgaAffx.26046.1.S1_at	XPR1	xenotropic and polytropic retrovirus receptor 1	424415	8	-	-	-	-0.9022	-1.869	8.399	-9.674	9.254e-09	1.313e-06	10.38
Gga.10557.1.S1_at	GRID1	glutamate receptor, ionotropic, delta 1	428934	6	-	4080	Neuroactive ligand-receptor interaction	0.8278	1.775	4.664	9.649	9.65e-09	1.361e-06	10.34
Gga.9742.1.S1_s_at	SF3A1	splicing factor 3a, subunit 1, 120kDa	427717	15	10827349	3040	Spliceosome	-1.35	-2.549	10.12	-9.646	9.695e-09	1.361e-06	10.33
GgaAffx.23865.1.S1_s_at	CDK13	cyclin-dependent kinase 13	420766	2	-	-	-	-2.013	-4.037	7.974	-9.644	9.725e-09	1.361e-06	10.33
Gga.1779.1.S1_at	NA	NA	NA	-	-	-	-	0.9503	1.932	9.665	9.63	9.963e-09	1.387e-06	10.31
Gga.2589.1.S1_at	PLCG1	phospholipase C, gamma 1	419175	20	-	00562, 04012, 04020, 04070, 04370	Inositol phosphate metabolism, ErbB signaling pathway, Calcium signaling pathway, Phosphatidylinositol signaling system, VEGF signaling pathway	1.196	2.292	9.255	9.626	1.003e-08	1.39e-06	10.3
Gga.16208.1.S1_at	RIMBP2	RIMS binding protein 2	374105	15	3219108	-	-	1.359	2.565	4.587	9.614	1.022e-08	1.404e-06	10.28
Gga.4318.1.S1_at	FABP7	fatty acid binding protein 7, brain	396246	3	60674294	3320	PPAR signaling pathway	-1.62	-3.073	9.178	-9.612	1.027e-08	1.404e-06	10.28
GgaAffx.26443.1.S1_s_at	PUM1	pumilio homolog 1 (Drosophila)	419554	23	459580	-	-	1.159	2.232	9.427	9.611	1.027e-08	1.404e-06	10.28
Gga.4522.2.S1_a_at	DHX15	DEAH (Asp-Glu-Ala-His) box helicase 15	422813	4	73318424	3040	Spliceosome	-1.131	-2.191	9.286	-9.603	1.042e-08	1.416e-06	10.26
GgaAffx.21056.1.S1_at	NA	NA	NA	-	-	-	-	0.9653	1.952	4.169	9.599	1.047e-08	1.416e-06	10.26
GgaAffx.25083.1.S1_at	ACAP3	ArfGAP with coiled-coil, ankyrin repeat and PH domains 3	419420	21	-	4144	Endocytosis	0.5806	1.495	5.616	9.597	1.051e-08	1.416e-06	10.25
Gga.10759.1.S1_at	DESI1	desumoylating isopeptidase 1	770448	1	-	-	-	-0.937	-1.915	7.476	-9.583	1.076e-08	1.444e-06	10.23
GgaAffx.26771.1.S1_s_at	LIMA1	LIM domain and actin binding 1	426878	LGE22C19W28_E50C23	-	-	-	-0.7747	-1.711	8.673	-9.541	1.154e-08	1.542e-06	10.16
Gga.13109.1.S1_at	PDE1A	phosphodiesterase 1A, calmodulin-dependent	424116	7	-	00230, 04020	Purine metabolism, Calcium signaling pathway	2.112	4.323	5.143	9.53	1.175e-08	1.562e-06	10.14
GgaAffx.11578.1.S1_s_at	KPNA2	karyopherin alpha 2 (RAG cohort 1, importin alpha 1)	417420	18	6953316	5164	Influenza A	-0.7911	-1.73	12.14	-9.521	1.193e-08	1.58e-06	10.13
Gga.6175.2.S1_a_at	LLPH	LLP homolog, long-term synaptic facilitation (Aplysia)	771027	1	34327085	-	-	1.02	2.028	9.203	9.485	1.266e-08	1.667e-06	10.07
Gga.10724.1.S1_at	REL	v-rel avian reticuloendotheliosis viral oncogene homolog	396500	3	2009615	-	-	0.9402	1.919	4.299	9.483	1.27e-08	1.667e-06	10.06
GgaAffx.11716.1.S1_s_at	SHQ1	SHQ1, H/ACA ribonucleoprotein assembly factor	416096	12	-	-	-	-1.182	-2.27	4.85	-9.474	1.29e-08	1.685e-06	10.05
Gga.16180.1.S1_at	KIF7	kinesin family member 7	415488	10	-	-	-	-1.005	-2.006	7.141	-9.46	1.32e-08	1.717e-06	10.03
Gga.329.1.S1_at	HAS2	hyaluronan synthase 2	395594	2	136939293	-	-	1.7	3.249	6.972	9.45	1.342e-08	1.738e-06	10.01
GgaAffx.13186.1.S1_at	SUMO3	SMT3 suppressor of mif two 3 homolog 3 (S. cerevisiae)	770553	9	4665347	3013	RNA transport	-0.7322	-1.661	11.69	-9.431	1.385e-08	1.785e-06	9.979
Gga.4761.4.S1_a_at	NA	NA	NA	-	-	-	-	0.8844	1.846	10.29	9.423	1.403e-08	1.801e-06	9.966
Gga.4599.1.S1_at	MRPS14	mitochondrial ribosomal protein S14	424436	8	-	3010	Ribosome	-1.579	-2.987	8.469	-9.418	1.415e-08	1.808e-06	9.958
GgaAffx.11106.1.S1_s_at	FAM168A	family with sequence similarity 168, member A	419066	1	-	-	-	-1.942	-3.843	5.929	-9.395	1.47e-08	1.86e-06	9.92
Gga.2895.3.S1_at	RAD18	RAD18 homolog (S. cerevisiae)	416114	12	19282101	-	-	0.7237	1.651	3.708	9.394	1.473e-08	1.86e-06	9.918
GgaAffx.24621.1.S1_at	ASXL3	additional sex combs like 3 (Drosophila)	421102	2	-	-	-	-1.807	-3.499	7.727	-9.394	1.474e-08	1.86e-06	9.917
Gga.6236.3.S1_at	SWAP70	SWAP switching B-cell complex 70kDa subunit	423044	5	8716750	-	-	0.71	1.636	7.404	9.381	1.507e-08	1.886e-06	9.895
Gga.18217.1.S1_at	NA	NA	NA	-	-	-	-	0.8284	1.776	4.912	9.38	1.508e-08	1.886e-06	9.895
GgaAffx.22999.1.S1_s_at	COL1A2	collagen, type I, alpha 2	396243	2	23701845	04510, 04512	Focal adhesion, ECM-receptor interaction	0.918	1.889	11.01	9.363	1.553e-08	1.934e-06	9.866
Gga.8808.1.S1_at	NA	NA	NA	-	-	-	-	1.588	3.007	7.695	9.36	1.56e-08	1.935e-06	9.861
GgaAffx.6999.1.S1_at	C3H1ORF124	chromosome 3 open reading frame, human C1orf124	421530	3	-	-	-	-0.9029	-1.87	7.753	-9.349	1.59e-08	1.964e-06	9.842
GgaAffx.23701.1.S1_at	TMEM186	transmembrane protein 186	416641	14	-	-	-	-1.002	-2.003	6.263	-9.345	1.601e-08	1.969e-06	9.835
Gga.4977.1.S1_at	MSX2	msh homeobox 2	395245	13	9128896	-	-	-1.511	-2.85	9.624	-9.342	1.61e-08	1.972e-06	9.83
GgaAffx.7010.1.S1_s_at	EXOC8	exocyst complex component 8	421531	3	39097194	-	-	-1.553	-2.934	5.892	-9.338	1.62e-08	1.976e-06	9.824
GgaAffx.10886.1.S1_at	KPNA3	karyopherin alpha 3 (importin alpha 4)	418870	1	168573973	-	-	-0.9078	-1.876	9.721	-9.335	1.627e-08	1.977e-06	9.819
Gga.4955.1.S1_at	FRZB	frizzled-related protein	395545	7	2280810	-	-	-0.9942	-1.992	10.05	-9.325	1.656e-08	2.004e-06	9.802
Gga.17200.1.S1_at	NA	NA	NA	-	-	-	-	0.8416	1.792	9.232	9.315	1.684e-08	2.03e-06	9.785
Gga.5990.1.S1_at	NA	NA	NA	-	-	-	-	-0.8058	-1.748	8.97	-9.312	1.693e-08	2.031e-06	9.78
GgaAffx.23721.1.S1_at	PDE5A	phosphodiesterase 5A, cGMP-specific	422677	4	-	230	Purine metabolism	-1.82	-3.53	6.058	-9.305	1.711e-08	2.045e-06	9.769
Gga.12599.1.S1_s_at	WDR12	WD repeat domain 12	424089	7	-	-	-	-1.324	-2.504	8.309	-9.277	1.794e-08	2.136e-06	9.722
GgaAffx.12425.1.S1_s_at	NDUFB8	NADH dehydrogenase (ubiquinone) 1 beta subcomplex, 8, 19kDa	423763	6	16971550	190	Oxidative phosphorylation	-0.6219	-1.539	11.22	-9.264	1.834e-08	2.174e-06	9.701
Gga.20044.1.S1_at	NA	NA	NA	-	-	-	-	-1.539	-2.905	7.915	-9.249	1.882e-08	2.222e-06	9.675
Gga.269.1.S1_at	RUNX1T1	runt-related transcription factor 1; translocated to, 1 (cyclin D-related)	395503	2	124826336	-	-	1.345	2.54	7.141	9.246	1.891e-08	2.224e-06	9.67
GgaAffx.9882.1.S1_at	ROBO2	roundabout, axon guidance receptor, homolog 2 (Drosophila)	395291	1	-	-	-	0.9365	1.914	6.487	9.237	1.92e-08	2.25e-06	9.655
Gga.6828.2.S1_a_at	NA	NA	NA	-	-	-	-	2.56	5.896	4.824	9.229	1.948e-08	2.269e-06	9.641
Gga.11451.1.S1_s_at	ELP2	elongator acetyltransferase complex subunit 2	420980	2	-	-	-	-0.8634	-1.819	7.567	-9.227	1.952e-08	2.269e-06	9.639
Gga.16343.1.S1_at	COL14A1	collagen, type XIV, alpha 1	396276	2	136370296	-	-	1.876	3.671	5.193	9.211	2.008e-08	2.324e-06	9.611
Gga.6385.2.S1_a_at	EIF4EBP2	eukaryotic translation initiation factor 4E binding protein 2	769479	6	-	3013	RNA transport	-1.096	-2.138	9.942	-9.205	2.028e-08	2.336e-06	9.601
GgaAffx.845.1.S1_s_at	MAP2K2	mitogen-activated protein kinase kinase 2	396349	28	2557283	04010, 04012, 04068, 04270, 04370, 04540, 04620, 04810, 04910, 04912, 04916, 05164	MAPK signaling pathway, ErbB signaling pathway, FoxO signaling pathway, Vascular smooth muscle contraction, VEGF signaling pathway, Gap junction, Toll-like receptor signaling pathway, Regulation of actin cytoskeleton, Insulin signaling pathway, GnRH signaling pathway, Melanogenesis, Influenza A	-1.904	-3.743	7.668	-9.203	2.033e-08	2.336e-06	9.598
Gga.15783.1.S1_at	NA	NA	NA	-	-	-	-	0.7009	1.626	8.327	9.191	2.076e-08	2.375e-06	9.578
GgaAffx.12752.1.S1_s_at	PPP2R2D	protein phosphatase 2, regulatory subunit B, delta	423970	6	34300957	03015, 04261, 04530	mRNA surveillance pathway, Adrenergic signaling in cardiomyocytes, Tight junction	0.8412	1.792	9.649	9.184	2.101e-08	2.386e-06	9.566
GgaAffx.8049.3.S1_s_at	MCUR1	mitochondrial calcium uniporter regulator 1	420837	2	-	-	-	-1.084	-2.12	6.729	-9.182	2.108e-08	2.386e-06	9.562
Gga.3883.1.S1_x_at	PRELID1	PRELI domain containing 1	395819	13	9529863	-	-	-0.6327	-1.55	11.1	-9.182	2.109e-08	2.386e-06	9.562
Gga.2148.3.S1_a_at	SLC31A1	solute carrier family 31 (copper transporter), member 1	417268	17	-	-	-	0.711	1.637	4.011	9.168	2.161e-08	2.435e-06	9.538
GgaAffx.25344.4.S1_s_at	ABCA3	ATP-binding cassette, sub-family A (ABC1), member 3	416386	14	-	2010	ABC transporters	-1.042	-2.06	5.959	-9.163	2.178e-08	2.445e-06	9.53
Gga.11170.1.S1_at	CCDC117	coiled-coil domain containing 117	416917	15	-	-	-	-1.333	-2.518	5.958	-9.154	2.211e-08	2.473e-06	9.515
GgaAffx.12629.1.S1_s_at	RAE1	ribonucleic acid export 1	419324	20	11984802	03013, 05164	RNA transport, Influenza A	-1.043	-2.061	8.417	-9.149	2.229e-08	2.483e-06	9.507
GgaAffx.10647.1.S1_s_at	NLGN4X	neuroligin 4, X-linked	428006	1	126290134	4514	Cell adhesion molecules (CAMs)	1.161	2.236	4.038	9.137	2.278e-08	2.527e-06	9.485
Gga.4661.2.S1_at	TUBA1C	tubulin, alpha 1c	429035	Un	-	-	-	-1.172	-2.253	11.91	-9.134	2.288e-08	2.527e-06	9.481
Gga.4520.1.S1_s_at	NA	NA	NA	-	-	-	-	-0.8239	-1.77	13.23	-9.132	2.294e-08	2.527e-06	9.478
Gga.2406.2.S1_at	DPY19L1	dpy-19-like 1 (C. elegans)	420743	2	-	-	-	1.244	2.368	4.259	9.125	2.325e-08	2.551e-06	9.465
GgaAffx.6156.1.S1_at	NSL1	NSL1, MIS12 kinetochore complex component	421367	3	21140905	-	-	-0.7472	-1.679	8.336	-9.102	2.418e-08	2.643e-06	9.426
GgaAffx.20212.1.S1_s_at	OTUD3	OTU domain containing 3	426746	21	-	-	-	-0.8095	-1.753	7.706	-9.09	2.466e-08	2.686e-06	9.407
Gga.3122.2.S1_a_at	REXO2	RNA exonuclease 2	419761	24	-	3008	Ribosome biogenesis in eukaryotes	-0.7988	-1.74	9.43	-9.081	2.503e-08	2.71e-06	9.392
Gga.16755.2.S1_at	TAF3	TAF3 RNA polymerase II, TATA box binding protein (TBP)-associated factor, 140kDa	419107	1	4153820	03022, 05168	Basal transcription factors, Herpes simplex infection	1.36	2.566	6.03	9.081	2.506e-08	2.71e-06	9.391
Gga.15728.1.S1_at	RCSD1	RCSD domain containing 1	418443	1	90911603	-	-	1.141	2.206	4.421	9.069	2.557e-08	2.755e-06	9.371
Gga.1077.1.S1_s_at	NA	NA	NA	-	-	-	-	-1.33	-2.514	10.22	-9.049	2.647e-08	2.841e-06	9.336
GgaAffx.10597.1.S1_at	PIGA	phosphatidylinositol glycan anchor biosynthesis, class A	418624	1	121469874	563	Glycosylphosphatidylinositol(GPI)-anchor biosynthesis	-1.258	-2.392	6.753	-9.043	2.674e-08	2.86e-06	9.326
GgaAffx.20445.1.S1_s_at	CEP290	centrosomal protein 290kDa	417887	1	-	-	-	0.9302	1.906	4.809	9.035	2.713e-08	2.886e-06	9.312
Gga.4571.1.S1_s_at	NDUFS2	NADH dehydrogenase (ubiquinone) Fe-S protein 2, 49kDa (NADH-coenzyme Q reductase)	100857596	Un	-	190	Oxidative phosphorylation	-1.174	-2.256	9.933	-9.034	2.718e-08	2.886e-06	9.31
GgaAffx.21135.1.S1_s_at	FGD3	FYVE, RhoGEF and PH domain containing 3	415989	12	-	4810	Regulation of actin cytoskeleton	-1.255	-2.387	8.567	-9.028	2.746e-08	2.906e-06	9.3
GgaAffx.11769.1.S1_s_at	UBQLN4	ubiquilin 4	426353	25	149844	4141	Protein processing in endoplasmic reticulum	-1.175	-2.258	9.21	-9.022	2.77e-08	2.921e-06	9.291
Gga.10967.1.S1_at	NA	NA	NA	-	-	-	-	1.375	2.594	5.767	9.017	2.796e-08	2.937e-06	9.282
GgaAffx.23583.1.S1_s_at	NA	NA	NA	-	-	-	-	-1.412	-2.66	7.93	-8.981	2.973e-08	3.113e-06	9.221
Gga.18944.1.S1_x_at	HNRNPA2B1	heterogeneous nuclear ribonucleoprotein A2/B1	420627	2	32317343	-	-	1.097	2.139	9.536	8.974	3.012e-08	3.135e-06	9.208
GgaAffx.5966.1.S1_at	CDK6	cyclin-dependent kinase 6	420558	2	22843081	04110, 04115	Cell cycle, p53 signaling pathway	-1.398	-2.636	8.23	-8.973	3.016e-08	3.135e-06	9.207
Gga.19052.1.S1_at	C4H20ORF194	chromosome 4 open reading frame, human C20orf194	422945	4	-	-	-	1.327	2.509	4.307	8.951	3.135e-08	3.248e-06	9.168
Gga.9946.1.S1_at	C22ORF32	chromosome 1 open reading frame, human C22orf32	770755	1	-	-	-	-0.6208	-1.538	10.54	-8.943	3.18e-08	3.267e-06	9.154
GgaAffx.11356.2.S1_s_at	NAA25	N(alpha)-acetyltransferase 25, NatB auxiliary subunit	416883	15	6261175	-	-	0.9205	1.893	9.069	8.942	3.184e-08	3.267e-06	9.153
GgaAffx.515.2.S1_s_at	PIP5K1C	phosphatidylinositol-4-phosphate 5-kinase, type I, gamma	420072	28	-	00562, 04070, 04144, 04810	Inositol phosphate metabolism, Phosphatidylinositol signaling system, Endocytosis, Regulation of actin cytoskeleton	-1.093	-2.133	5.432	-8.937	3.208e-08	3.267e-06	9.145
Gga.1465.1.S1_at	GPX1	glutathione peroxidase 1	100857115	12	-	00480, 00590	Glutathione metabolism, Arachidonic acid metabolism	-0.6545	-1.574	11.5	-8.937	3.211e-08	3.267e-06	9.144
Gga.18021.1.A1_at	NA	NA	NA	-	-	-	-	-2.825	-7.086	6.447	-8.937	3.211e-08	3.267e-06	9.144
Gga.11191.1.S1_at	MTMR10	myotubularin related protein 10	415382	10	-	-	-	1.115	2.166	5.571	8.935	3.221e-08	3.267e-06	9.141
GgaAffx.6712.1.S1_at	PRKD3	protein kinase D3	421478	3	-	-	-	-3.52	-11.47	5.936	-8.929	3.257e-08	3.292e-06	9.13
Gga.18472.1.S1_at	PDHA1	pyruvate dehydrogenase (lipoamide) alpha 1	418610	1	119705043	00010, 00020, 00620	Glycolysis / Gluconeogenesis, Citrate cycle (TCA cycle), Pyruvate metabolism	0.8799	1.84	4.843	8.927	3.268e-08	3.292e-06	9.127
Gga.11380.1.S1_at	FRMD3	FERM domain containing 3	427452	Z	-	-	-	1.753	3.37	4.649	8.917	3.325e-08	3.329e-06	9.11
Gga.12605.1.S1_at	CLK1	CDC-like kinase 1	100858576	7	-	-	-	0.699	1.623	9.76	8.916	3.327e-08	3.329e-06	9.109
Gga.7347.1.S1_a_at	MCAT	malonyl CoA:ACP acyltransferase (mitochondrial)	427934	1	-	61	Fatty acid biosynthesis	-0.9132	-1.883	6.587	-8.902	3.411e-08	3.402e-06	9.084
Gga.8510.1.S1_at	NA	NA	NA	-	-	-	-	-1.548	-2.925	11.12	-8.895	3.454e-08	3.432e-06	9.072
GgaAffx.21033.1.S1_at	BCL9	B-cell CLL/lymphoma 9	418456	1	-	-	-	-2.139	-4.403	9.635	-8.893	3.465e-08	3.432e-06	9.069
GgaAffx.25126.1.S1_s_at	RNF219	ring finger protein 219	418805	1	-	-	-	-1.029	-2.04	7.866	-8.875	3.576e-08	3.53e-06	9.037
Gga.15006.1.S1_at	G2E3	G2/M-phase specific E3 ubiquitin protein ligase	423305	5	33414601	-	-	-1.006	-2.008	8.694	-8.862	3.656e-08	3.587e-06	9.015
Gga.1303.1.S1_s_at	FAM53A	family with sequence similarity 53, member A	378905	4	83538380	-	-	-0.7977	-1.738	8.126	-8.862	3.657e-08	3.587e-06	9.015
GgaAffx.5672.1.S1_at	ZZZ3	zinc finger, ZZ-type containing 3	424554	8	-	-	-	-1.209	-2.312	7.067	-8.859	3.678e-08	3.595e-06	9.009
Gga.17737.1.A1_at	NA	NA	NA	-	-	-	-	2.052	4.148	4.305	8.847	3.754e-08	3.657e-06	8.989
GgaAffx.23736.1.S1_s_at	SLC25A17	solute carrier family 25 (mitochondrial carrier; peroxisomal membrane protein, 34kDa), member 17	418004	1	-	4146	Peroxisome	-0.7452	-1.676	8.688	-8.841	3.791e-08	3.682e-06	8.979
Gga.12628.1.S1_at	ABCC6	ATP-binding cassette, sub-family C (CFTR/MRP), member 6	416600	14	7680158	2010	ABC transporters	0.8363	1.786	3.901	8.839	3.809e-08	3.687e-06	8.974
Gga.19361.1.S1_s_at	TNRC6C	trinucleotide repeat containing 6C	417348	18	-	-	-	-1.181	-2.267	6.207	-8.836	3.828e-08	3.693e-06	8.969
Gga.4979.2.S1_at	TCF3	transcription factor 3	395146	28	2315138	-	-	-1.364	-2.573	9.365	-8.827	3.888e-08	3.738e-06	8.954
GgaAffx.20444.1.S1_at	C12H3ORF18	chromosome 12 open reading frame, human C3orf18	415914	12	-	-	-	0.7486	1.68	8.421	8.792	4.133e-08	3.961e-06	8.893
Gga.9565.2.S1_s_at	C3H1ORF55	chromosome 3 open reading frame, human C1orf55	421318	3	-	-	-	-0.8885	-1.851	7.849	-8.78	4.217e-08	4.029e-06	8.873
Gga.1514.1.S1_at	NA	NA	NA	-	-	-	-	-1.205	-2.305	10.76	-8.767	4.318e-08	4.099e-06	8.85
GgaAffx.21583.1.S1_at	ZMIZ1	zinc finger, MIZ-type containing 1	423724	6	-	-	-	-0.8716	-1.83	9.09	-8.766	4.326e-08	4.099e-06	8.848
GgaAffx.11690.1.S1_s_at	TXNDC9	thioredoxin domain containing 9	418702	1	-	-	-	-1.664	-3.168	6.53	-8.763	4.351e-08	4.099e-06	8.842
Gga.5687.4.S1_a_at	KIF2C	kinesin family member 2C	424583	8	-	-	-	-0.9185	-1.89	8.912	-8.762	4.355e-08	4.099e-06	8.841
Gga.4894.1.S1_s_at	NA	NA	NA	-	-	-	-	-0.6186	-1.535	11.55	-8.761	4.36e-08	4.099e-06	8.84
Gga.2354.1.S1_at	NA	NA	NA	-	-	-	-	-1.547	-2.922	9.695	-8.759	4.379e-08	4.104e-06	8.836
GgaAffx.9290.2.S1_s_at	CLSTN3	calsyntenin 3	418297	1	-	-	-	0.8906	1.854	6.984	8.754	4.418e-08	4.115e-06	8.827
GgaAffx.6049.2.S1_s_at	C5H15ORF29	chromosome 5 open reading frame, human C15orf29	423287	5	29292884	-	-	-0.8447	-1.796	7.933	-8.754	4.419e-08	4.115e-06	8.827
Gga.13117.1.S1_at	NA	NA	NA	-	-	-	-	1.121	2.175	6.825	8.742	4.509e-08	4.186e-06	8.807
Gga.13370.1.S1_at	NA	NA	NA	-	-	-	-	1.929	3.807	6.031	8.736	4.556e-08	4.216e-06	8.796
Gga.2148.2.S1_a_at	SLC31A1	solute carrier family 31 (copper transporter), member 1	417268	17	-	-	-	-1.268	-2.408	7.449	-8.733	4.58e-08	4.225e-06	8.791
GgaAffx.25810.3.S1_s_at	CRTC1	CREB regulated transcription coactivator 1	771015	28	-	-	-	-0.8665	-1.823	5.649	-8.731	4.596e-08	4.227e-06	8.788
Gga.3883.1.S1_at	PRELID1	PRELI domain containing 1	395819	13	9529863	-	-	-0.6865	-1.609	10.96	-8.717	4.714e-08	4.321e-06	8.762
GgaAffx.22699.1.S1_at	ATP11B	ATPase, class VI, type 11B	424964	9	-	-	-	-2.001	-4.003	6.702	-8.712	4.756e-08	4.347e-06	8.753
GgaAffx.7307.1.S1_at	CYP27C1	cytochrome P450, family 27, subfamily C, polypeptide 1	424227	7	-	-	-	-1.325	-2.504	7.467	-8.709	4.777e-08	4.353e-06	8.749
GgaAffx.26372.1.S1_at	KIAA0355	KIAA0355	415782	11	-	-	-	-1.408	-2.653	7.236	-8.702	4.837e-08	4.393e-06	8.737
GgaAffx.1633.1.S1_at	BDP1	B double prime 1, subunit of RNA polymerase III transcription initiation factor IIIB	769916	Z	-	-	-	-0.9224	-1.895	6.904	-8.696	4.894e-08	4.431e-06	8.725
GgaAffx.12966.1.S1_s_at	VCPIP1	valosin containing protein (p97)/p47 complex interacting protein 1	428359	2	114881201	-	-	1.676	3.195	5.248	8.686	4.978e-08	4.493e-06	8.708
GgaAffx.11516.1.S1_s_at	LOC416777	septin 2-like	416777	15	708030	-	-	0.5757	1.49	11.55	8.683	5.002e-08	4.493e-06	8.703
GgaAffx.22572.1.S1_s_at	ZBTB34	zinc finger and BTB domain containing 34	417090	17	10257989	-	-	-1.555	-2.939	7.598	-8.683	5.008e-08	4.493e-06	8.702
Gga.8852.2.S1_at	NA	NA	NA	-	-	-	-	2.303	4.935	4.152	8.673	5.095e-08	4.558e-06	8.685
GgaAffx.12984.1.S1_s_at	SNX3	sorting nexin 3	421772	3	66876089	-	-	-0.7182	-1.645	9.824	-8.668	5.136e-08	4.562e-06	8.677
GgaAffx.22982.1.S1_at	TGFB2	transforming growth factor, beta 2	421352	3	-	04010, 04060, 04068, 04110, 04144, 04350	MAPK signaling pathway, Cytokine-cytokine receptor interaction, FoxO signaling pathway, Cell cycle, Endocytosis, TGF-beta signaling pathway	0.9283	1.903	7.54	8.667	5.15e-08	4.562e-06	8.674
GgaAffx.10151.1.S1_s_at	RBM12B	RNA binding motif protein 12B	420223	2	125623601	-	-	-1.103	-2.148	8.254	-8.666	5.157e-08	4.562e-06	8.673
Gga.8903.2.S1_s_at	PPP2R5C	protein phosphatase 2, regulatory subunit B', gamma	423460	5	49283997	03015, 04114, 04261	mRNA surveillance pathway, Oocyte meiosis, Adrenergic signaling in cardiomyocytes	-1.044	-2.062	7.479	-8.665	5.162e-08	4.562e-06	8.672
GgaAffx.26052.1.S1_s_at	UBR4	ubiquitin protein ligase E3 component n-recognin 4	419469	21	-	-	-	-2.056	-4.159	8.744	-8.659	5.217e-08	4.597e-06	8.661
GgaAffx.10607.1.S1_at	GEMIN8	gem (nuclear organelle) associated protein 8	418631	1	-	3013	RNA transport	-0.6472	-1.566	7.363	-8.649	5.318e-08	4.672e-06	8.642
Gga.3240.1.S1_at	HECTD1	HECT domain containing E3 ubiquitin protein ligase 1	423310	5	-	-	-	-0.5803	-1.495	11.57	-8.646	5.343e-08	4.681e-06	8.638
GgaAffx.7704.1.S1_at	HERPUD2	HERPUD family member 2	420742	2	-	-	-	-0.7773	-1.714	8.796	-8.635	5.45e-08	4.76e-06	8.618
GgaAffx.11466.1.S1_at	C5H14ORF169	chromosome 5 open reading frame, human C14orf169	423249	5	25484216	-	-	-1.245	-2.37	9.502	-8.632	5.472e-08	4.765e-06	8.614
Gga.4846.1.S1_at	NR13	anti-apoptotic NR13	395193	10	8397013	-	-	-1.085	-2.121	7.287	-8.621	5.588e-08	4.852e-06	8.593
Gga.5191.1.S1_at	NA	NA	NA	-	-	-	-	-0.7963	-1.737	9.473	-8.619	5.608e-08	4.855e-06	8.589
GgaAffx.25178.1.S1_at	NA	NA	NA	-	-	-	-	-1.076	-2.108	6.704	-8.617	5.628e-08	4.858e-06	8.586
GgaAffx.24354.5.S1_s_at	ITPR2	inositol 1,4,5-trisphosphate receptor, type 2	418212	1	-	04020, 04070, 04114, 04270, 04540, 04912	Calcium signaling pathway, Phosphatidylinositol signaling system, Oocyte meiosis, Vascular smooth muscle contraction, Gap junction, GnRH signaling pathway	-1.206	-2.307	7.711	-8.613	5.662e-08	4.873e-06	8.58
Gga.19972.1.S1_at	NA	NA	NA	-	-	-	-	0.6977	1.622	4.507	8.61	5.693e-08	4.885e-06	8.575
GgaAffx.23649.3.S1_s_at	GTF2I	general transcription factor IIi	417486	19	-	03022, 05168	Basal transcription factors, Herpes simplex infection	-0.8076	-1.75	6.863	-8.608	5.716e-08	4.891e-06	8.571
Gga.6172.1.S1_at	INPP5F	inositol polyphosphate-5-phosphatase F	423932	6	-	-	-	0.9972	1.996	6.697	8.603	5.761e-08	4.915e-06	8.563
Gga.2306.1.S1_at	NA	NA	NA	-	-	-	-	-1.371	-2.586	10.21	-8.599	5.807e-08	4.931e-06	8.555
GgaAffx.25620.1.S1_s_at	AHCYL1	adenosylhomocysteinase-like 1	419803	26	1251359	270	Cysteine and methionine metabolism	-1.358	-2.563	6.304	-8.598	5.813e-08	4.931e-06	8.554
GgaAffx.10004.1.S1_at	HAUS3	HAUS augmin-like complex, subunit 3	771514	4	-	-	-	-1.67	-3.182	8.348	-8.594	5.86e-08	4.957e-06	8.546
Gga.13340.1.S1_s_at	COMMD9	COMM domain containing 9	423161	5	-	-	-	-0.55	-1.464	8.307	-8.591	5.893e-08	4.961e-06	8.54
Gga.395.1.S1_at	LOC395676	osteoblast regulatory factor 3A	395676	-	-	-	-	-1.556	-2.941	8.408	-8.59	5.898e-08	4.961e-06	8.539
Gga.9756.1.S1_at	LPAR1	lysophosphatidic acid receptor 1	427339	Z	66636148	04080, 04540	Neuroactive ligand-receptor interaction, Gap junction	2.389	5.237	6.464	8.588	5.915e-08	4.961e-06	8.536
Gga.4531.1.S1_at	DLGAP4	discs, large (Drosophila) homolog-associated protein 4	419119	20	-	-	-	1.916	3.773	8.481	8.585	5.951e-08	4.963e-06	8.53
GgaAffx.8553.3.S1_at	PBX4	pre-B-cell leukemia homeobox 4	426087	Un	-	-	-	-1.561	-2.95	6.772	-8.584	5.959e-08	4.963e-06	8.529
Gga.6184.1.S1_at	OST4	oligosaccharyltransferase 4 homolog (S. cerevisiae)	100526758	3	-	-	-	-0.6374	-1.556	11.26	-8.583	5.968e-08	4.963e-06	8.528
Gga.16300.1.S1_at	NA	NA	NA	-	-	-	-	1.368	2.581	4.649	8.577	6.035e-08	4.987e-06	8.516
GgaAffx.9165.1.A1_x_at	NA	NA	NA	-	-	-	-	2.238	4.717	5.523	8.576	6.046e-08	4.987e-06	8.514
GgaAffx.5577.1.S1_at	VTI1A	vesicle transport through interaction with t-SNAREs 1A	770885	6	-	4130	SNARE interactions in vesicular transport	-1.052	-2.074	5.833	-8.574	6.069e-08	4.987e-06	8.511
GgaAffx.703.1.S1_at	DCPS	decapping enzyme, scavenger	419716	24	-	3018	RNA degradation	-1.774	-3.419	8.417	-8.574	6.073e-08	4.987e-06	8.51
Gga.2337.1.S1_s_at	SP3	Sp3 transcription factor	395302	7	16579656	-	-	-0.6733	-1.595	10.7	-8.573	6.081e-08	4.987e-06	8.509
GgaAffx.11924.1.S1_s_at	HNRNPA3	heterogeneous nuclear ribonucleoprotein A3	424136	Un	691; 2779	3040	Spliceosome	-1.082	-2.117	12.15	-8.562	6.199e-08	5.069e-06	8.49
GgaAffx.11380.1.S1_s_at	WDR82	WD repeat domain 82	415942	12	2974270	3015	mRNA surveillance pathway	-0.7453	-1.676	9.097	-8.56	6.227e-08	5.078e-06	8.485
GgaAffx.23846.1.S1_at	UBXN4	UBX domain protein 4	424293	7	-	-	-	-0.6007	-1.516	8.631	-8.556	6.269e-08	5.098e-06	8.479
Gga.12977.1.S1_s_at	DDB1	damage-specific DNA binding protein 1, 127kDa	374050	5	412879	03420, 04120	Nucleotide excision repair, Ubiquitin mediated proteolysis	-2.883	-7.378	8.284	-8.548	6.36e-08	5.156e-06	8.464
Gga.14494.1.S1_at	MSX2	msh homeobox 2	395245	13	9128896	-	-	-1.47	-2.77	5.952	-8.546	6.375e-08	5.156e-06	8.462
GgaAffx.6276.1.S1_at	ARHGAP5	Rho GTPase activating protein 5	428883	5	-	4510	Focal adhesion	-1.279	-2.427	7.942	-8.534	6.512e-08	5.252e-06	8.441
GgaAffx.11961.1.S1_s_at	ITFG1	integrin alpha FG-GAP repeat containing 1	415742	11	7064473	-	-	0.916	1.887	8.335	8.528	6.592e-08	5.302e-06	8.429
Gga.10726.1.S1_at	MDM2	MDM2 oncogene, E3 ubiquitin protein ligase	395609	1	35255810	04068, 04110, 04115, 04120, 04144	FoxO signaling pathway, Cell cycle, p53 signaling pathway, Ubiquitin mediated proteolysis, Endocytosis	1.848	3.601	5.808	8.526	6.61e-08	5.302e-06	8.426
Gga.2218.1.S1_at	PTK7	protein tyrosine kinase 7	421257	3	4316604	-	-	-1.188	-2.279	8.715	-8.524	6.631e-08	5.305e-06	8.423
Gga.12161.1.S1_at	BEAN1	brain expressed, associated with NEDD4, 1	415796	11	10927995	-	-	-1.46	-2.752	7.126	-8.517	6.713e-08	5.342e-06	8.41
Gga.1449.1.S1_a_at	NA	NA	NA	-	-	-	-	-1.187	-2.277	9.92	-8.517	6.714e-08	5.342e-06	8.41
Gga.234.1.S1_at	FGF10	fibroblast growth factor 10	395432	Z	13833652	04010, 04810	MAPK signaling pathway, Regulation of actin cytoskeleton	-1.149	-2.217	6.845	-8.506	6.851e-08	5.437e-06	8.39
GgaAffx.10851.1.S1_s_at	PCDH8	protocadherin 8	428065	1	164996465	-	-	-0.7396	-1.67	4.551	-8.502	6.895e-08	5.457e-06	8.384
GgaAffx.1527.1.S1_at	TMEM200A	transmembrane protein 200A	427076	3	-	-	-	-1.013	-2.018	8.77	-8.496	6.972e-08	5.502e-06	8.373
GgaAffx.6375.1.S1_at	ZFAND3	zinc finger, AN1-type domain 3	421430	3	-	-	-	-1.099	-2.142	6.887	-8.494	7.001e-08	5.502e-06	8.368
Gga.12640.1.S1_s_at	WDR33	WD repeat domain 33	424753	9	-	3015	mRNA surveillance pathway	-1.154	-2.225	5.63	-8.493	7.007e-08	5.502e-06	8.368
Gga.729.1.S1_at	AVD	avidin	396260	Z	9023598	-	-	1.875	3.668	4.973	8.49	7.051e-08	5.521e-06	8.361
GgaAffx.4825.1.S1_at	COPS7B	COP9 signalosome subunit 7B	424933	9	-	-	-	-1.146	-2.212	7.922	-8.488	7.077e-08	5.527e-06	8.358
Gga.19149.1.S1_at	GFOD2	glucose-fructose oxidoreductase domain containing 2	415642	11	591976	-	-	-0.7692	-1.704	8.729	-8.474	7.251e-08	5.648e-06	8.333
Gga.4950.1.S1_at	NOTCH2	notch 2	374031	8	4145809	04320, 04330	Dorso-ventral axis formation, Notch signaling pathway	-1.002	-2.002	9.151	-8.462	7.418e-08	5.749e-06	8.311
Gga.12326.1.S1_s_at	MXI1	MAX interactor 1, dimerization protein	423888	6	25367688	-	-	-0.988	-1.983	6.062	-8.461	7.422e-08	5.749e-06	8.31
Gga.8174.1.S1_at	RAB20	RAB20, member RAS oncogene family	418753	1	-	-	-	0.6363	1.554	8.244	8.46	7.439e-08	5.749e-06	8.308
Gga.12026.2.S1_a_at	NENF	neudesin neurotrophic factor	421370	3	-	-	-	-1.171	-2.252	7.521	-8.452	7.541e-08	5.799e-06	8.294
Gga.2381.3.S1_s_at	UBE2D3	ubiquitin-conjugating enzyme E2D 3	422713	4	60519161	04120, 04141	Ubiquitin mediated proteolysis, Protein processing in endoplasmic reticulum	-0.5592	-1.473	10.71	-8.452	7.543e-08	5.799e-06	8.294
Gga.16368.1.S1_at	NA	NA	NA	-	-	-	-	1.017	2.023	6.949	8.449	7.584e-08	5.808e-06	8.289
GgaAffx.6872.1.A1_at	NA	NA	NA	-	-	-	-	0.694	1.618	5.494	8.448	7.6e-08	5.808e-06	8.287
Gga.10777.1.S1_s_at	ERCC6	excision repair cross-complementing rodent repair deficiency, complementation group 6	423785	6	-	3420	Nucleotide excision repair	-1.778	-3.428	6.666	-8.447	7.614e-08	5.808e-06	8.285
Gga.13827.1.S1_at	NA	NA	NA	-	-	-	-	1.548	2.925	4.539	8.438	7.734e-08	5.884e-06	8.269
GgaAffx.25374.1.S1_at	WDR33	WD repeat domain 33	424753	9	-	3015	mRNA surveillance pathway	-0.7238	-1.651	7.642	-8.422	7.96e-08	6.028e-06	8.24
GgaAffx.20666.1.S1_at	NA	NA	NA	-	-	-	-	0.7245	1.652	4.558	8.422	7.963e-08	6.028e-06	8.24
GgaAffx.25926.1.S1_at	SPEN	spen homolog, transcriptional regulator (Drosophila)	419460	21	-	-	-	1.143	2.209	5.488	8.409	8.15e-08	6.142e-06	8.217
Gga.3136.1.S1_at	SDC3	syndecan 3	396343	23	436672	4514	Cell adhesion molecules (CAMs)	-1.664	-3.169	7.492	-8.408	8.162e-08	6.142e-06	8.215
Gga.552.1.S1_at	DIO3	deiodinase, iodothyronine, type III	395939	5	49199796	-	-	-1.869	-3.652	7.628	-8.407	8.176e-08	6.142e-06	8.214
GgaAffx.7995.2.S1_s_at	NAA35	N(alpha)-acetyltransferase 35, NatC auxiliary subunit	427461	Z	40593878	-	-	-0.6095	-1.526	9.327	-8.394	8.372e-08	6.265e-06	8.19
Gga.15505.1.S1_at	NA	NA	NA	-	-	-	-	0.8476	1.8	6.297	8.393	8.382e-08	6.265e-06	8.189
GgaAffx.12829.1.S1_s_at	NELFCD	negative elongation factor complex member C/D	419312	20	11246514	-	-	-0.7641	-1.698	9.485	-8.383	8.54e-08	6.367e-06	8.17
Gga.7111.1.S1_s_at	BPTF	bromodomain PHD finger transcription factor	100858895	18	-	-	-	1.891	3.708	6.814	8.367	8.794e-08	6.54e-06	8.141
GgaAffx.22916.1.S1_at	DISP1	dispatched homolog 1 (Drosophila)	421333	3	-	-	-	-0.7885	-1.727	9.239	-8.359	8.92e-08	6.616e-06	8.127
Gga.8068.1.S1_at	NSMCE1	non-SMC element 1 homolog (S. cerevisiae)	416584	14	-	-	-	-0.9329	-1.909	8.805	-8.353	9.009e-08	6.666e-06	8.117
Gga.14523.1.A1_at	NA	NA	NA	-	-	-	-	-1.566	-2.962	5.859	-8.348	9.105e-08	6.718e-06	8.107
GgaAffx.20868.1.S1_at	NA	NA	NA	-	-	-	-	1.941	3.839	7.584	8.346	9.126e-08	6.718e-06	8.104
GgaAffx.24801.1.S1_at	PHIP	pleckstrin homology domain interacting protein	421854	3	-	-	-	-0.9025	-1.869	5.61	-8.344	9.172e-08	6.736e-06	8.099
Gga.5539.1.S1_at	SDF2	stromal cell-derived factor 2	427832	19	-	-	-	-0.7454	-1.676	8.707	-8.342	9.201e-08	6.74e-06	8.096
GgaAffx.9060.2.S1_s_at	BRD8	bromodomain containing 8	416219	13	9397204	-	-	-1.004	-2.006	8.438	-8.339	9.253e-08	6.761e-06	8.09
Gga.19599.1.S1_at	NA	NA	NA	-	-	-	-	1.166	2.244	4.765	8.337	9.278e-08	6.763e-06	8.088
GgaAffx.24368.1.S1_s_at	NOL6	nucleolar protein 6 (RNA-associated)	100858366	Z	-	3008	Ribosome biogenesis in eukaryotes	-0.8551	-1.809	8.732	-8.335	9.311e-08	6.77e-06	8.084
GgaAffx.23950.1.S1_at	CDC14B	CDC14 cell division cycle 14 homolog B (S. cerevisiae)	427473	Z	-	4110	Cell cycle	-1.082	-2.118	4.845	-8.334	9.338e-08	6.773e-06	8.081
Gga.12684.1.S1_s_at	EXOSC2	exosome component 2	417182	17	5964138	3018	RNA degradation	-0.8329	-1.781	10.45	-8.332	9.365e-08	6.776e-06	8.078
Gga.5710.1.S1_a_at	HTRA3	HtrA serine peptidase 3	422868	4	-	-	-	1.409	2.655	4.399	8.329	9.418e-08	6.792e-06	8.073
Gga.2531.1.S1_at	LOC100858739	uncharacterized LOC100858739	100858739	Z	-	-	-	-1.846	-3.595	7.795	-8.328	9.433e-08	6.792e-06	8.071
Gga.18793.1.S1_at	NA	NA	NA	-	-	-	-	0.9184	1.89	9.758	8.315	9.664e-08	6.941e-06	8.047
Gga.12965.1.S1_s_at	MIS18A	MIS18 kinetochore protein homolog A (S. pombe)	418494	1	-	-	-	0.9644	1.951	8.202	8.309	9.758e-08	6.992e-06	8.037
Gga.13553.1.S1_at	NA	NA	NA	-	-	-	-	-2.233	-4.701	8.556	-8.305	9.838e-08	7.032e-06	8.029
GgaAffx.25538.1.S1_at	RRP9	ribosomal RNA processing 9, small subunit (SSU) processome component, homolog (yeast)	415888	12	-	-	-	-0.9556	-1.939	8.471	-8.299	9.948e-08	7.087e-06	8.018
Gga.16209.1.S1_at	NA	NA	NA	-	-	-	-	-1.44	-2.713	7.605	-8.297	9.983e-08	7.087e-06	8.015
GgaAffx.11377.1.S1_s_at	AGO4	eukaryotic translation initiation factor 2C, 4	419629	23	4163668	-	-	1.007	2.01	9.363	8.296	9.987e-08	7.087e-06	8.014
GgaAffx.24362.1.S1_s_at	COX5A	cytochrome c oxidase subunit Va	769735	10	-	00190, 04260	Oxidative phosphorylation, Cardiac muscle contraction	-0.8996	-1.866	9.633	-8.278	1.032e-07	7.302e-06	7.981
Gga.7235.1.S1_at	DHRS3	dehydrogenase/reductase (SDR family) member 3	419480	21	-	830	Retinol metabolism	1.779	3.431	8.115	8.277	1.034e-07	7.302e-06	7.98
Gga.13787.1.S1_at	NA	NA	NA	-	-	-	-	-1.536	-2.899	9.817	-8.274	1.041e-07	7.316e-06	7.973
GgaAffx.21941.1.S1_at	CARS	cysteinyl-tRNA synthetase	423086	5	12457403	970	Aminoacyl-tRNA biosynthesis	0.8436	1.795	9.641	8.274	1.041e-07	7.316e-06	7.973
Gga.2785.1.S1_s_at	HMGCR	3-hydroxy-3-methylglutaryl-CoA reductase	395145	Z	23867094	900	Terpenoid backbone biosynthesis	-0.7931	-1.733	10.62	-8.265	1.057e-07	7.414e-06	7.957
Gga.13306.1.S1_at	NA	NA	NA	-	-	-	-	-0.9014	-1.868	4.57	-8.262	1.064e-07	7.438e-06	7.951
GgaAffx.11564.1.S1_at	WDSUB1	WD repeat, sterile alpha motif and U-box domain containing 1	424331	7	36025216	-	-	-1.285	-2.437	6.203	-8.261	1.066e-07	7.438e-06	7.949
GgaAffx.9824.3.S1_s_at	MINA	MYC induced nuclear antigen	418436	1	90704597	-	-	-1.054	-2.077	7.537	-8.255	1.077e-07	7.501e-06	7.939
GgaAffx.25198.2.S1_at	FAM76B	family with sequence similarity 76, member B	418994	1	-	-	-	-0.6385	-1.557	3.945	-8.247	1.093e-07	7.589e-06	7.925
Gga.13275.1.S1_s_at	LOC426279	benzodiazapine receptor (peripheral) associated protein 1-like	426279	Un	-	-	-	1.268	2.408	4.868	8.245	1.096e-07	7.595e-06	7.922
GgaAffx.7229.3.S1_s_at	METAP2	methionyl aminopeptidase 2	417912	1	45406753	-	-	-0.5798	-1.495	10.07	-8.242	1.102e-07	7.621e-06	7.916
Gga.2070.2.S1_a_at	ID4	inhibitor of DNA binding 4, dominant negative helix-loop-helix protein	374150	2	59814347	4350	TGF-beta signaling pathway	-0.9002	-1.866	7.677	-8.234	1.119e-07	7.72e-06	7.901
Gga.10377.1.S1_at	NA	NA	NA	-	-	-	-	-1.225	-2.338	8.746	-8.232	1.122e-07	7.724e-06	7.898
GgaAffx.7149.1.S1_at	PLCL2	phospholipase C-like 2	420645	2	-	-	-	-0.8453	-1.797	6.76	-8.23	1.127e-07	7.735e-06	7.894
GgaAffx.7572.1.S1_at	PPM1A	protein phosphatase, Mg2+/Mn2+ dependent, 1A	423525	5	-	4010	MAPK signaling pathway	-0.8351	-1.784	8.164	-8.227	1.133e-07	7.763e-06	7.888
GgaAffx.24817.1.S1_s_at	KIAA1429	KIAA1429	420227	2	-	-	-	-1.001	-2.002	6.787	-8.225	1.137e-07	7.77e-06	7.885
Gga.19617.1.S1_at	CNOT6	CCR4-NOT transcription complex, subunit 6	416293	13	-	3018	RNA degradation	-1.066	-2.093	9.169	-8.222	1.144e-07	7.8e-06	7.879
GgaAffx.21278.1.S1_at	BCL11A	B-cell CLL/lymphoma 11A (zinc finger protein)	421199	3	1831136	-	-	1.195	2.289	9.034	8.22	1.148e-07	7.808e-06	7.875
Gga.6770.2.S1_a_at	BMP7	bone morphogenetic protein 7	395494	20	-	04060, 04350	Cytokine-cytokine receptor interaction, TGF-beta signaling pathway	-1.567	-2.964	8.16	-8.214	1.161e-07	7.878e-06	7.864
GgaAffx.21776.1.S1_s_at	MSX1	msh homeobox 1	396484	4	78388244	-	-	-1.385	-2.611	8.925	-8.212	1.165e-07	7.886e-06	7.861
Gga.16024.1.S1_at	NA	NA	NA	-	-	-	-	-0.6902	-1.613	9.421	-8.209	1.17e-07	7.906e-06	7.856
GgaAffx.8553.1.S1_s_at	PBX4	pre-B-cell leukemia homeobox 4	426087	Un	-	-	-	-0.987	-1.982	7.864	-8.205	1.179e-07	7.943e-06	7.849
GgaAffx.2297.2.S1_s_at	UBLCP1	ubiquitin-like domain containing CTD phosphatase 1	416237	13	9932174	-	-	-0.8098	-1.753	8.412	-8.204	1.181e-07	7.943e-06	7.847
GgaAffx.26295.1.S1_s_at	NA	NA	NA	-	-	-	-	-1.805	-3.493	7.824	-8.202	1.187e-07	7.961e-06	7.842
GgaAffx.21621.1.S1_s_at	LOC100859592	uncharacterized LOC100859592	100859592	1	-	-	-	1.419	2.673	6.369	8.198	1.194e-07	7.993e-06	7.836
Gga.13311.1.S1_s_at	VPS26B	vacuolar protein sorting 26 homolog B (S. pombe)	419738	24	-	-	-	-2.677	-6.397	8.939	-8.197	1.197e-07	7.997e-06	7.833
GgaAffx.23685.1.S1_s_at	LIMD1	LIM domains containing 1	420701	2	-	-	-	-0.819	-1.764	8.318	-8.194	1.203e-07	8.011e-06	7.829
GgaAffx.8574.1.S1_at	ERP44	endoplasmic reticulum protein 44	420994	2	-	-	-	-0.6359	-1.554	9.522	-8.193	1.205e-07	8.011e-06	7.827
Gga.19652.1.S1_at	NA	NA	NA	-	-	-	-	0.7048	1.63	5.174	8.192	1.208e-07	8.011e-06	7.825
GgaAffx.3994.1.S1_s_at	PANK1	pantothenate kinase 1	423792	6	-	770	Pantothenate and CoA biosynthesis	-0.9775	-1.969	6.619	-8.189	1.214e-07	8.027e-06	7.819
GgaAffx.23122.1.S1_s_at	KDM4A	lysine (K)-specific demethylase 4A	424571	8	-	-	-	-1.57	-2.97	7.624	-8.188	1.217e-07	8.027e-06	7.817
Gga.13445.1.S1_at	NEXN	nexilin (F actin binding protein)	424552	8	-	-	-	0.8766	1.836	4.026	8.187	1.219e-07	8.027e-06	7.815
Gga.6057.1.S1_at	HNRNPA0	heterogeneous nuclear ribonucleoprotein A0	416302	13	-	-	-	-0.9889	-1.985	10.12	-8.186	1.221e-07	8.027e-06	7.814
GgaAffx.20716.1.S1_at	NA	NA	NA	-	-	-	-	1.019	2.026	5.238	8.183	1.227e-07	8.049e-06	7.809
GgaAffx.10044.1.S1_at	MDN1	MDN1, midasin homolog (yeast)	421811	3	-	3008	Ribosome biogenesis in eukaryotes	0.8378	1.787	6.164	8.172	1.254e-07	8.206e-06	7.787
Gga.17121.1.S1_s_at	OTUD3	OTU domain containing 3	426746	21	-	-	-	-0.8775	-1.837	6.436	-8.163	1.273e-07	8.315e-06	7.772
GgaAffx.21259.1.S1_at	AHSA2	AHA1, activator of heat shock 90kDa protein ATPase homolog 2 (yeast)	421194	3	2166421	-	-	-0.7353	-1.665	9.354	-8.159	1.284e-07	8.362e-06	7.764
GgaAffx.25778.1.S1_at	TMEM231	transmembrane protein 231	425108	11	-	-	-	-1.096	-2.138	6.861	-8.158	1.286e-07	8.362e-06	7.762
GgaAffx.5641.1.S1_s_at	FAM73A	family with sequence similarity 73, member A	771457	8	-	-	-	-1.292	-2.449	5.052	-8.155	1.293e-07	8.374e-06	7.757
Gga.3020.1.S1_at	ACTR2	ARP2 actin-related protein 2 homolog (yeast)	396147	3	9891301	-	-	-0.89	-1.853	9.922	-8.154	1.294e-07	8.374e-06	7.756
Gga.15832.1.S1_at	NA	NA	NA	-	-	-	-	0.6627	1.583	5.003	8.145	1.317e-07	8.51e-06	7.738
GgaAffx.12187.1.S1_s_at	LYSMD3	LysM, putative peptidoglycan-binding, domain containing 3	427106	Z	59512268	-	-	-1.578	-2.986	8.351	-8.139	1.331e-07	8.564e-06	7.728
Gga.411.1.S1_at	LHX2	LIM homeobox 2	395705	17	9224734	-	-	-1.536	-2.901	8.716	-8.137	1.337e-07	8.564e-06	7.723
GgaAffx.5110.6.S1_s_at	COL4A5	collagen, type IV, alpha 5	422348	4	-	04510, 04512	Focal adhesion, ECM-receptor interaction	-1.938	-3.833	6.913	-8.137	1.337e-07	8.564e-06	7.723
Gga.19305.1.S1_at	RSPO3	R-spondin 3	421715	3	-	-	-	1.142	2.206	8.186	8.136	1.338e-07	8.564e-06	7.723
GgaAffx.13083.1.S1_s_at	FAM49A	family with sequence similarity 49, member A	421949	3	99136709	-	-	0.6684	1.589	10.67	8.135	1.34e-07	8.564e-06	7.721
Gga.385.1.S1_at	DUSP4	dual specificity phosphatase 4	395642	4	48787280	4010	MAPK signaling pathway	-1.046	-2.065	8.509	-8.131	1.351e-07	8.617e-06	7.712
Gga.19297.1.S1_at	NA	NA	NA	-	-	-	-	0.7372	1.667	4.561	8.122	1.373e-07	8.733e-06	7.697
GgaAffx.22887.1.S1_s_at	OLA1	Obg-like ATPase 1	424144	7	16463674	-	-	-0.7664	-1.701	9.638	-8.113	1.397e-07	8.869e-06	7.679
Gga.5448.1.S1_s_at	ARHGAP17	Rho GTPase activating protein 17	416564	14	-	-	-	-1.553	-2.934	8.136	-8.107	1.411e-07	8.937e-06	7.67
Gga.14107.1.A1_at	LRRC59	leucine rich repeat containing 59	422103	18	10650719	-	-	0.6344	1.552	4.387	8.104	1.42e-07	8.978e-06	7.663
Gga.4181.1.S1_s_at	GNB2L1	guanine nucleotide binding protein (G protein), beta polypeptide 2-like 1	417044	16	139264	-	-	-0.6528	-1.572	12.68	-8.1	1.429e-07	9.011e-06	7.657
GgaAffx.20579.1.S1_s_at	NOP56	NOP56 ribonucleoprotein homolog (yeast)	426574	4	18852	3008	Ribosome biogenesis in eukaryotes	-1.581	-2.993	10.3	-8.096	1.439e-07	9.06e-06	7.65
Gga.4090.1.S1_a_at	TNNT3	troponin T type 3 (skeletal, fast)	395761	5	13389730	-	-	0.7465	1.678	4.708	8.085	1.469e-07	9.208e-06	7.629
Gga.14842.1.S1_at	RALGAPA1	Ral GTPase activating protein, alpha subunit 1 (catalytic)	423327	5	-	-	-	-1.485	-2.799	4.01	-8.085	1.469e-07	9.208e-06	7.629
Gga.16383.1.S1_at	DCP2	DCP2 decapping enzyme homolog (S. cerevisiae)	769972	Z	-	3018	RNA degradation	-1.147	-2.214	8.663	-8.074	1.501e-07	9.385e-06	7.608
GgaAffx.3865.1.S1_at	RHEB	Ras homolog enriched in brain	420434	2	-	04150, 04910	mTOR signaling pathway, Insulin signaling pathway	-1.651	-3.14	8.259	-8.072	1.506e-07	9.401e-06	7.604
Gga.11025.1.S1_at	B-G	V-region-like B-G antigen	417047	16	246990	-	-	1.126	2.183	4.145	8.038	1.604e-07	9.988e-06	7.542
GgaAffx.6810.1.S1_at	CPSF2	cleavage and polyadenylation specific factor 2, 100kDa	423416	5	43847339	3015	mRNA surveillance pathway	-1.13	-2.188	8.095	-8.032	1.62e-07	1.007e-05	7.532
GgaAffx.13221.1.S1_s_at	MTPN	myotrophin	395702	1	58357027	-	-	-2.612	-6.113	7.716	-8.027	1.635e-07	1.014e-05	7.522
GgaAffx.9818.5.S1_s_at	PREP	prolyl endopeptidase	421785	3	68127684	-	-	-0.6364	-1.554	8.901	-8.018	1.664e-07	1.03e-05	7.504
GgaAffx.26166.2.S1_s_at	TTYH3	tweety homolog 3 (Drosophila)	416470	14	-	-	-	1.781	3.438	8.469	8.016	1.669e-07	1.031e-05	7.501
GgaAffx.2993.6.S1_at	NA	NA	NA	-	-	-	-	0.7947	1.735	7.156	8.006	1.699e-07	1.047e-05	7.484
Gga.8092.1.S1_at	SDPR	serum deprivation response	424047	7	-	-	-	1.162	2.238	8.205	8.005	1.703e-07	1.047e-05	7.482
Gga.9661.1.S1_at	AKAP9	A kinase (PRKA) anchor protein (yotiao) 9	395695	2	22520594	-	-	-0.6705	-1.592	9.945	-8.002	1.714e-07	1.052e-05	7.475
Gga.5238.1.S1_at	MIR1600	microRNA mir-1600	100315959	1	193524356	-	-	-0.8477	-1.8	8.661	-7.992	1.744e-07	1.068e-05	7.458
Gga.18062.1.S1_at	NA	NA	NA	-	-	-	-	1.542	2.912	4.785	7.989	1.756e-07	1.073e-05	7.451
GgaAffx.9460.1.S1_at	GOPC	golgi-associated PDZ and coiled-coil motif containing	770364	3	-	-	-	-1.877	-3.673	7.72	-7.987	1.762e-07	1.074e-05	7.447
GgaAffx.2960.1.S1_s_at	NA	NA	NA	-	-	-	-	0.9383	1.916	5.652	7.986	1.764e-07	1.074e-05	7.446
GgaAffx.5152.5.S1_s_at	MADD	MAP-kinase activating death domain	423184	5	-	-	-	-0.6825	-1.605	6.081	-7.983	1.774e-07	1.077e-05	7.441
Gga.5002.1.S1_at	MDK	midkine (neurite growth-promoting factor 2)	423196	5	22947727	-	-	-0.6977	-1.622	12.15	-7.982	1.777e-07	1.077e-05	7.439
Gga.1006.2.S1_a_at	TBP	TATA box binding protein	395995	3	40043658	03022, 05168	Basal transcription factors, Herpes simplex infection	-0.723	-1.651	7.921	-7.981	1.78e-07	1.077e-05	7.437
Gga.14384.1.S1_at	NA	NA	NA	-	-	-	-	1.142	2.207	4.971	7.975	1.799e-07	1.086e-05	7.427
GgaAffx.9459.1.S1_s_at	METTL16	methyltransferase like 16	431184	1	78850416	-	-	-0.8227	-1.769	8.042	-7.966	1.832e-07	1.104e-05	7.408
Gga.15803.1.S1_at	TXNDC16	thioredoxin domain containing 16	423584	5	-	-	-	0.5267	1.441	7.593	7.961	1.848e-07	1.111e-05	7.4
Gga.4654.1.S1_at	GRSF1	G-rich RNA sequence binding factor 1	422646	4	-	-	-	-0.8468	-1.798	10.33	-7.958	1.86e-07	1.116e-05	7.393
Gga.14467.1.S1_at	NA	NA	NA	-	-	-	-	1.189	2.28	5.692	7.955	1.869e-07	1.119e-05	7.389
GgaAffx.25124.3.S1_s_at	NA	NA	NA	-	-	-	-	1.163	2.24	9.403	7.943	1.911e-07	1.141e-05	7.366
Gga.18682.1.A1_at	NA	NA	NA	-	-	-	-	0.5977	1.513	6.128	7.942	1.914e-07	1.141e-05	7.365
GgaAffx.8187.1.S1_at	C1H12ORF35	chromosome 1 open reading frame, human C12orf35	418136	1	-	-	-	-1.917	-3.777	6.729	-7.941	1.917e-07	1.141e-05	7.364
GgaAffx.12938.9.S1_at	TARDBP	TAR DNA binding protein	419453	21	4065712	-	-	0.4705	1.386	11.63	7.934	1.942e-07	1.153e-05	7.35
GgaAffx.21303.1.S1_at	CPNE4	copine IV	420687	2	-	-	-	0.9479	1.929	4.94	7.933	1.948e-07	1.153e-05	7.347
Gga.17394.1.S1_at	NA	NA	NA	-	-	-	-	1.06	2.084	7.317	7.933	1.949e-07	1.153e-05	7.347
Gga.7037.2.S1_s_at	SUPT5H	suppressor of Ty 5 homolog (S. cerevisiae)	426493	Un	5781	-	-	-1.532	-2.891	7.228	-7.929	1.963e-07	1.159e-05	7.34
GgaAffx.25748.2.S1_s_at	COL4A3	collagen, type IV, alpha 3 (Goodpasture antigen)	424797	9	-	04510, 04512	Focal adhesion, ECM-receptor interaction	0.5424	1.456	3.641	7.925	1.974e-07	1.163e-05	7.334
Gga.14125.1.S1_at	NA	NA	NA	-	-	-	-	0.8167	1.761	9.982	7.923	1.982e-07	1.166e-05	7.33
GgaAffx.23763.1.S1_at	ZNF148	zinc finger protein 148	424259	7	-	-	-	-1.059	-2.084	7.719	-7.908	2.039e-07	1.197e-05	7.302
GgaAffx.12265.1.S1_at	MRPS2	mitochondrial ribosomal protein S2	417140	17	-	3010	Ribosome	-1.141	-2.206	7.527	-7.905	2.052e-07	1.202e-05	7.295
Gga.15403.1.S1_at	NA	NA	NA	-	-	-	-	-1.257	-2.39	7.529	-7.892	2.101e-07	1.228e-05	7.272
GgaAffx.1234.1.S1_at	GRID1	glutamate receptor, ionotropic, delta 1	428934	6	-	4080	Neuroactive ligand-receptor interaction	0.6703	1.591	4.283	7.89	2.11e-07	1.231e-05	7.268
GgaAffx.7300.2.S1_s_at	TRMT61A	tRNA methyltransferase 61 homolog A (S. cerevisiae)	423481	5	-	-	-	-0.6568	-1.577	7.213	-7.887	2.121e-07	1.235e-05	7.262
Gga.16143.1.S1_at	ZNF568	zinc finger protein 568	421233	3	-	-	-	0.9365	1.914	5.002	7.883	2.136e-07	1.241e-05	7.255
Gga.11987.1.S1_s_at	WASF3	WAS protein family, member 3	418934	1	-	4520	Adherens junction	-1.192	-2.285	5.025	-7.882	2.139e-07	1.241e-05	7.254
Gga.11112.1.S1_at	C2H3ORF23	chromosome 2 open reading frame, human C3orf23	420670	2	-	-	-	-1.042	-2.058	7.859	-7.88	2.149e-07	1.244e-05	7.249
GgaAffx.23217.1.S1_at	VASH1	vasohibin 1	423369	5	-	-	-	-1.007	-2.01	5.884	-7.864	2.213e-07	1.279e-05	7.22
GgaAffx.5198.1.S1_at	MED13L	mediator complex subunit 13-like	417027	15	-	-	-	0.7364	1.666	4.417	7.863	2.219e-07	1.279e-05	7.217
Gga.8760.1.S1_at	NA	NA	NA	-	-	-	-	-1.312	-2.483	8.789	-7.862	2.222e-07	1.279e-05	7.216
Gga.4948.1.S1_at	FKBP1A	FK506 binding protein 1A, 12kDa	374233	20	10173343	-	-	-0.5949	-1.51	11.19	-7.86	2.232e-07	1.282e-05	7.211
GgaAffx.25176.1.S1_at	MRP63	mitochondrial ribosomal protein 63	771615	1	-	-	-	-0.6172	-1.534	10.34	-7.85	2.274e-07	1.304e-05	7.193
Gga.9562.1.S1_at	DISP1	dispatched homolog 1 (Drosophila)	421333	3	-	-	-	-2.503	-5.669	7.008	-7.847	2.286e-07	1.308e-05	7.188
GgaAffx.2403.1.S1_at	PAPD5	PAP associated domain containing 5	415733	11	-	3018	RNA degradation	0.8403	1.79	7.909	7.843	2.302e-07	1.314e-05	7.181
Gga.140.1.S1_at	TCF7L1	transcription factor 7-like 1 (T-cell specific, HMG-box)	395230	Un	-	04310, 04520, 04916	Wnt signaling pathway, Adherens junction, Melanogenesis	-1.254	-2.385	5.684	-7.838	2.325e-07	1.325e-05	7.17
GgaAffx.26222.1.A1_s_at	NCOR1	nuclear receptor corepressor 1	417598	19	-	-	-	-1.602	-3.035	6.4	-7.835	2.337e-07	1.329e-05	7.166
GgaAffx.5327.1.S1_at	IFT122	intraflagellar transport 122 homolog (Chlamydomonas)	416123	12	-	-	-	-0.6819	-1.604	8.417	-7.828	2.369e-07	1.345e-05	7.152
Gga.8506.1.S1_s_at	TRIB2	tribbles homolog 2 (Drosophila)	378919	3	97427885	-	-	-1.039	-2.055	8.65	-7.82	2.403e-07	1.359e-05	7.138
Gga.987.1.S1_at	TOMM20	translocase of outer mitochondrial membrane 20 homolog (yeast)	426309	3	-	-	-	-1.408	-2.654	8.617	-7.82	2.404e-07	1.359e-05	7.137
GgaAffx.9957.1.S1_s_at	LACTB2	lactamase, beta 2	420178	2	-	-	-	-0.9583	-1.943	7.87	-7.809	2.453e-07	1.384e-05	7.117
Gga.8061.2.S1_a_at	HSCB	HscB iron-sulfur cluster co-chaperone homolog (E. coli)	768938	15	-	-	-	-0.6796	-1.602	9.188	-7.808	2.457e-07	1.384e-05	7.115
Gga.19284.1.S1_at	HMBOX1	homeobox containing 1	422024	3	-	-	-	1.088	2.126	9.215	7.807	2.465e-07	1.385e-05	7.112
Gga.1107.1.S1_at	PTPN2	protein tyrosine phosphatase, non-receptor type 2	396409	2	96897193	-	-	-0.7586	-1.692	8.709	-7.806	2.468e-07	1.385e-05	7.111
Gga.11283.1.S1_at	NA	NA	NA	-	-	-	-	-0.5276	-1.442	4.133	-7.798	2.505e-07	1.403e-05	7.096
GgaAffx.20701.1.S1_at	NA	NA	NA	-	-	-	-	0.589	1.504	5.341	7.793	2.532e-07	1.415e-05	7.085
Gga.9087.1.S1_at	NA	NA	NA	-	-	-	-	1.265	2.404	7.679	7.769	2.647e-07	1.477e-05	7.041
Gga.7118.2.S1_s_at	METTL9	methyltransferase like 9	416623	14	8723763	-	-	-0.9762	-1.967	8.06	-7.766	2.66e-07	1.481e-05	7.036
GgaAffx.3570.1.S1_at	TMEM97	transmembrane protein 97	417670	19	-	-	-	-0.9858	-1.98	7.749	-7.763	2.676e-07	1.488e-05	7.03
GgaAffx.7121.1.S1_s_at	POC1B	POC1 centriolar protein B	417889	1	43210243	-	-	-1.222	-2.333	7.575	-7.754	2.723e-07	1.51e-05	7.013
Gga.14691.1.S1_at	TUFT1	tuftelin 1	770812	25	-	-	-	0.5819	1.497	7.227	7.753	2.726e-07	1.51e-05	7.012
Gga.3538.1.S1_a_at	FAM120A	family with sequence similarity 120A	415983	12	-	-	-	0.4955	1.41	10.73	7.749	2.745e-07	1.518e-05	7.004
Gga.11708.1.S1_at	SHPK	sedoheptulokinase	417607	19	-	-	-	0.8024	1.744	6.734	7.731	2.843e-07	1.569e-05	6.97
GgaAffx.11373.1.S1_s_at	OSTM1	osteopetrosis associated transmembrane protein 1	421773	3	66950856	-	-	-0.8655	-1.822	6.499	-7.72	2.904e-07	1.599e-05	6.948
Gga.15382.1.S1_at	ADNP	activity-dependent neuroprotector homeobox	419350	20	-	-	-	-0.8443	-1.795	6.625	-7.711	2.953e-07	1.623e-05	6.932
GgaAffx.12538.1.S1_at	OSTF1	osteoclast stimulating factor 1	427258	Z	36702394	-	-	-0.9938	-1.991	6.868	-7.701	3.006e-07	1.643e-05	6.914
GgaAffx.7528.1.S1_at	TTC26	tetratricopeptide repeat domain 26	417969	1	-	-	-	-1.177	-2.261	6.39	-7.701	3.007e-07	1.643e-05	6.913
Gga.4870.3.S1_a_at	ACTC1	actin, alpha, cardiac muscle 1	423298	5	31546985	04260, 04261	Cardiac muscle contraction, Adrenergic signaling in cardiomyocytes	2.89	7.411	6.268	7.701	3.011e-07	1.643e-05	6.912
GgaAffx.102.1.S1_at	ADAMTS19	ADAM metallopeptidase with thrombospondin type 1 motif, 19	415600	Z	-	-	-	-1.495	-2.819	6.193	-7.7	3.015e-07	1.643e-05	6.911
GgaAffx.25782.1.S1_s_at	ZFR	zinc finger RNA binding protein	427424	Z	-	-	-	-1.113	-2.162	7.517	-7.699	3.017e-07	1.643e-05	6.91
Gga.4922.1.S2_at	EGR1	early growth response 1	373931	13	17704810	-	-	1.476	2.782	5.747	7.695	3.043e-07	1.654e-05	6.901
Gga.605.1.S1_at	KITLG	KIT ligand	396028	1	42864376; 42865625	04060, 04916	Cytokine-cytokine receptor interaction, Melanogenesis	0.9759	1.967	4.641	7.692	3.061e-07	1.659e-05	6.896
Gga.11357.1.A1_at	NA	NA	NA	-	-	-	-	0.4843	1.399	3.869	7.691	3.063e-07	1.659e-05	6.895
GgaAffx.11794.1.S1_s_at	CAPZA1	capping protein (actin filament) muscle Z-line, alpha 1	396521	6	3474673	-	-	-1.149	-2.218	11.35	-7.69	3.074e-07	1.662e-05	6.891
Gga.8168.1.S1_a_at	GALK1	galactokinase 1	417373	18	-	00052, 00520	Galactose metabolism, Amino sugar and nucleotide sugar metabolism	-0.9444	-1.924	7.036	-7.688	3.08e-07	1.662e-05	6.889
GgaAffx.4365.1.S1_at	SPPL3	signal peptide peptidase like 3	416968	15	-	-	-	-1.138	-2.201	8.419	-7.687	3.091e-07	1.665e-05	6.886
Gga.8121.1.S1_s_at	LOC100857793	E1A-binding protein p400-like	100857793	15	-	-	-	-2.494	-5.633	5.873	-7.683	3.113e-07	1.674e-05	6.879
GgaAffx.4444.2.S1_s_at	MLEC	malectin	416971	15	-	-	-	-1.174	-2.256	6.654	-7.676	3.155e-07	1.693e-05	6.865
Gga.12433.1.S1_at	NA	NA	NA	-	-	-	-	-0.9475	-1.929	8.296	-7.67	3.189e-07	1.709e-05	6.855
GgaAffx.13237.1.S1_s_at	WDR43	WD repeat domain 43	421295	3	8490216	3008	Ribosome biogenesis in eukaryotes	-0.6601	-1.58	9.908	-7.668	3.2e-07	1.711e-05	6.851
GgaAffx.25411.1.S1_s_at	HEATR1	HEAT repeat containing 1	425734	3	-	3008	Ribosome biogenesis in eukaryotes	-0.5706	-1.485	9.521	-7.668	3.204e-07	1.711e-05	6.85
Gga.8929.1.S1_at	ATP5D	ATP synthase, H+ transporting, mitochondrial F1 complex, delta subunit	771478	Un	-	190	Oxidative phosphorylation	-0.7771	-1.714	10.23	-7.664	3.229e-07	1.719e-05	6.842
Gga.2786.1.S1_at	PCSK2	proprotein convertase subtilisin/kexin type 2	395136	3	-	-	-	0.9953	1.993	4.315	7.663	3.232e-07	1.719e-05	6.841
Gga.3125.1.S1_at	ID2	inhibitor of DNA binding 2, dominant negative helix-loop-helix protein	395852	3	95424295	4350	TGF-beta signaling pathway	-2.351	-5.102	7.681	-7.66	3.251e-07	1.726e-05	6.835
GgaAffx.24391.1.S1_at	PDS5A	PDS5, regulator of cohesion maintenance, homolog A (S. cerevisiae)	422787	4	68691528	-	-	-1.238	-2.359	8.038	-7.658	3.265e-07	1.73e-05	6.831
Gga.12337.3.S1_s_at	NA	NA	NA	-	-	-	-	-1.174	-2.256	7.262	-7.653	3.297e-07	1.744e-05	6.821
Gga.900.1.S1_at	ADORA3	adenosine A3 receptor	373956	26	3165078	4080	Neuroactive ligand-receptor interaction	0.7355	1.665	4.527	7.635	3.412e-07	1.802e-05	6.787
Gga.1013.2.S1_a_at	PROSC	proline synthetase co-transcribed homolog (bacterial)	426770	22	-	-	-	-0.5737	-1.488	8.124	-7.631	3.436e-07	1.809e-05	6.78
GgaAffx.20292.1.S1_at	NA	NA	NA	-	-	-	-	-1.532	-2.893	6.903	-7.63	3.443e-07	1.809e-05	6.778
Gga.1065.1.S1_at	GNAI2	guanine nucleotide binding protein (G protein), alpha inhibiting activity polypeptide 2	396367	12	3192877	04261, 04530, 04540, 04914, 04916	Adrenergic signaling in cardiomyocytes, Tight junction, Gap junction, Progesterone-mediated oocyte maturation, Melanogenesis	2.178	4.525	8.237	7.63	3.444e-07	1.809e-05	6.778
GgaAffx.20863.1.S1_at	NA	NA	NA	-	-	-	-	-1.563	-2.955	5.41	-7.629	3.45e-07	1.809e-05	6.776
Gga.3476.1.S1_at	ETV6	ets variant 6	395750	1	71620289	4320	Dorso-ventral axis formation	-1.259	-2.394	6.714	-7.625	3.472e-07	1.817e-05	6.77
Gga.4082.1.S1_at	SMO	smoothened, frizzled family receptor	395949	1	-	4340	Hedgehog signaling pathway	-1.141	-2.205	8.053	-7.62	3.507e-07	1.832e-05	6.76
Gga.9178.1.S1_at	NA	NA	NA	-	-	-	-	0.6425	1.561	10.91	7.613	3.556e-07	1.855e-05	6.746
Gga.6997.2.S1_s_at	ARF4	ADP-ribosylation factor 4	769725	12	-	-	-	-0.7514	-1.683	10.8	-7.606	3.6e-07	1.873e-05	6.733
GgaAffx.25692.2.S1_s_at	JMJD1C	jumonji domain containing 1C	423655	6	7269727	-	-	-0.9132	-1.883	9.185	-7.606	3.603e-07	1.873e-05	6.732
Gga.4390.4.S1_a_at	FTH1	ferritin, heavy polypeptide 1	395970	5	16149678	-	-	-0.9771	-1.969	11.51	-7.603	3.625e-07	1.879e-05	6.727
Gga.4390.2.S1_a_at	FTH1	ferritin, heavy polypeptide 1	395970	5	16149678	-	-	-0.7188	-1.646	12.18	-7.602	3.629e-07	1.879e-05	6.725
Gga.1184.1.S1_a_at	PSMB4	proteasome (prosome, macropain) subunit, beta type, 4	429986	25	-	3050	Proteasome	-0.6884	-1.611	11.24	-7.601	3.636e-07	1.88e-05	6.723
Gga.12359.2.S1_s_at	NOL7	nucleolar protein 7, 27kDa	420835	2	-	-	-	-0.9737	-1.964	9.196	-7.599	3.648e-07	1.88e-05	6.72
Gga.14595.1.S1_at	TESK2	testis-specific kinase 2	424596	8	-	-	-	0.6284	1.546	5.041	7.599	3.65e-07	1.88e-05	6.72
GgaAffx.21716.1.S1_s_at	SLC16A1	solute carrier family 16 (monocarboxylate transporter), member 1	419875	26	3552668	-	-	-0.8636	-1.82	8.744	-7.598	3.661e-07	1.883e-05	6.717
GgaAffx.10553.2.S1_s_at	ATAD2B	ATPase family, AAA domain containing 2B	421972	3	-	-	-	-1.056	-2.079	5.259	-7.592	3.702e-07	1.901e-05	6.705
Gga.18323.1.S1_at	NA	NA	NA	-	-	-	-	-1.163	-2.239	7.516	-7.583	3.763e-07	1.929e-05	6.689
Gga.9553.2.A1_a_at	NA	NA	NA	-	-	-	-	0.7509	1.683	6.661	7.58	3.785e-07	1.936e-05	6.683
GgaAffx.5604.2.S1_at	PLCB4	phospholipase C, beta 4	416730	3	13302981	00562, 04020, 04070, 04261, 04270, 04310, 04540, 04912, 04916	Inositol phosphate metabolism, Calcium signaling pathway, Phosphatidylinositol signaling system, Adrenergic signaling in cardiomyocytes, Vascular smooth muscle contraction, Wnt signaling pathway, Gap junction, GnRH signaling pathway, Melanogenesis	0.7597	1.693	3.667	7.578	3.797e-07	1.937e-05	6.68
Gga.18150.1.S1_at	CAMK2D	calcium/calmodulin-dependent protein kinase II delta	422688	4	56144861	04012, 04020, 04114, 04261, 04310, 04912, 04916	ErbB signaling pathway, Calcium signaling pathway, Oocyte meiosis, Adrenergic signaling in cardiomyocytes, Wnt signaling pathway, GnRH signaling pathway, Melanogenesis	1.72	3.294	5.356	7.578	3.799e-07	1.937e-05	6.68
Gga.680.1.S1_at	CKR2	procKr2	396155	-	-	-	-	-1.419	-2.674	7.779	-7.571	3.849e-07	1.955e-05	6.667
Gga.1368.1.S1_at	LMNB1	lamin B1	396223	Z	56036944	-	-	-0.7222	-1.65	9.464	-7.57	3.855e-07	1.955e-05	6.665
Gga.14810.1.S1_at	ZNF319	zinc finger protein 319	427526	11	-	-	-	-0.9704	-1.959	6.218	-7.57	3.859e-07	1.955e-05	6.664
Gga.11742.1.S1_at	CHD4	chromodomain helicase DNA binding protein 4	418278	1	-	-	-	0.8207	1.766	10.7	7.57	3.862e-07	1.955e-05	6.663
Gga.3178.1.S1_at	DACH2	dachshund homolog 2 (Drosophila)	395576	4	8257306	-	-	-1.416	-2.668	5.391	-7.569	3.868e-07	1.955e-05	6.662
GgaAffx.1236.2.S1_s_at	MMP24	matrix metallopeptidase 24 (membrane-inserted)	419141	20	-	-	-	0.7381	1.668	6.582	7.564	3.903e-07	1.97e-05	6.652
GgaAffx.25289.2.S1_s_at	RASA1	RAS p21 protein activator (GTPase activating protein) 1	427327	Z	-	4010	MAPK signaling pathway	-0.7314	-1.66	9.487	-7.558	3.949e-07	1.99e-05	6.641
Gga.8269.2.S1_at	TIA1	TIA1 cytotoxic granule-associated RNA binding protein	771327	6	2974661; 29782065	-	-	0.6474	1.566	9.733	7.557	3.959e-07	1.99e-05	6.638
Gga.7764.1.S1_at	NA	NA	NA	-	-	-	-	0.938	1.916	5.487	7.556	3.963e-07	1.99e-05	6.637
GgaAffx.20173.1.S1_s_at	TBC1D9	TBC1 domain family, member 9 (with GRAM domain)	422452	4	-	-	-	-1.163	-2.24	7.367	-7.548	4.023e-07	2.016e-05	6.622
GgaAffx.8993.2.S1_s_at	URI1	URI1, prefoldin-like chaperone	415759	11	-	-	-	-0.8943	-1.859	8.558	-7.542	4.071e-07	2.037e-05	6.611
Gga.15896.1.S1_at	NA	NA	NA	-	-	-	-	0.656	1.576	9.127	7.54	4.086e-07	2.041e-05	6.607
Gga.13259.1.S1_s_at	LIMD1	LIM domains containing 1	420701	2	-	-	-	-0.8203	-1.766	9.235	-7.532	4.148e-07	2.068e-05	6.592
Gga.1718.1.S1_s_at	SKP1	S-phase kinase-associated protein 1	416319	13	15229168	04110, 04114, 04120, 04141, 04310, 04350, 05168	Cell cycle, Oocyte meiosis, Ubiquitin mediated proteolysis, Protein processing in endoplasmic reticulum, Wnt signaling pathway, TGF-beta signaling pathway, Herpes simplex infection	0.4442	1.361	12.11	7.529	4.172e-07	2.077e-05	6.586
Gga.501.1.S1_at	MMP27	matrix metallopeptidase 27	395850	1	181720955	-	-	0.6747	1.596	3.982	7.523	4.223e-07	2.099e-05	6.574
Gga.14457.1.S1_s_at	TTL	tubulin tyrosine ligase	416711	3	15341919	-	-	-1.095	-2.135	7.156	-7.521	4.236e-07	2.102e-05	6.571
GgaAffx.21212.1.S1_s_at	TRIL	TLR4 interactor with leucine-rich repeats	428436	2	-	-	-	-1.232	-2.349	7.848	-7.516	4.278e-07	2.119e-05	6.561
Gga.18031.1.S1_at	ACTN2	actinin, alpha 2	396263	3	36950422	04510, 04520, 04530, 04810	Focal adhesion, Adherens junction, Tight junction, Regulation of actin cytoskeleton	0.8	1.741	4.13	7.515	4.285e-07	2.119e-05	6.559
Gga.2694.1.S2_s_at	LEF1	lymphoid enhancer-binding factor 1	395865	4	37323508	04310, 04520, 04916	Wnt signaling pathway, Adherens junction, Melanogenesis	-1.707	-3.266	7.61	-7.51	4.325e-07	2.135e-05	6.55
Gga.9235.1.S1_at	ELMOD2	ELMO/CED-12 domain containing 2	422449	4	-	-	-	1.106	2.153	9.879	7.502	4.396e-07	2.166e-05	6.534
Gga.2064.1.S1_a_at	ERG	v-ets avian erythroblastosis virus E26 oncogene homolog	374146	1	106944609	-	-	1.207	2.309	6.916	7.501	4.403e-07	2.166e-05	6.532
Gga.6033.1.S1_s_at	PGAM1	phosphoglycerate mutase 1 (brain)	428969	6	21893397	00010, 00260	Glycolysis / Gluconeogenesis, Glycine, serine and threonine metabolism	-0.871	-1.829	11.38	-7.497	4.436e-07	2.179e-05	6.524
Gga.6132.1.S1_at	NA	NA	NA	-	-	-	-	1.157	2.23	8.121	7.495	4.455e-07	2.182e-05	6.52
GgaAffx.5634.2.S1_s_at	FOXN2	forkhead box N2	421288	3	8810860	-	-	-1.302	-2.465	8.244	-7.495	4.456e-07	2.182e-05	6.52
Gga.9728.1.S1_at	NDNL2	necdin-like 2	100125831	Un	2554	-	-	-0.5734	-1.488	9.526	-7.49	4.494e-07	2.197e-05	6.512
Gga.17737.1.S1_at	NA	NA	NA	-	-	-	-	2.546	5.841	4.565	7.489	4.509e-07	2.198e-05	6.508
Gga.245.1.S1_at	FGF18	fibroblast growth factor 18	395453	13	2567467	04010, 04810	MAPK signaling pathway, Regulation of actin cytoskeleton	1.715	3.283	7.05	7.488	4.512e-07	2.198e-05	6.508
Gga.5186.1.S1_at	MRTO4	mRNA turnover 4 homolog (S. cerevisiae)	428192	21	-	-	-	0.4917	1.406	11.25	7.487	4.526e-07	2.201e-05	6.504
Gga.1903.1.S1_at	ALYREF	Aly/REF export factor	769169	18	-	03013, 03015, 03040, 05168	RNA transport, mRNA surveillance pathway, Spliceosome, Herpes simplex infection	-0.7375	-1.667	9.613	-7.484	4.547e-07	2.208e-05	6.5
GgaAffx.20374.1.S1_s_at	SUCLG2	succinate-CoA ligase, GDP-forming, beta subunit	416087	12	14723931	00020, 00640	Citrate cycle (TCA cycle), Propanoate metabolism	-0.6608	-1.581	10.01	-7.466	4.711e-07	2.283e-05	6.464
Gga.18383.1.S1_at	NA	NA	NA	-	-	-	-	0.6011	1.517	4.264	7.462	4.746e-07	2.297e-05	6.457
Gga.7997.1.S1_at	FAM217B	family with sequence similarity 217, member B	419221	20	-	-	-	-1.671	-3.185	6.112	-7.461	4.758e-07	2.299e-05	6.454
Gga.10812.1.S1_at	ZBTB38	zinc finger and BTB domain containing 38	424783	9	-	-	-	0.8999	1.866	4.5	7.459	4.775e-07	2.304e-05	6.451
Gga.4712.1.S1_a_at	OXCT1	3-oxoacid CoA transferase 1	427190	Z	13035170	00072, 00280, 00650	Synthesis and degradation of ketone bodies, Valine, leucine and isoleucine degradation, Butanoate metabolism	0.7363	1.666	9.977	7.457	4.792e-07	2.308e-05	6.447
Gga.17582.1.S1_at	TRAPPC3	trafficking protein particle complex 3	419625	23	4050995	-	-	0.4899	1.404	4.009	7.449	4.866e-07	2.337e-05	6.432
Gga.5974.1.S1_at	CHTF18	CTF18, chromosome transmission fidelity factor 18 homolog (S. cerevisiae)	416531	14	-	-	-	-0.9805	-1.973	7.278	-7.449	4.869e-07	2.337e-05	6.431
GgaAffx.24823.1.S1_s_at	SEC14L1	SEC14-like 1 (S. cerevisiae)	417350	18	-	-	-	0.9806	1.973	7.117	7.447	4.88e-07	2.339e-05	6.429
Gga.5978.1.S1_at	ZDHHC9	zinc finger, DHHC-type containing 9	422139	4	-	-	-	-1.141	-2.206	8.717	-7.442	4.933e-07	2.36e-05	6.418
Gga.2607.2.S1_s_at	NUTF2	nuclear transport factor 2	415655	11	886846	-	-	-0.472	-1.387	11.34	-7.439	4.962e-07	2.37e-05	6.412
GgaAffx.11457.1.S1_at	ANP32B	acidic (leucine-rich) nuclear phosphoprotein 32 family, member B	420087	28	1712047	-	-	0.4748	1.39	13.35	7.438	4.972e-07	2.371e-05	6.41
Gga.12562.2.S1_x_at	APOPT1	apoptogenic 1	423483	5	-	-	-	-1.063	-2.09	6.987	-7.43	5.044e-07	2.402e-05	6.396
Gga.7551.1.S1_at	WISP1	WNT1 inducible signaling pathway protein 1	420322	2	141504433	-	-	0.7166	1.643	6.686	7.429	5.059e-07	2.402e-05	6.393
Gga.3986.2.S1_a_at	CA2	carbonic anhydrase II	396257	2	122641587	910	Nitrogen metabolism	-0.9117	-1.881	6.758	-7.429	5.06e-07	2.402e-05	6.393
GgaAffx.9854.3.S1_s_at	CHD7	chromodomain helicase DNA binding protein 7	421140	2	112612964	-	-	-1.215	-2.321	9.567	-7.423	5.112e-07	2.422e-05	6.383
Gga.4894.1.S1_x_at	NA	NA	NA	-	-	-	-	-0.7131	-1.639	11.35	-7.422	5.125e-07	2.425e-05	6.38
Gga.19460.1.S1_at	ANKRD32	ankyrin repeat domain 32	427111	Z	-	-	-	-0.6572	-1.577	8.475	-7.417	5.174e-07	2.44e-05	6.371
GgaAffx.20206.1.S1_at	NA	NA	NA	-	-	-	-	0.8871	1.849	4.749	7.416	5.187e-07	2.44e-05	6.368
Gga.1242.2.S1_s_at	PITPNB	phosphatidylinositol transfer protein, beta	416912	15	7530400	-	-	1.132	2.191	9.916	7.416	5.188e-07	2.44e-05	6.368
Gga.2406.1.S1_at	DPY19L1	dpy-19-like 1 (C. elegans)	420743	2	-	-	-	-0.9354	-1.912	8.182	-7.415	5.191e-07	2.44e-05	6.367
GgaAffx.6425.1.S1_s_at	LARP1B	La ribonucleoprotein domain family, member 1B	422500	4	-	-	-	-1.614	-3.061	6.056	-7.414	5.21e-07	2.444e-05	6.364
GgaAffx.11563.1.S1_s_at	CCNC	cyclin C	421791	3	70817933	-	-	-1.266	-2.405	7.448	-7.413	5.219e-07	2.444e-05	6.362
Gga.4283.1.S1_at	CTNNB1	catenin (cadherin-associated protein), beta 1, 88kDa	395964	2	44026727	04310, 04510, 04520, 04530, 04916	Wnt signaling pathway, Focal adhesion, Adherens junction, Tight junction, Melanogenesis	0.4007	1.32	12.94	7.411	5.236e-07	2.444e-05	6.359
Gga.3441.2.S1_s_at	TMEM167A	transmembrane protein 167A	770790	Z	62793306	-	-	-1.187	-2.276	10.23	-7.411	5.236e-07	2.444e-05	6.359
Gga.19329.1.S1_s_at	FAM171A1	family with sequence similarity 171, member A1	420528	2	-	-	-	-1.69	-3.226	6.747	-7.41	5.241e-07	2.444e-05	6.358
GgaAffx.9598.1.S1_s_at	PSIP1	PC4 and SFRS1 interacting protein 1	431605	Z	31795994	-	-	0.611	1.527	9.888	7.404	5.305e-07	2.47e-05	6.345
Gga.13869.1.S1_s_at	ZMYM4	zinc finger, MYM-type 4	419635	23	-	-	-	-0.8284	-1.776	9.004	-7.403	5.312e-07	2.47e-05	6.344
GgaAffx.23927.1.S1_at	CHD6	chromodomain helicase DNA binding protein 6	419127	20	-	-	-	-1.756	-3.378	6.734	-7.401	5.334e-07	2.476e-05	6.34
Gga.12684.2.S1_s_at	EXOSC2	exosome component 2	417182	17	5964138	3018	RNA degradation	-1.546	-2.921	8.538	-7.398	5.371e-07	2.489e-05	6.333
GgaAffx.8774.10.S1_at	NA	NA	NA	-	-	-	-	0.8139	1.758	4.321	7.391	5.441e-07	2.518e-05	6.32
Gga.3131.1.S1_at	FKBP7	FK506 binding protein 7	424129	7	-	-	-	-0.7004	-1.625	10.14	-7.387	5.482e-07	2.533e-05	6.313
GgaAffx.8910.1.S1_s_at	DNAJB14	DnaJ (Hsp40) homolog, subfamily B, member 14	426362	4	59737754	-	-	-0.7946	-1.735	7.563	-7.379	5.571e-07	2.57e-05	6.296
Gga.1820.2.S1_s_at	RPA2	replication protein A2, 32kDa	419566	23	1455973	03030, 03420, 03430, 03440, 03460	DNA replication, Nucleotide excision repair, Mismatch repair, Homologous recombination, Fanconi anemia pathway	-0.5064	-1.42	9.638	-7.376	5.597e-07	2.578e-05	6.292
Gga.4046.1.S1_at	MEIS2	Meis homeobox 2	395588	5	30506653	-	-	1.065	2.093	7.975	7.372	5.644e-07	2.595e-05	6.284
GgaAffx.24636.1.S1_s_at	RB1CC1	RB1-inducible coiled-coil 1	421116	2	-	-	-	1.027	2.037	5.798	7.37	5.668e-07	2.602e-05	6.279
Gga.14968.1.S1_at	NA	NA	NA	-	-	-	-	0.6898	1.613	3.89	7.36	5.782e-07	2.651e-05	6.259
Gga.7711.2.S1_s_at	SNRNP40	small nuclear ribonucleoprotein 40kDa (U5)	419556	23	565513	3040	Spliceosome	-0.6079	-1.524	9.786	-7.358	5.796e-07	2.652e-05	6.257
GgaAffx.25515.1.S1_s_at	ZMYM4	zinc finger, MYM-type 4	419635	23	-	-	-	-0.6541	-1.574	9.828	-7.358	5.803e-07	2.652e-05	6.256
Gga.19054.1.S1_at	NA	NA	NA	-	-	-	-	-1.104	-2.149	8.936	-7.342	5.987e-07	2.732e-05	6.224
Gga.69.1.S1_at	PAX3	paired box 3	374127	9	7360856	-	-	-0.7742	-1.71	5.852	-7.34	6.002e-07	2.734e-05	6.222
Gga.7629.1.S1_a_at	WBP11	WW domain binding protein 11	427880	1	-	3040	Spliceosome	-1.009	-2.013	9.637	-7.337	6.043e-07	2.749e-05	6.215
Gga.9160.2.S1_a_at	DNAJB6	DnaJ (Hsp40) homolog, subfamily B, member 6	420448	2	8660138	-	-	-0.8332	-1.782	8.556	-7.334	6.072e-07	2.758e-05	6.21
Gga.5602.3.S1_s_at	DUT	deoxyuridine triphosphatase	769338	10	9639942	240	Pyrimidine metabolism	-0.6324	-1.55	11.41	-7.331	6.116e-07	2.773e-05	6.203
GgaAffx.12155.1.S1_s_at	PGRMC1	progesterone receptor membrane component 1	772196	4	-	-	-	-0.8412	-1.792	9.251	-7.326	6.173e-07	2.792e-05	6.194
GgaAffx.21949.1.S1_at	PHLDA2	pleckstrin homology-like domain, family A, member 2	423088	5	12527853	-	-	1.046	2.065	9.964	7.326	6.176e-07	2.792e-05	6.193
Gga.11741.1.S1_a_at	TFPI	tissue factor pathway inhibitor (lipoprotein-associated coagulation inhibitor)	423989	7	-	-	-	1.157	2.23	6.15	7.324	6.196e-07	2.797e-05	6.19
Gga.12479.1.S1_at	LOC416639	UPF0472 protein C16orf72 homolog	416639	14	-	-	-	-0.6199	-1.537	7.665	-7.318	6.268e-07	2.825e-05	6.178
Gga.3833.1.S2_s_at	PPP3R1	protein phosphatase 3, regulatory subunit B, alpha	378804	3	11142465	04010, 04020, 04114, 04210, 04310, 04370	MAPK signaling pathway, Calcium signaling pathway, Oocyte meiosis, Apoptosis, Wnt signaling pathway, VEGF signaling pathway	0.559	1.473	9.889	7.312	6.345e-07	2.855e-05	6.166
Gga.9066.2.S1_a_at	NA	NA	NA	-	-	-	-	-0.6355	-1.553	7.702	-7.311	6.354e-07	2.855e-05	6.165
Gga.5438.1.S1_at	NA	NA	NA	-	-	-	-	0.6586	1.579	8.589	7.309	6.374e-07	2.86e-05	6.162
GgaAffx.8293.2.S1_s_at	NSUN2	NOP2/Sun RNA methyltransferase family, member 2	420938	2	79747020	-	-	-0.9072	-1.875	7.385	-7.307	6.405e-07	2.868e-05	6.157
Gga.7874.1.S1_at	NDUFS8	NADH dehydrogenase (ubiquinone) Fe-S protein 8, 23kDa (NADH-coenzyme Q reductase)	769492	5	-	190	Oxidative phosphorylation	-0.6442	-1.563	10	-7.306	6.411e-07	2.868e-05	6.156
Gga.7051.1.S1_at	BVES	blood vessel epicardial substance	408032	3	68268151	-	-	0.8455	1.797	8.646	7.305	6.425e-07	2.869e-05	6.154
Gga.12552.1.S1_at	NA	NA	NA	-	-	-	-	0.947	1.928	4.723	7.303	6.454e-07	2.878e-05	6.149
Gga.10511.1.A1_at	NA	NA	NA	-	-	-	-	0.8297	1.777	4.448	7.297	6.524e-07	2.905e-05	6.138
Gga.5901.2.S1_s_at	MPC1	mitochondrial pyruvate carrier 1	428592	3	42131326	-	-	-0.6898	-1.613	8.848	-7.295	6.551e-07	2.912e-05	6.134
Gga.7067.1.S1_at	AP1B1	adaptor-related protein complex 1, beta 1 subunit	417021	15	-	4142	Lysosome	-1.018	-2.025	8.287	-7.294	6.57e-07	2.915e-05	6.131
Gga.7961.2.S1_a_at	PITHD1	PITH (C-terminal proteasome-interacting domain of thioredoxin-like) domain containing 1	419684	23	-	-	-	-1.092	-2.132	6.903	-7.293	6.582e-07	2.915e-05	6.13
Gga.19865.1.S1_at	NA	NA	NA	-	-	-	-	0.4676	1.383	3.73	7.293	6.586e-07	2.915e-05	6.129
GgaAffx.3403.1.S1_at	TTC39B	tetratricopeptide repeat domain 39B	427354	Z	-	-	-	0.6542	1.574	4.623	7.29	6.616e-07	2.924e-05	6.125
GgaAffx.24487.1.S1_at	PRRC1	proline-rich coiled-coil 1	427127	Z	56280650	-	-	-0.8957	-1.86	7.617	-7.285	6.68e-07	2.946e-05	6.115
Gga.554.1.S1_at	HGF	hepatocyte growth factor (hepapoietin A; scatter factor)	395941	1	10471593	04060, 04510	Cytokine-cytokine receptor interaction, Focal adhesion	-1.61	-3.052	7.917	-7.285	6.687e-07	2.946e-05	6.114
Gga.14918.1.S1_at	NA	NA	NA	-	-	-	-	-1.34	-2.531	6.677	-7.284	6.699e-07	2.947e-05	6.112
GgaAffx.12277.1.S1_s_at	TMED2	transmembrane emp24 domain trafficking protein 2	416821	15	4948644	-	-	0.4615	1.377	11.63	7.281	6.738e-07	2.96e-05	6.106
Gga.7895.1.S1_at	EDIL3	EGF-like repeats and discoidin I-like domains 3	427326	Z	-	-	-	1.248	2.375	5.583	7.28	6.754e-07	2.961e-05	6.104
Gga.9606.1.S1_s_at	TCF7L2	transcription factor 7-like 2 (T-cell specific, HMG-box)	395508	6	26590486	04310, 04520, 04916	Wnt signaling pathway, Adherens junction, Melanogenesis	-1.322	-2.501	6.173	-7.279	6.759e-07	2.961e-05	6.103
GgaAffx.6190.1.S1_at	LEMD3	LEM domain containing 3	417832	1	-	-	-	-0.7116	-1.638	9.484	-7.277	6.791e-07	2.97e-05	6.098
Gga.2464.1.S2_at	GLUL	glutamate-ammonia ligase	396489	8	56; 5183145	00250, 00330, 00630, 00910	Alanine, aspartate and glutamate metabolism, Arginine and proline metabolism, Glyoxylate and dicarboxylate metabolism, Nitrogen metabolism	-1.052	-2.074	8.294	-7.273	6.838e-07	2.986e-05	6.091
Gga.4737.1.S1_at	ACTG1	Actin, gamma 1	415296	10	2014377	04145, 04510, 04520, 04530, 04810, 05132, 05164	Phagosome, Focal adhesion, Adherens junction, Tight junction, Regulation of actin cytoskeleton, Salmonella infection, Influenza A	0.4239	1.342	12.05	7.272	6.857e-07	2.99e-05	6.089
Gga.2861.1.S1_at	RGN	regucalcin	395480	1	129470049	00030, 00053	Pentose phosphate pathway, Ascorbate and aldarate metabolism	-0.8841	-1.846	8.66	-7.27	6.876e-07	2.993e-05	6.086
GgaAffx.21200.1.S1_at	NA	NA	NA	-	-	-	-	1.381	2.605	5.433	7.269	6.891e-07	2.993e-05	6.084
Gga.8891.1.S1_s_at	PPP2CA	protein phosphatase 2, catalytic subunit, alpha isozyme	416318	13	15204804	03015, 04114, 04261, 04350, 04530	mRNA surveillance pathway, Oocyte meiosis, Adrenergic signaling in cardiomyocytes, TGF-beta signaling pathway, Tight junction	-0.6003	-1.516	11.22	-7.269	6.894e-07	2.993e-05	6.083
GgaAffx.23721.2.S1_s_at	PDE5A	phosphodiesterase 5A, cGMP-specific	422677	4	-	230	Purine metabolism	-1.426	-2.688	5.947	-7.253	7.108e-07	3.081e-05	6.053
Gga.3356.1.S1_at	NHP2L1	NHP2 non-histone chromosome protein 2-like 1 (S. cerevisiae)	417986	1	-	03008, 03040	Ribosome biogenesis in eukaryotes, Spliceosome	0.5775	1.492	9.302	7.25	7.151e-07	3.092e-05	6.047
Gga.1551.2.S1_a_at	BIRC5	baculoviral IAP repeat containing 5	374078	3	14764584	-	-	-0.6104	-1.527	9.6	-7.25	7.16e-07	3.092e-05	6.045
GgaAffx.9521.1.S1_at	PGM5	phosphoglucomutase 5	427215	Z	-	-	-	-1.339	-2.53	5.369	-7.249	7.165e-07	3.092e-05	6.045
GgaAffx.12276.1.S1_s_at	NA	NA	NA	-	-	-	-	-0.8961	-1.861	8.786	-7.246	7.217e-07	3.103e-05	6.037
GgaAffx.4864.2.S1_s_at	SHQ1	SHQ1, H/ACA ribonucleoprotein assembly factor	416096	12	-	-	-	-0.8202	-1.766	7.29	-7.245	7.222e-07	3.103e-05	6.037
GgaAffx.26679.1.S1_at	PA2G4	proliferation-associated 2G4, 38kDa	425279	LGE22C19W28_E50C23	-	-	-	-1.197	-2.293	8.371	-7.245	7.222e-07	3.103e-05	6.037
Gga.1099.1.S1_at	ANXA6	annexin A6	395481	13	12350519	-	-	2.081	4.23	8.215	7.244	7.239e-07	3.106e-05	6.034
Gga.8056.1.S1_at	SENP5	SUMO1/sentrin specific peptidase 5	424955	9	-	-	-	1.282	2.432	5.752	7.243	7.251e-07	3.107e-05	6.033
Gga.9588.1.S1_at	NA	NA	NA	-	-	-	-	-0.9016	-1.868	9.494	-7.238	7.324e-07	3.131e-05	6.023
GgaAffx.24516.2.S1_s_at	NA	NA	NA	-	-	-	-	-1.429	-2.692	7.375	-7.238	7.33e-07	3.131e-05	6.022
Gga.15064.1.S1_at	TNPO1	transportin 1	427218	Z	-	-	-	1.72	3.294	6.981	7.231	7.423e-07	3.167e-05	6.009
GgaAffx.1170.1.S1_at	PLAA	phospholipase A2-activating protein	427365	Z	-	4141	Protein processing in endoplasmic reticulum	-0.6666	-1.587	9.375	-7.229	7.45e-07	3.174e-05	6.006
Gga.5698.1.S1_at	GMDS	GDP-mannose 4,6-dehydratase	420890	2	-	00051, 00520	Fructose and mannose metabolism, Amino sugar and nucleotide sugar metabolism	-0.9525	-1.935	6.511	-7.227	7.478e-07	3.181e-05	6.002
Gga.7384.1.S1_a_at	LOC100857182	mps one binder kinase activator-like 2A-like	100857182	28	-	-	-	-0.7752	-1.711	8.561	-7.215	7.655e-07	3.252e-05	5.978
GgaAffx.24790.1.S1_at	SCAF4	SR-related CTD-associated factor 4	418492	1	103988546	-	-	-1.279	-2.428	6.922	-7.211	7.717e-07	3.273e-05	5.97
Gga.6708.1.S1_at	NA	NA	NA	-	-	-	-	0.589	1.504	3.937	7.208	7.768e-07	3.286e-05	5.964
GgaAffx.24561.1.S1_at	GSK3B	glycogen synthase kinase 3 beta	418335	1	-	04012, 04110, 04310, 04340, 04510, 04910, 04916, 05164	ErbB signaling pathway, Cell cycle, Wnt signaling pathway, Hedgehog signaling pathway, Focal adhesion, Insulin signaling pathway, Melanogenesis, Influenza A	0.7677	1.703	7.65	7.208	7.773e-07	3.286e-05	5.963
GgaAffx.7448.2.S1_s_at	SEMA5B	sema domain, seven thrombospondin repeats (type 1 and type 1-like), transmembrane domain (TM) and short cytoplasmic domain, (semaphorin) 5B	424248	7	-	-	-	-1.626	-3.086	9.458	-7.207	7.781e-07	3.286e-05	5.962
Gga.18021.1.S1_at	NA	NA	NA	-	-	-	-	-1.071	-2.1	7.974	-7.206	7.791e-07	3.286e-05	5.961
Gga.12103.1.S1_at	TM4SF18	transmembrane 4 L six family member 18	771841	9	-	-	-	0.7476	1.679	8.39	7.195	7.963e-07	3.344e-05	5.939
Gga.4157.1.S1_at	EPHA7	EPH receptor A7	395967	3	73318964	-	-	1.196	2.291	9.343	7.195	7.964e-07	3.344e-05	5.939
GgaAffx.12338.2.A1_at	SRRD	SRR1 domain containing	416908	15	7156592	-	-	-0.7644	-1.699	8.532	-7.195	7.964e-07	3.344e-05	5.939
GgaAffx.4851.1.S1_at	EIF4E3	eukaryotic translation initiation factor 4E family member 3	416093	12	-	-	-	-0.9307	-1.906	5.731	-7.189	8.069e-07	3.384e-05	5.926
Gga.5171.1.S1_at	CDH5	cadherin 5, type 2 (vascular endothelium)	374068	11	10982215	4514	Cell adhesion molecules (CAMs)	0.6967	1.621	9.804	7.178	8.233e-07	3.447e-05	5.906
GgaAffx.23079.1.S1_s_at	HECTD1	HECT domain containing E3 ubiquitin protein ligase 1	423310	5	-	-	-	-0.9431	-1.923	10.21	-7.176	8.274e-07	3.46e-05	5.901
Gga.9122.1.S1_at	NA	NA	NA	-	-	-	-	0.7044	1.629	10.27	7.175	8.289e-07	3.461e-05	5.899
GgaAffx.24935.1.S1_at	ELOVL5	ELOVL fatty acid elongase 5	428646	3	87654796	00062, 01040	Fatty acid elongation, Biosynthesis of unsaturated fatty acids	-1.15	-2.219	9.092	-7.174	8.311e-07	3.465e-05	5.896
GgaAffx.20862.1.S1_s_at	PPAP2B	phosphatidic acid phosphatase type 2B	424666	8	24600649	00561, 00564, 00565, 00600	Glycerolipid metabolism, Glycerophospholipid metabolism, Ether lipid metabolism, Sphingolipid metabolism	-0.7545	-1.687	9.22	-7.172	8.344e-07	3.474e-05	5.892
Gga.9837.2.S1_a_at	DCAF4	DDB1 and CUL4 associated factor 4	423253	5	-	-	-	-0.7527	-1.685	6.11	-7.169	8.385e-07	3.484e-05	5.887
Gga.1038.1.S1_at	NA	NA	NA	-	-	-	-	1.067	2.095	8.263	7.169	8.391e-07	3.484e-05	5.886
Gga.2549.2.S1_a_at	GNPTG	N-acetylglucosamine-1-phosphate transferase, gamma subunit	416591	14	-	4142	Lysosome	-1.298	-2.459	6.182	-7.168	8.405e-07	3.485e-05	5.885
Gga.17039.1.S1_at	NA	NA	NA	-	-	-	-	-0.8598	-1.815	7.923	-7.166	8.439e-07	3.494e-05	5.881
Gga.10691.1.S1_at	LOC100859332	peptidyl-prolyl cis-trans isomerase-like 1-like	100859332	Un	-	3040	Spliceosome	-0.611	-1.527	9.768	-7.162	8.499e-07	3.514e-05	5.874
Gga.19638.1.S1_at	SRRM2	serine/arginine repetitive matrix 2	421379	3	-	-	-	0.824	1.77	8.705	7.159	8.545e-07	3.528e-05	5.868
Gga.15339.1.S1_s_at	ZFR	zinc finger RNA binding protein	427424	Z	-	-	-	-1.278	-2.425	5.289	-7.153	8.654e-07	3.568e-05	5.856
GgaAffx.9904.1.S1_s_at	RNF20	ring finger protein 20, E3 ubiquitin protein ligase	427310	Z	64903374	-	-	-0.8127	-1.757	8.868	-7.152	8.673e-07	3.571e-05	5.853
Gga.16910.1.S1_at	CHD9	chromodomain helicase DNA binding protein 9	415722	11	-	-	-	-1.153	-2.223	8.824	-7.15	8.706e-07	3.58e-05	5.85
Gga.5871.1.S1_a_at	BAP1	BRCA1 associated protein-1 (ubiquitin carboxy-terminal hydrolase)	415944	12	3104628	-	-	-0.6888	-1.612	8.303	-7.145	8.785e-07	3.602e-05	5.841
Gga.18909.1.S1_s_at	MYL1	myosin, light chain 1, alkali; skeletal, fast	396470	7	2739335	-	-	0.6024	1.518	3.99	7.145	8.785e-07	3.602e-05	5.84
Gga.3616.1.S1_at	MBD4	methyl-CpG binding domain protein 4	395428	12	19463175	3410	Base excision repair	-1.132	-2.192	8.499	-7.141	8.858e-07	3.627e-05	5.832
GgaAffx.12452.1.S1_s_at	KLF11	Kruppel-like factor 11	421934	3	96059085	-	-	-1.24	-2.361	7.825	-7.139	8.899e-07	3.638e-05	5.828
Gga.10939.1.S1_at	ARG2	arginase 2	423272	5	28140138	330	Arginine and proline metabolism	-0.9543	-1.938	4.929	-7.134	8.974e-07	3.659e-05	5.819
Gga.8013.2.S1_at	SPATS2	spermatogenesis associated, serine-rich 2	426663	LGE22C19W28_E50C23	-	-	-	-1.01	-2.013	7.428	-7.134	8.975e-07	3.659e-05	5.819
Gga.8343.2.S1_at	NA	NA	NA	-	-	-	-	0.7834	1.721	4.786	7.134	8.985e-07	3.659e-05	5.818
GgaAffx.23767.1.S1_at	TRANK1	tetratricopeptide repeat and ankyrin repeat containing 1	420728	2	-	-	-	-1.28	-2.428	6.452	-7.132	9.027e-07	3.67e-05	5.813
Gga.4528.3.S1_s_at	DNAJA3	DnaJ (Hsp40) homolog, subfamily A, member 3	416671	14	-	-	-	-0.9832	-1.977	8.817	-7.129	9.064e-07	3.681e-05	5.809
[truncated: 28,794 more rows]

## Sheet: All Talpid ant. vs WT ant.
FeatureID	Symbol	Description	EntrezID	Chrom	ChromLoc	PathwayID	PathDesc	logFC	FC	AveExpr	t	P.Value	adj.P.Val	B
[truncated: 29,521 more rows]

[truncated: 1 more sheets: All WT ant. vs WT post.]
