# Supplementary material for: Transcriptional changes in chick wing bud polarization induced by retinoic acid
Source: Dev Dyn. 2017 Jul 24;246(9):682–90. doi: 10.1002/dvdy.24543 (PMC5601294; doi:10.1002/dvdy.24543)
Supplement: Supplementary file 2 — Supporting Information [file DVDY-246-682-s002.xlsx]

## Sheet: Cluster 1
ID	Symbol	RA_ant-WT_ant	Mutant_ant-WT_ant	WT_ant-WT_post
Gga.10036.2.S1_a_at	PSMG1	-0.6807	0.1072	-0.2039
Gga.1013.2.S1_a_at	PROSC	-0.5737	0.165	-0.1823
Gga.10415.2.S1_a_at	NOL10	-0.6276	-0.0596	-0.07
Gga.10691.1.S1_at	LOC100859332	-0.611	0.1287	-0.1158
Gga.10759.1.S1_at	DESI1	-0.937	-0.0266	0.1548
Gga.11112.1.S1_at	C2H3ORF23	-1.0416	-0.109	0.1803
Gga.11283.1.S1_at		-0.5276	-0.0626	0.2582
Gga.11947.2.S1_a_at	ISCA2	-0.5298	-0.1301	-0.0683
Gga.12479.1.S1_at	LOC416639	-0.6199	0.1941	-0.0822
Gga.13340.1.S1_s_at	COMMD9	-0.55	-0.1708	-0.1235
Gga.13787.1.S1_at		-1.5357	0.541	-0.8605
Gga.14634.1.S1_at		-0.9433	-0.1576	0.087
Gga.1465.1.S1_at	GPX1	-0.6545	-0.0051	0.0783
Gga.1502.1.S1_a_at	MTX2	-0.4752	0.0558	-0.0629
Gga.1551.2.S1_a_at	BIRC5	-0.6104	0.1545	-0.1072
Gga.15721.1.S1_s_at	OCRL	-0.8771	0.0809	0.1512
Gga.16047.1.S1_s_at	KPNA4	-0.6204	0.2619	-0.2903
Gga.1820.2.S1_s_at	RPA2	-0.5064	0.0744	-0.1342
Gga.18661.1.S1_at	SALL4	-1.2237	0.1152	-0.686
Gga.2337.1.S1_s_at	SP3	-0.6733	-0.155	0.1778
Gga.2381.3.S1_s_at	UBE2D3	-0.5592	0.0681	-0.1317
Gga.242.1.S1_at	CHURC1	-0.8936	-0.052	0.1098
Gga.2448.1.S2_at	FASN	-0.5209	0.03	-0.0373
Gga.260.1.S1_a_at	CCDC86	-0.96	-0.1213	0.1038
Gga.2607.2.S1_s_at	NUTF2	-0.472	0.1536	-0.0753
Gga.273.1.S1_at	TCF7L2	-0.6848	-0.1332	0.3856
Gga.3020.1.S1_at	ACTR2	-0.89	-0.0013	0.0579
Gga.3050.1.S1_a_at	ZNHIT3	-0.4115	0.0318	-0.111
Gga.3131.1.S1_at	FKBP7	-0.7004	-0.0188	0.3697
Gga.3899.1.S1_a_at	PDGFA	-0.8913	0.158	-0.0237
Gga.3961.1.S1_at	SMN	-0.8124	0.0504	-0.0499
Gga.4425.1.S2_at	GOT2	-0.5072	-0.126	-0.0179
Gga.4520.1.S1_s_at		-0.8239	-0.0882	0.0572
Gga.4528.3.S1_s_at	DNAJA3	-0.9832	0.0023	0.218
Gga.4894.1.S1_s_at		-0.6186	-0.0662	-0.062
Gga.4962.2.S1_x_at		-0.5018	-0.0452	0.0419
Gga.5109.1.S1_s_at	MYCN	-1.5138	0.1914	-0.6251
Gga.5602.3.S1_s_at	DUT	-0.6324	-0.0451	-0.1646
Gga.5791.3.S1_s_at	UQCRFS1	-0.5392	-0.1042	-0.1098
Gga.6897.1.S1_at		-0.6848	-0.1091	0.0741
Gga.69.1.S1_at	PAX3	-0.7742	-0.1012	0.296
Gga.6970.1.S1_at	DCTN6	-0.7696	0.0431	-0.0642
Gga.6987.2.S1_a_at	PDCD5	-0.8294	0.0856	-0.1509
Gga.6997.2.S1_s_at	ARF4	-0.7514	-0.088	0.1073
Gga.7129.3.S1_s_at	MRPL15	-0.5747	-0.0475	-0.2341
Gga.7133.1.S1_at	JMJD8	-0.7081	-0.1134	0.0102
Gga.8412.2.S1_a_at	YRDC	-0.5905	-0.0424	-0.1192
Gga.8480.2.S1_a_at	HMBS	-0.4201	-0.049	-0.0748
Gga.8506.1.S1_s_at	TRIB2	-1.0393	0.1363	0.3088
Gga.9728.1.S1_at	NDNL2	-0.5734	-0.1019	-0.0084
Gga.9779.1.S1_at	CSDC2	-0.6348	-0.03	-0.0624
Gga.9837.2.S1_a_at	DCAF4	-0.7527	-0.05	0.0671
Gga.9946.1.S1_at	C22ORF32	-0.6208	-0.0987	-0.0222
GgaAffx.1054.1.S1_s_at	GNL3	-0.5109	0.1322	0.1524
GgaAffx.10607.1.S1_at	GEMIN8	-0.6472	-0.0422	-0.014
GgaAffx.11133.1.S1_s_at	ARPP19	-0.622	0.0729	-0.2209
GgaAffx.11134.1.S1_at	SPSB4	-0.9447	0.3474	-0.7404
GgaAffx.11527.1.S1_s_at	DDT	-0.4005	-0.0772	0.0403
GgaAffx.11717.1.S1_at	PGRMC2	-0.796	0.169	0.2268
GgaAffx.11717.1.S1_s_at	PGRMC2	-0.8777	-0.0552	0.2141
GgaAffx.11741.1.S1_at	IP6K2	-0.7119	-0.1559	0.1519
GgaAffx.12338.2.A1_at	SRRD	-0.7644	0.126	-0.1388
GgaAffx.12829.1.S1_s_at	NELFCD	-0.7641	0.1081	-0.0167
GgaAffx.13237.1.S1_s_at	WDR43	-0.6601	0.242	0.1259
GgaAffx.20212.1.S1_s_at	OTUD3	-0.8095	0.1535	0.0398
GgaAffx.21043.1.S1_at		-0.7197	-0.1105	0.0801
GgaAffx.21259.1.S1_at	AHSA2	-0.7353	-0.1728	0.2241
GgaAffx.22534.1.S1_s_at	CKAP5	-0.5794	-0.1829	0.0147
GgaAffx.2297.2.S1_s_at	UBLCP1	-0.8098	0.1766	0.014
GgaAffx.23086.1.S1_s_at	YEATS4	-0.7728	0.0855	-0.0996
GgaAffx.23846.1.S1_at	UBXN4	-0.6007	-0.04	-0.0855
GgaAffx.24093.2.S1_s_at	SNRNP48	-0.611	0.0112	-0.1474
GgaAffx.24513.9.S1_s_at		-0.7865	0.0746	0.2254
GgaAffx.25176.1.S1_at	MRP63	-0.6172	-0.0574	-0.1442
GgaAffx.25411.1.S1_s_at	HEATR1	-0.5706	0.0587	-0.0627
GgaAffx.25538.1.S1_at	RRP9	-0.9556	-0.139	0.0515
GgaAffx.25692.2.S1_s_at	JMJD1C	-0.9132	-0.1224	0.2409
GgaAffx.25739.2.S1_s_at	EXOSC10	-0.5679	-0.0714	-0.1565
GgaAffx.26771.1.S1_s_at	LIMA1	-0.7747	-0.1873	0.1881
GgaAffx.4220.1.S1_s_at	SYTL4	-0.5834	-0.1138	0.1339
GgaAffx.515.1.S1_at	PIP5K1C	-0.8301	-0.0071	0.0834
GgaAffx.5152.5.S1_s_at	MADD	-0.6825	-0.0863	0.0162
GgaAffx.7174.1.S1_at	SGOL1	-0.5672	-0.0591	-0.1644
GgaAffx.7229.3.S1_s_at	METAP2	-0.5798	0.0171	-0.1389
GgaAffx.7300.2.S1_s_at	TRMT61A	-0.6568	-0.0024	-0.116
GgaAffx.8574.1.S1_at	ERP44	-0.6359	-0.1145	-0.0064
Gga.502.1.S1_at	HMGA2	-0.7232	1.3052	0.384
GgaAffx.789.1.S1_at	ARHGAP32	-0.9146	1.2027	0.3377

## Sheet: Cluster 2
ID	Symbol	RA_ant-WT_ant	Mutant_ant-WT_ant	WT_ant-WT_post
Gga.1006.2.S1_a_at	TBP	-0.723	-0.1192	-0.1467
Gga.1107.1.S1_at	PTPN2	-0.7586	-0.1413	-0.1655
Gga.11451.1.S1_s_at	ELP2	-0.8634	-0.2216	-0.0002
Gga.1184.1.S1_a_at	PSMB4	-0.6884	-0.2236	-0.1039
Gga.11933.2.S1_a_at	SEC11C	-0.8425	-0.3333	0.0217
Gga.12149.1.S1_s_at	HNRNPLL	-0.8885	-0.1493	-0.2097
Gga.12340.1.S1_at	STOML2	-0.4926	-0.2671	-0.0569
Gga.12630.1.S1_s_at	WDR12	-0.7797	-0.1091	-0.1156
Gga.12684.1.S1_s_at	EXOSC2	-0.8329	-0.2732	-0.1494
Gga.13306.1.S1_at		-0.9014	-0.1941	0.1199
Gga.1368.1.S1_at	LMNB1	-0.7222	-0.297	-0.2335
Gga.13720.1.S1_s_at	GCFC1	-0.7457	-0.3006	0.0061
Gga.13977.1.S1_s_at	ASPM	-0.8261	-0.1996	-0.069
Gga.1526.1.S1_at	EIF3F	-0.5223	-0.4624	0.0562
Gga.16024.1.S1_at		-0.6902	-0.3484	0.2289
Gga.16572.1.S1_at	RNPEP	-0.7512	-0.2293	-0.0467
Gga.17121.1.S1_s_at	OTUD3	-0.8775	-0.303	0.0957
Gga.17309.1.S1_at	BLOC1S4	-0.5095	-0.298	0.1432
Gga.1746.1.S1_s_at		-0.7177	-0.2876	0.2974
Gga.17731.1.S1_s_at	PPAT	-0.9025	-0.2109	-0.4544
Gga.1903.1.S1_at	ALYREF	-0.7375	-0.3158	0.162
Gga.19149.1.S1_at	GFOD2	-0.7692	-0.2444	0.0233
Gga.2100.1.S1_s_at	DNA2	-0.6211	-0.2706	-0.1546
Gga.234.1.S1_at	FGF10	-1.1486	0.1	-0.3433
Gga.2861.1.S1_at	RGN	-0.8841	-0.3205	0.041
Gga.3122.2.S1_a_at	REXO2	-0.7988	-0.2255	-0.0907
Gga.3240.1.S1_at	HECTD1	-0.5803	-0.5186	-0.0205
Gga.3883.1.S1_at	PRELID1	-0.6865	-0.3252	-0.1242
Gga.3883.1.S1_x_at	PRELID1	-0.6327	-0.2626	-0.1283
Gga.3883.2.S1_s_at	PRELID1	-0.7674	-0.2049	-0.0464
Gga.3953.3.S1_a_at	GPBP1L1	-0.8891	-0.202	0.025
Gga.3986.2.S1_a_at	CA2	-0.9117	0.2019	-0.154
Gga.4181.1.S1_s_at	GNB2L1	-0.6528	-0.2674	-0.0003
Gga.4316.2.S1_a_at	PAPOLA	-0.7997	-0.2828	-0.0392
Gga.4390.2.S1_a_at	FTH1	-0.7188	-0.5295	0.0292
Gga.4654.1.S1_at	GRSF1	-0.8468	-0.1784	-0.0579
Gga.4782.2.S1_a_at	HNRNPAB	-0.7497	-0.3002	-0.0088
Gga.4894.1.S1_x_at		-0.7131	-0.1543	-0.043
Gga.4948.1.S1_at	FKBP1A	-0.5949	-0.2066	-0.0808
Gga.5308.1.S1_at	EXOSC3	-0.699	-0.1141	-0.082
Gga.5509.1.S1_at	ARID1B	-0.6711	-0.4288	-0.1287
Gga.5539.1.S1_at	SDF2	-0.7454	-0.1552	-0.0352
Gga.5644.2.S1_s_at	DNAJA1	-0.6239	-0.2499	-0.0946
Gga.5687.4.S1_a_at	KIF2C	-0.9185	-0.2463	-0.1485
Gga.5767.1.S1_a_at	SNRNP27	-0.8508	-0.1546	-0.0667
Gga.5871.1.S1_a_at	BAP1	-0.6888	-0.2439	0.0844
Gga.5901.2.S1_s_at	MPC1	-0.6898	-0.2192	0.0173
Gga.5974.1.S1_at	CHTF18	-0.9805	-0.0388	-0.0652
Gga.5990.1.S1_at		-0.8058	-0.3197	0.1547
Gga.6021.2.S1_a_at	VAPA	-0.8238	-0.0293	-0.1582
Gga.6033.1.S1_s_at	PGAM1	-0.871	-0.3916	-0.0018
Gga.6184.1.S1_at	OST4	-0.6374	-0.4011	-0.004
Gga.6746.1.S1_at	FARS2	-0.7807	-0.2294	0.1139
Gga.6997.2.A1_at	ARF4	-0.9577	0.0722	-0.2824
Gga.7065.2.S1_a_at	NXF1	-0.8151	-0.1917	0.0659
Gga.7068.1.S1_at	CCM2	-0.8071	-0.3633	0.0397
Gga.7384.1.S1_a_at	LOC100857182	-0.7752	-0.1361	-0.0773
Gga.7553.1.S1_at	IL1RN	-0.6512	-0.2844	0.1762
Gga.7711.2.S1_s_at	SNRNP40	-0.6079	-0.3984	-0.0428
Gga.7826.1.S1_s_at	NDUFA2	-0.8332	-0.1097	-0.0803
Gga.7874.1.S1_at	NDUFS8	-0.6442	-0.2796	0.0402
Gga.7880.1.S1_at	BCL9	-0.6502	-0.4442	0.0072
Gga.7906.1.S1_at		-0.8596	-0.1305	-0.0396
Gga.8061.2.S1_a_at	HSCB	-0.6796	-0.3601	-0.0413
Gga.8285.1.S1_at	NDUFB6	-0.5289	-0.3311	0.0499
Gga.8375.2.S1_s_at	APOOL	-0.6472	-0.2975	0.0935
Gga.8509.1.S1_s_at	DNPEP	-0.6894	-0.2712	0.0816
Gga.8891.1.S1_s_at	PPP2CA	-0.6003	-0.2781	0.0849
Gga.9160.2.S1_a_at	DNAJB6	-0.8332	-0.1497	-0.0275
Gga.9488.1.S1_at	APTX	-0.853	-0.2898	-0.3291
Gga.9565.2.S1_a_at	C3H1ORF55	-0.8246	-0.0592	-0.1414
Gga.9565.2.S1_s_at	C3H1ORF55	-0.8885	-0.2596	-0.1134
Gga.9588.1.S1_at		-0.9016	-0.3307	0.06
Gga.9661.1.S1_at	AKAP9	-0.6705	-0.2366	0.1959
Gga.9730.1.S1_s_at	UPRT	-0.8249	-0.2166	-0.1296
Gga.9866.2.S1_a_at	RALB	-0.8507	-0.3453	-0.012
GgaAffx.10171.1.S1_at	EIF2AK3	-0.6864	-0.2456	0.1732
GgaAffx.10851.1.S1_s_at	PCDH8	-0.7396	-0.2873	-0.1806
GgaAffx.10886.1.S1_at	KPNA3	-0.9078	-0.2238	-0.1131
GgaAffx.11380.1.S1_s_at	WDR82	-0.7453	-0.4078	-0.0161
GgaAffx.11454.1.S1_s_at	PHB2	-0.807	-0.1893	-0.0636
GgaAffx.11578.1.S1_s_at	KPNA2	-0.7911	-0.0689	-0.1969
GgaAffx.1170.1.S1_at	PLAA	-0.6666	-0.2722	-0.2524
GgaAffx.11720.1.S1_at	LUC7L2	-0.6644	-0.2191	-0.0031
GgaAffx.11753.1.S1_at	PDK1	-0.5954	-0.2297	0.0722
GgaAffx.11784.1.S1_at	AAMP	-0.6451	-0.2391	-0.0493
GgaAffx.11934.1.S1_s_at	DHFR	-0.8561	-0.1823	-0.1579
GgaAffx.12155.1.S1_s_at	PGRMC1	-0.8412	-0.2026	0.0688
GgaAffx.12386.1.S1_at		-0.6842	-0.192	-0.1458
GgaAffx.12425.1.S1_s_at	NDUFB8	-0.6219	-0.3401	0.0107
GgaAffx.12629.1.S1_s_at	RAE1	-1.0432	-0.0219	-0.3756
GgaAffx.12701.1.S1_at	PLK1	-0.4979	-0.2895	-0.0528
GgaAffx.12876.1.S1_s_at	ASH2L	-0.8256	-0.2763	-0.2261
GgaAffx.12984.1.S1_s_at	SNX3	-0.7182	-0.0464	-0.1642
GgaAffx.13186.1.S1_at	SUMO3	-0.7322	-0.0581	-0.0463
GgaAffx.20248.1.S1_s_at	DPM1	-0.7822	-0.0431	-0.209
GgaAffx.20374.1.S1_s_at	SUCLG2	-0.6608	-0.4388	0.0215
GgaAffx.20862.1.S1_s_at	PPAP2B	-0.7545	-0.3433	0.1841
GgaAffx.2113.1.S1_s_at	CDK2AP1	-0.9593	-0.0469	-0.2361
GgaAffx.21140.1.S1_at	TTLL12	-0.9117	-0.057	-0.1394
GgaAffx.2140.1.S1_at	C18H17ORF75	-0.7074	-0.3087	-0.0549
GgaAffx.21716.1.S1_s_at	SLC16A1	-0.8636	0.1717	-0.3108
GgaAffx.22560.1.S1_s_at	ANKRD12	-0.5322	-0.4825	0.1014
GgaAffx.22599.1.S1_at	STAG2	-0.5722	-0.6137	0.1448
GgaAffx.22887.1.S1_s_at	OLA1	-0.7664	-0.2216	-0.0717
GgaAffx.22965.2.S1_at	TLK1	-0.7535	-0.2418	-0.1937
GgaAffx.23024.1.S1_at	ZRANB1	-0.799	-0.0784	-0.2032
GgaAffx.23576.1.S1_at	NUP54	-0.8856	-0.3112	0.0151
GgaAffx.23736.1.S1_s_at	SLC25A17	-0.7452	-0.2144	-0.0898
GgaAffx.24097.2.S1_s_at	MICAL3	-0.5176	-0.4278	0.1358
GgaAffx.24368.1.S1_s_at	NOL6	-0.8551	-0.2334	-0.1508
GgaAffx.24801.1.S1_at	PHIP	-0.9025	0.0568	-0.0902
GgaAffx.25198.2.S1_at	FAM76B	-0.6385	-0.2873	0.2392
GgaAffx.25291.1.S1_at	VAPA	-0.9138	-0.1852	-0.1639
GgaAffx.25374.1.S1_at	WDR33	-0.7238	-0.2196	-0.0941
GgaAffx.25515.1.S1_s_at	ZMYM4	-0.6541	-0.3611	-0.2015
GgaAffx.25810.3.S1_s_at	CRTC1	-0.8665	-0.2232	0.1203
GgaAffx.26046.1.S1_at	XPR1	-0.9022	-0.2425	0.0054
GgaAffx.26156.1.S1_at	VPS13D	-0.6971	-0.1604	-0.0902
GgaAffx.26190.1.S1_at	MAP2K6	-0.8281	-0.1747	-0.0337
GgaAffx.26524.1.S1_at	C20ORF20	-0.8518	-0.2197	-0.1199
GgaAffx.26573.1.S1_at	ZDHHC7	-0.6222	-0.2397	0.0269
GgaAffx.26668.2.S1_s_at	ST5	-0.6797	-0.5362	0.0691
GgaAffx.3077.1.S1_s_at	LSM14A	-0.8348	-0.211	0.0571
GgaAffx.4851.1.S1_at	EIF4E3	-0.9307	-0.0788	-0.0478
GgaAffx.4864.2.S1_s_at	SHQ1	-0.8202	-0.3379	0.1958
GgaAffx.5327.1.S1_at	IFT122	-0.6819	-0.2663	0.022
GgaAffx.5327.2.S1_s_at	IFT122	-0.752	-0.159	-0.1381
GgaAffx.5382.1.S1_s_at	NELFB	-0.6169	-0.5972	-0.0037
GgaAffx.5664.1.S1_at		-0.7791	0.0095	-0.1868
GgaAffx.5829.2.S1_s_at	ACBD3	-0.6111	-0.1886	-0.1806
GgaAffx.5992.1.S1_at	NMD3	-0.8761	-0.2432	-0.2219
GgaAffx.6049.2.S1_s_at	C5H15ORF29	-0.8447	-0.269	-0.0726
GgaAffx.6156.1.S1_at	NSL1	-0.7472	-0.064	-0.0466
GgaAffx.6190.1.S1_at	LEMD3	-0.7116	-0.3366	0.1662
GgaAffx.6405.2.S1_s_at	HSPA4L	-0.6927	-0.3082	-0.2002
GgaAffx.6720.3.S1_s_at	ZC3H14	-0.7997	-0.207	-0.0441
GgaAffx.7149.1.S1_at	PLCL2	-0.8453	-0.1345	-0.1569
GgaAffx.7345.3.S1_s_at	ATP2C1	-0.7934	-0.2434	-0.0586
GgaAffx.7431.1.S1_at	NUP205	-0.8332	-0.2043	0.1096
GgaAffx.7995.2.S1_s_at	NAA35	-0.6095	-0.4411	0.0138
GgaAffx.8293.2.S1_s_at	NSUN2	-0.9072	-0.1896	-0.0248
GgaAffx.9368.2.S1_s_at	ADAMTS6	-0.6712	-0.2194	-0.4556
GgaAffx.9459.1.S1_s_at	METTL16	-0.8227	-0.2732	-0.2913
GgaAffx.9818.5.S1_s_at	PREP	-0.6364	-0.3514	-0.1571
GgaAffx.9904.1.S1_s_at	RNF20	-0.8127	0.0033	-0.1271

## Sheet: Cluster 3
ID	Symbol	RA_ant-WT_ant	Mutant_ant-WT_ant	WT_ant-WT_post
Gga.1009.1.S1_s_at	ARPC1B	-1.0889	-0.5462	-0.1309
Gga.1054.1.S1_at	SARNP	-1.0022	-0.3465	0.2603
Gga.1109.1.S1_at	RAC1	-1.0615	-0.2478	0.0608
Gga.11170.1.S1_at	CCDC117	-1.3325	-0.5845	-0.0526
Gga.11922.1.S1_at	BTF3	-1.2593	-0.3353	-0.2733
Gga.12161.1.S1_at	BEAN1	-1.4604	-0.4892	-0.0805
Gga.12337.3.S1_s_at		-1.1736	-0.596	-0.0586
Gga.12562.2.S1_x_at	APOPT1	-1.0634	-0.6474	-0.1866
Gga.12599.1.S1_s_at	WDR12	-1.3245	-0.2898	-0.042
Gga.12640.1.S1_s_at	WDR33	-1.1536	-0.2358	0.1421
Gga.12684.2.S1_s_at	EXOSC2	-1.5465	-0.249	0.0572
Gga.1295.1.S1_at	UBE2A	-1.1272	-0.4986	-0.0096
Gga.1449.1.S1_a_at		-1.1872	-0.5186	0.2013
Gga.15502.1.A1_at	CBX8	-1.0989	-0.2932	0.2465
Gga.16015.1.S1_at	LOC425015	-1.0998	0.0372	0.1016
Gga.16044.1.S1_at	ABCB7	-1.0683	-0.4819	0.1211
Gga.16209.1.S1_at		-1.4399	0.0963	0.0954
Gga.16238.1.S1_at		-1.2888	-0.2203	0.0747
Gga.1635.2.S1_at		-1.1847	-0.3984	0.1559
Gga.16383.1.S1_at	DCP2	-1.1466	-0.3873	0.0763
Gga.16793.1.S1_s_at	PDS5A	-1.0755	-0.2738	0.1747
Gga.16840.1.S1_s_at	MYEF2	-1.0606	-0.2585	0.2146
Gga.17726.1.S1_at	DIDO1	-1.46	-0.4623	0.1132
Gga.1932.1.S1_at	CRK	-1.4019	-0.6367	-0.0333
Gga.19617.1.S1_at	CNOT6	-1.0659	-0.114	0.052
Gga.2148.2.S1_a_at	SLC31A1	-1.2679	-0.4993	0.0726
Gga.2218.1.S1_at	PTK7	-1.1881	-0.3568	0.2431
Gga.2309.2.A1_s_at	DNAJC9	-1.0035	-0.3115	0.0499
Gga.2464.1.S2_at	GLUL	-1.0524	-0.3412	0.1151
Gga.276.1.S1_at	EBF1	-1.306	-0.2231	0.0394
Gga.3441.2.S1_s_at	TMEM167A	-1.1866	-0.5416	-0.3327
Gga.3476.1.S1_at	ETV6	-1.2593	0.0013	-0.0812
Gga.3616.1.S1_at	MBD4	-1.1322	-0.5632	-0.0305
Gga.3667.1.S1_at	PDLIM4	-1.2179	-0.038	0.0809
Gga.385.1.S1_at	DUSP4	-1.0462	-0.2316	-0.1646
Gga.3875.1.S1_at	AKT1	-1.1773	-0.2089	-0.1282
Gga.395.1.S1_at	LOC395676	-1.5563	-0.2036	-0.0284
Gga.4512.2.S1_at	RPS14	-1.2032	-0.5497	0.0214
Gga.4522.2.S1_a_at	DHX15	-1.1314	-0.4824	-0.0811
Gga.4571.1.S1_s_at	NDUFS2	-1.1739	-0.4505	0.0951
Gga.4599.1.S1_at	MRPS14	-1.5787	-0.6466	-0.5104
Gga.4846.1.S1_at	NR13	-1.0848	-0.6137	-0.0123
Gga.4912.2.S1_s_at	G3BP1	-1.0744	-0.2278	0.0347
Gga.4955.1.S1_at	FRZB	-0.9942	-0.2955	0.0231
Gga.5448.1.S1_s_at	ARHGAP17	-1.5531	-0.3842	-0.0249
Gga.5492.2.S1_s_at	SUGT1	-1.0803	-0.2597	-0.0607
Gga.6770.2.S1_a_at	BMP7	-1.5674	-0.5853	-0.5092
Gga.7227.1.S1_s_at	IFT122	-1.0192	-0.3523	0.0152
Gga.7740.2.A1_at		-1.5278	-0.5751	-0.1077
Gga.8009.1.S1_at		-1.0386	-0.2162	-0.0764
Gga.8760.1.S1_at		-1.3119	-0.6174	-0.0117
Gga.8903.2.S1_s_at	PPP2R5C	-1.044	-0.2913	0.0182
GgaAffx.10108.1.S1_at	TTK	-1.2531	-0.3326	0.2845
GgaAffx.10151.1.S1_s_at	RBM12B	-1.1029	-0.1358	0.0639
GgaAffx.102.1.S1_at	ADAMTS19	-1.4953	-0.8453	-0.6625
GgaAffx.10506.1.S1_at	DSCC1	-1.0395	-0.1103	-0.0892
GgaAffx.11524.1.S1_s_at	CCT4	-1.1078	-0.2118	-0.1037
GgaAffx.11563.1.S1_s_at	CCNC	-1.2659	-0.4994	-0.132
GgaAffx.11716.1.S1_s_at	SHQ1	-1.1825	-0.4125	0.2653
GgaAffx.11769.1.S1_s_at	UBQLN4	-1.175	-0.5641	0.0818
GgaAffx.11794.1.S1_s_at	CAPZA1	-1.1492	-0.2046	0.138
GgaAffx.11886.1.S1_s_at	GSPT1	-1.4945	-0.4084	0.2069
GgaAffx.12265.1.S1_at	MRPS2	-1.1415	-0.4185	0.1281
GgaAffx.12452.1.S1_s_at	KLF11	-1.2396	-0.4363	-0.1025
GgaAffx.12721.1.A1_at	PMEPA1	-1.2378	-0.4591	-0.1264
GgaAffx.13197.1.S1_s_at	PAPOLA	-1.3729	-0.5707	0.0056
GgaAffx.1822.1.S1_at	DFFA	-1.3919	-0.2715	-0.0551
GgaAffx.1840.2.S1_s_at	ERGIC1	-1.1744	-0.2156	0.1812
GgaAffx.20173.1.S1_s_at	TBC1D9	-1.1632	-0.3108	-0.0469
GgaAffx.21212.1.S1_s_at	TRIL	-1.2318	-0.4582	-0.5501
GgaAffx.21813.1.S1_s_at	RNF114	-1.0093	-0.2495	0.0118
GgaAffx.22136.1.S1_s_at	BUD13	-1.3886	-0.5838	0.0516
GgaAffx.22314.1.S1_at		-1.1382	-0.1009	-0.244
GgaAffx.23423.2.S1_s_at	KCNJ5	-1.0973	-0.5154	-0.4004
GgaAffx.23477.4.S1_s_at	SEC31A	-1.2546	-0.4132	-0.0634
GgaAffx.23583.1.S1_s_at		-1.4116	-0.6945	-0.0849
GgaAffx.23596.1.S1_s_at	MAP3K4	-1.0587	-0.1583	-0.1232
GgaAffx.23721.2.S1_s_at	PDE5A	-1.4263	-0.2748	0.1387
GgaAffx.23763.1.S1_at	ZNF148	-1.0595	-0.6105	-0.122
GgaAffx.24250.1.S1_s_at	ARID1B	-1.3905	-0.6226	-0.1271
GgaAffx.24354.5.S1_s_at	ITPR2	-1.2062	-0.4593	-0.0198
GgaAffx.24391.1.S1_at	PDS5A	-1.2384	-0.1644	-0.0879
GgaAffx.24541.1.S1_at	BOD1L1	-1.434	-0.5437	0.0384
GgaAffx.24618.1.S1_s_at	ZFAND5	-1.0918	-0.4509	-0.0455
GgaAffx.24790.1.S1_at	SCAF4	-1.2795	-0.5553	0.062
GgaAffx.24817.1.S1_s_at	KIAA1429	-1.0011	-0.3472	0.007
GgaAffx.24935.1.S1_at	ELOVL5	-1.1497	-0.0843	-0.0337
GgaAffx.25178.1.S1_at		-1.0762	-0.4181	0.0081
GgaAffx.25241.1.S1_at	FAM168A	-1.0092	-0.3514	0.1279
GgaAffx.2542.1.S1_at	TOMM34	-1.4892	-0.3726	0.0296
GgaAffx.25778.1.S1_at	TMEM231	-1.0961	-0.5431	0.0217
GgaAffx.25782.1.S1_s_at	ZFR	-1.1127	-0.5046	0.0957
GgaAffx.26372.1.S1_at	KIAA0355	-1.4077	-0.1931	-0.1025
GgaAffx.2674.1.S1_s_at	AGGF1	-1.2221	-0.5242	0.1272
GgaAffx.2750.1.S1_s_at	RAB27A	-1.1418	-0.2847	-0.2497
GgaAffx.2947.1.S1_s_at	TMEM11	-1.296	-0.2822	0.0026
GgaAffx.3570.1.S1_at	TMEM97	-0.9858	-0.2412	-0.123
GgaAffx.393.1.S1_at	CAMTA1	-1.1497	-0.6244	-0.277
GgaAffx.4222.1.S1_at	RPRD1B	-1.3918	-0.3561	0.1272
GgaAffx.4365.1.S1_at	SPPL3	-1.1382	-0.3165	-0.109
GgaAffx.4444.2.S1_s_at	MLEC	-1.1741	-0.3408	0.1657
GgaAffx.462.1.S1_s_at	PPP1R8	-1.1492	0.2798	0.0135
GgaAffx.4825.1.S1_at	COPS7B	-1.1457	-0.0408	-0.0782
GgaAffx.4973.1.S1_at	TRAF6	-1.0728	-0.4624	0.114
GgaAffx.515.2.S1_s_at	PIP5K1C	-1.093	-0.2648	0.1159
GgaAffx.5672.1.S1_at	ZZZ3	-1.2094	-0.3542	-0.0419
GgaAffx.5966.1.S1_at	CDK6	-1.3983	-0.8166	-0.955
GgaAffx.6276.1.S1_at	ARHGAP5	-1.279	-0.3129	0.0008
GgaAffx.6375.1.S1_at	ZFAND3	-1.0991	-0.2683	0.058
GgaAffx.6433.3.S1_s_at	UROD	-1.2356	-0.2805	-0.0419
GgaAffx.644.2.S1_s_at	MAP2K4	-1.0545	-0.6057	-0.1936
GgaAffx.6810.1.S1_at	CPSF2	-1.1298	-0.394	-0.0288
GgaAffx.7121.1.S1_s_at	POC1B	-1.2222	-0.6071	-0.1928
GgaAffx.7252.1.S1_at	FGFR1OP	-1.3988	0.16	-0.0109
GgaAffx.7528.1.S1_at	TTC26	-1.1769	-0.5175	0.2012
GgaAffx.7531.1.S1_s_at	LUC7L2	-1.1851	-0.1776	0.108
GgaAffx.7851.2.S1_s_at	NID2	-1.4959	-0.7216	-0.0648
GgaAffx.8049.3.S1_s_at	MCUR1	-1.0841	-0.1834	-0.0241
GgaAffx.8429.1.A1_at	PRCC	-1.2686	-0.6343	-0.0267
GgaAffx.8553.1.S1_s_at	PBX4	-0.987	-0.2473	0.3142
GgaAffx.8764.1.S1_s_at		-1.4015	-0.5589	-0.1214
GgaAffx.9824.3.S1_s_at	MINA	-1.0543	-0.2521	-0.0978
GgaAffx.9854.1.S1_at	CHD7	-0.9878	-0.121	-0.1661
GgaAffx.9854.3.S1_s_at	CHD7	-1.2145	-0.2751	-0.0149

## Sheet: Cluster 4
ID	Symbol	RA_ant-WT_ant	Mutant_ant-WT_ant	WT_ant-WT_post
Gga.1030.1.S1_at	MYC	-1.8466	-1.4734	0.8901
Gga.10370.1.S1_at	CDC14B	-1.6445	-1.8601	0.988
Gga.10682.1.S1_at		-1.1859	-0.8328	0.9058
Gga.1343.1.S1_at	ADAM10	-1.721	-1.7142	0.8513
Gga.13553.1.S1_at		-2.233	-1.1668	0.6016
Gga.14842.1.S1_at	RALGAPA1	-1.4848	-1.4498	1.2487
Gga.18021.1.S1_at		-1.0706	-1.2757	0.8319
Gga.19054.1.S1_at		-1.1039	-1.0468	0.8143
Gga.19329.1.S1_s_at	FAM171A1	-1.6897	-1.1639	0.4109
Gga.293.1.S1_at	SMAD9	-1.0167	-1.1029	0.9056
Gga.4318.1.S1_at	FABP7	-1.6197	-1.202	0.6677
Gga.5101.1.S1_at	ZBTB16	-2.0589	-0.2837	1.3352
Gga.554.1.S1_at	HGF	-1.6097	-0.7387	1.0798
Gga.555.1.S1_at	PAX7	-1.2022	-0.9173	0.7024
Gga.686.1.S1_at	BMP4	-1.4672	-1.0662	1.0623
Gga.7331.2.S1_a_at	RAI2	-1.1487	-1.0048	0.7831
Gga.775.1.S1_at	P22	-2.1388	-1.1536	0.7423
Gga.7997.1.S1_at	FAM217B	-1.6712	-1.3112	0.5001
Gga.9314.1.S1_at	SOX4	-1.6221	-1.5813	0.5856
Gga.9606.1.S1_s_at	TCF7L2	-1.3224	-0.8752	0.8007
Gga.9745.1.S1_at	KLF12	-1.4919	-0.876	0.9307
GgaAffx.11564.1.S1_at	WDSUB1	-1.2852	-1.0203	0.8304
GgaAffx.12308.1.S1_s_at	PKP4	-1.8269	-0.9367	0.5908
GgaAffx.12722.1.S1_s_at	PYGL	-1.0545	-1.037	0.8421
GgaAffx.20140.1.S1_at	DLX6	-1.5521	-1.3508	1.0541
GgaAffx.20292.1.S1_at		-1.5324	-1.3677	0.8425
GgaAffx.20952.1.A1_s_at	COL2A1	-1.6491	-0.9634	1.1204
GgaAffx.21413.1.S1_s_at	ZBTB16	-1.6259	-0.4057	1.5933
GgaAffx.21776.1.S1_s_at	MSX1	-1.3847	-1.5672	0.5816
GgaAffx.23330.1.S1_at	PPAP2B	-1.839	-0.8862	0.6983
GgaAffx.23944.1.S1_at	TANC1	-1.5781	-0.8631	0.9017
GgaAffx.23950.1.S1_at	CDC14B	-1.0824	-1.0661	0.7789
GgaAffx.24621.1.S1_at	ASXL3	-1.8068	-1.6143	0.5781
GgaAffx.26601.1.S1_s_at	ARFGAP1	-1.8258	-1.0017	0.6209
GgaAffx.26679.1.S1_at	PA2G4	-1.1973	-1.0244	0.5713
GgaAffx.5110.6.S1_s_at	COL4A5	-1.9385	-1.2009	0.5937
GgaAffx.5267.1.S1_at	LMCD1	-1.3972	-0.9038	1.2467
GgaAffx.7456.1.S1_at		-1.1228	-1.3313	0.7776

## Sheet: Cluster 5
ID	Symbol	RA_ant-WT_ant	Mutant_ant-WT_ant	WT_ant-WT_post
Gga.10377.1.S1_at		-1.225	-0.7016	0.2512
Gga.10648.1.S1_s_at	CYP27C1	-1.4417	-1.1179	0.2412
Gga.10660.1.S1_s_at	PLK2	-1.2713	-0.9193	0.1381
Gga.1077.1.S1_s_at		-1.3298	-0.5877	0.1754
Gga.1146.1.S1_s_at	SSB	-1.399	-0.0229	0.7561
Gga.12026.2.S1_a_at	NENF	-1.1714	-0.8102	0.1054
Gga.12139.1.S1_at	COX8A	-1.3641	-0.8244	0.3648
Gga.12554.2.S1_a_at		-1.1869	-0.9138	0.1319
Gga.1330.1.S1_s_at	LAMC1	-1.4396	-0.5131	0.3927
Gga.13723.1.S1_at		-1.2925	-0.7764	-0.0026
Gga.140.1.S1_at	TCF7L1	-1.2539	-0.6056	0.4098
Gga.14632.1.S1_at		-1.4358	-0.5502	0.2268
Gga.14918.1.S1_at		-1.3396	-0.9218	-0.0893
Gga.15339.1.S1_s_at	ZFR	-1.278	-0.9027	0.4447
Gga.15403.1.S1_at		-1.2568	-0.9186	0.1417
Gga.16425.1.S1_at	IRF2BP2	-1.2543	-0.6833	0.2299
Gga.17250.1.S1_at	CDKN1B	-1.6634	-0.9773	0.2957
Gga.18323.1.S1_at		-1.1629	-0.8444	0.435
Gga.19361.1.S1_s_at	TNRC6C	-1.1806	-0.5772	0.361
Gga.19738.1.S1_s_at	DIAPH3	-1.4115	-1.0995	0.4199
Gga.2272.1.S1_s_at		-1.3885	-0.8058	0.1979
Gga.2549.2.S1_a_at	GNPTG	-1.2984	-0.9442	-0.3488
Gga.2748.1.S1_s_at	ELL	-1.1728	-0.682	0.3225
Gga.3136.1.S1_at	SDC3	-1.6642	-0.7006	0.4587
Gga.3178.1.S1_at	DACH2	-1.4155	-0.6521	0.6776
Gga.4082.1.S1_at	SMO	-1.1407	-0.9606	0.1977
Gga.4661.2.S1_at	TUBA1C	-1.1721	-0.7581	0.2704
Gga.4916.1.S1_s_at	PDCD4	-1.282	-0.844	0.1153
Gga.4979.1.S1_at	TCF3	-1.2653	-0.7299	0.2317
Gga.4979.2.S1_at	TCF3	-1.3637	-0.8732	0.3555
Gga.5398.1.S1_at	AGAP1	-1.2479	-0.6913	0.2827
Gga.5449.1.S1_at		-1.1773	-0.7837	0.2123
Gga.6082.1.S1_at		-1.234	-0.9823	0.2813
Gga.7037.2.S1_s_at	SUPT5H	-1.5315	-1.1407	0.4085
Gga.7067.1.S1_at	AP1B1	-1.0183	-0.79	0.1023
Gga.7075.1.S1_s_at		-1.4116	-0.5032	0.2876
Gga.7150.1.S1_at	LOC100858006	-1.5732	-0.6204	0.104
Gga.7301.1.S1_at		-1.4963	-0.9481	0.2991
Gga.7691.1.S1_at		-1.315	-0.6006	0.2289
Gga.7961.2.S1_a_at	PITHD1	-1.0924	-0.7579	0.1534
Gga.8013.2.S1_at	SPATS2	-1.0095	-1.0105	0.1848
Gga.8510.1.S1_at		-1.5485	-1.0313	0.359
Gga.8935.1.S1_at		-1.1394	-0.8306	0.1846
Gga.9171.2.S1_a_at	IGBP1	-1.0885	-0.8204	0.1094
Gga.9173.1.S1_at		-1.0927	-0.1762	0.6099
Gga.9742.1.S1_s_at	SF3A1	-1.3501	-0.7868	-0.0107
Gga.987.1.S1_at	TOMM20	-1.4084	-0.7589	0.1613
GgaAffx.10597.1.S1_at	PIGA	-1.2581	-0.3347	0.4295
GgaAffx.11413.1.S1_s_at	NCOA7	-1.5241	-0.5185	0.5225
GgaAffx.11466.1.S1_at	C5H14ORF169	-1.2451	-0.7814	-0.0552
GgaAffx.11924.1.S1_s_at	HNRNPA3	-1.0819	-0.7646	0.1821
GgaAffx.12187.1.S1_s_at	LYSMD3	-1.5781	-0.9366	0.542
GgaAffx.12902.1.S1_s_at	PNRC1	-1.3718	-0.8813	0.2486
GgaAffx.21135.1.S1_s_at	FGD3	-1.2551	-0.5429	0.3992
GgaAffx.21914.1.S1_at		-1.1114	-0.5877	0.4488
GgaAffx.23122.1.S1_s_at	KDM4A	-1.5705	-0.5888	0.3444
GgaAffx.23643.1.S1_s_at	WBP11	-1.2139	-0.6174	0.2859
GgaAffx.23767.1.S1_at	TRANK1	-1.2798	-0.8288	0.1013
GgaAffx.23778.1.S1_s_at	NAA30	-1.3108	-0.9394	-0.0456
GgaAffx.23866.1.S1_at	C7ORF11	-1.3165	-0.6474	0.2472
GgaAffx.24435.1.S1_s_at	CDCA3	-1.2702	-0.9657	0.0088
GgaAffx.24516.2.S1_s_at		-1.4285	-1.0955	0.3372
GgaAffx.25260.1.S1_x_at	LOC100859845	-1.2841	-0.5503	0.1721
GgaAffx.25620.1.S1_s_at	AHCYL1	-1.3581	-0.8699	-0.0394
GgaAffx.26222.1.A1_s_at	NCOR1	-1.6019	-0.8223	0.2495
GgaAffx.26659.2.S1_at	FAM21A	-1.4981	-0.9248	0.5038
GgaAffx.3483.1.S1_at	PTBP2	-1.3457	-0.6978	0.3938
GgaAffx.5634.2.S1_s_at	FOXN2	-1.3017	-0.7479	0.1728
GgaAffx.5641.1.S1_s_at	FAM73A	-1.2921	-0.9316	0.3168
GgaAffx.623.1.S1_at	YTHDF2	-1.1997	-0.619	0.3944
GgaAffx.6425.1.S1_s_at	LARP1B	-1.6142	-0.7249	0.4385
GgaAffx.7003.1.S1_at		-1.3039	-0.6331	0.226
GgaAffx.7307.1.S1_at	CYP27C1	-1.3245	-1.0266	0.3518
GgaAffx.7448.2.S1_s_at	SEMA5B	-1.6259	-0.5523	0.6758
GgaAffx.8122.1.S1_at	SLC22A23	-1.2588	-0.2595	0.5922
GgaAffx.8553.2.S1_s_at	PBX4	-1.4014	-0.7038	0.4216
GgaAffx.8553.3.S1_at	PBX4	-1.5609	-0.4727	0.5332

## Sheet: Cluster 6
ID	Symbol	RA_ant-WT_ant	Mutant_ant-WT_ant	WT_ant-WT_post
Gga.1038.1.S1_at		1.0668	0.3733	-0.2913
Gga.11708.1.S1_at	SHPK	0.8024	0.2406	-0.0909
Gga.12103.1.S1_at	TM4SF18	0.7476	0.422	-0.1161
Gga.12605.1.S1_at	CLK1	0.699	0.2079	-0.035
Gga.12809.1.S1_at		0.7245	0.454	-0.2978
Gga.12904.1.S1_at	NPTX2	0.9315	0.6496	-0.3828
Gga.13117.1.S1_at		1.1213	0.3836	-0.2156
Gga.13445.1.S1_at	NEXN	0.8766	0.1814	-0.2012
Gga.14278.1.S1_at		1.1568	0.5626	0.055
Gga.15355.2.S1_a_at	SLC7A4	0.847	0.2674	-0.0721
Gga.15505.1.S1_at		0.8476	0.2793	-0.0901
Gga.15728.1.S1_at	RCSD1	1.1412	0.568	-0.0477
Gga.16143.1.S1_at	ZNF568	0.9365	0.2279	-0.0695
Gga.17200.1.S1_at		0.8416	0.5736	-0.158
Gga.17394.1.S1_at		1.0597	0.4875	-0.1292
Gga.18532.1.S1_at		1.0597	0.1758	-0.1731
Gga.18819.1.S1_at		0.8548	0.0854	-0.2173
Gga.19638.1.S1_at	SRRM2	0.824	0.5801	0.0859
Gga.19652.1.S1_at		0.7048	0.1966	-0.0639
Gga.19972.1.S1_at		0.6977	0.4268	-0.2631
Gga.3151.1.S2_at	IFNAR2	1.0245	0.6672	0.1064
Gga.3403.1.S2_at		0.9642	0.1061	-0.1909
Gga.4090.1.S1_a_at	TNNT3	0.7465	0.184	-0.1529
Gga.4712.1.S1_a_at	OXCT1	0.7363	0.1733	-0.3321
Gga.4840.1.S1_at	MBNL1	1.0188	0.5275	0.0274
Gga.701.1.S1_s_at		0.862	0.4433	-0.1546
Gga.7551.1.S1_at	WISP1	0.7166	0.2693	-0.0443
Gga.7764.1.S1_at		0.938	0.3675	-0.2065
Gga.7787.1.S1_at	ABCC5	0.7168	0.235	-0.3921
Gga.8034.1.S1_at	LAPTM4B	0.7437	0.3147	-0.2088
Gga.8127.1.S1_at	PUS7	0.7351	0.2822	-0.1619
Gga.900.1.S1_at	ADORA3	0.7355	0.3079	-0.0709
Gga.9553.2.A1_a_at		0.7509	0.3505	-0.062
GgaAffx.10394.1.S1_at	XK	0.6782	0.2152	-0.107
GgaAffx.10732.1.S1_at	MGAT4A	0.6944	0.2386	-0.4117
GgaAffx.11434.1.S1_at	SEC11A	0.7834	0.3545	-0.1637
GgaAffx.11987.1.S1_s_at	PFN2	1.1861	0.5463	0.0262
GgaAffx.12068.1.S1_s_at	MBNL1	1.0117	0.3885	-0.0941
GgaAffx.12086.1.S1_at	FKBP5	0.6482	0.276	-0.0577
GgaAffx.12680.1.S1_at	NDUFS1	1.2461	0.7083	-0.1436
GgaAffx.13076.1.S1_at	LRRC45	0.9506	0.2206	-0.4221
GgaAffx.20206.1.S1_at		0.8871	0.3649	-0.046
GgaAffx.20716.1.S1_at		1.0186	0.4653	-0.1037
GgaAffx.21240.1.S1_at		1.1203	0.7176	-0.4174
GgaAffx.21553.1.S1_s_at	FBRSL1	0.8862	0.3246	0.0941
GgaAffx.21606.1.S1_at	ABLIM1	0.7756	0.4023	-0.5079
GgaAffx.24003.1.S1_x_at	LYRM4	1.066	0.558	-0.2384
GgaAffx.24025.3.S1_at	OVALX	0.6605	0.3223	-0.0113
GgaAffx.25124.3.S1_s_at		1.1635	0.4908	-0.1016
GgaAffx.2993.6.S1_at		0.7947	0.2989	-0.092
GgaAffx.6872.1.A1_at		0.694	0.3583	-0.1544

## Sheet: Cluster 7
ID	Symbol	RA_ant-WT_ant	Mutant_ant-WT_ant	WT_ant-WT_post
Gga.10449.1.S1_at	PEX10	0.7289	-0.144	-0.0819
Gga.10511.1.A1_at		0.8297	0.0716	-0.0531
Gga.10557.1.S1_at	GRID1	0.8278	0.0107	0.0747
Gga.11038.1.S1_at	CNTRL	0.5036	0.0475	-0.0709
Gga.11118.1.S1_at		0.5943	-0.0452	-0.0505
Gga.11294.1.A1_at	TRMT13	0.5894	0.0704	-0.1171
Gga.11357.1.A1_at		0.4843	0.2982	-0.1785
Gga.11379.1.S1_at	YIPF7	0.5538	0.1747	-0.0567
Gga.12628.1.S1_at	ABCC6	0.8363	-0.1492	-0.0726
Gga.13213.1.S1_s_at	ZNF106	0.8388	0.0059	0.0129
Gga.13570.1.S1_at	SEC63	0.6721	0.103	-0.1613
Gga.13738.1.A1_at		0.5066	0.105	-0.0493
Gga.14107.1.A1_at	LRRC59	0.6344	0.1014	-0.031
Gga.14483.1.A1_at		0.5371	0.1222	-0.0025
Gga.14502.1.A1_at		0.557	0.2486	-0.0466
Gga.14578.1.S1_at		0.5613	0.3723	-0.1477
Gga.14595.1.S1_at	TESK2	0.6284	0.0155	-0.0156
Gga.14667.1.S1_at		0.7316	-0.0448	0.1169
Gga.14691.1.S1_at	TUFT1	0.5819	0.0434	-0.1039
Gga.15081.1.S1_at	C5H11orf24	0.4107	0.1866	-0.0922
Gga.15666.1.S1_at		0.464	0.161	-0.0902
Gga.15783.1.S1_at		0.7009	-0.225	0.0167
Gga.15803.1.S1_at	TXNDC16	0.5267	0.135	-0.0789
Gga.15832.1.S1_at		0.6627	0.2145	0.0317
Gga.15896.1.S1_at		0.656	0.0939	0.0194
Gga.15985.1.S1_at	FUBP3	0.7056	0.1383	-0.0003
Gga.15994.1.S1_at		0.5258	0.2341	-0.1183
Gga.16281.1.S1_s_at	VPS8	0.5121	0.0168	-0.086
Gga.16335.1.A1_at		0.5334	0.1824	-0.2727
Gga.16554.2.S1_a_at	LAPTM4B	0.4669	0.1693	-0.2201
Gga.17144.1.S1_at	TMED2	0.4736	-0.1572	0.0738
Gga.1718.1.S1_s_at	SKP1	0.4442	0.1344	-0.0711
Gga.17582.1.S1_at	TRAPPC3	0.4899	0.2093	-0.2184
Gga.17679.1.S1_s_at		0.7987	0.2531	0.0385
Gga.17802.1.A1_at		0.6721	0.0058	-0.0449
Gga.17856.1.S1_at		0.6207	0.0774	0.1438
Gga.18031.1.S1_at	ACTN2	0.8	-0.0774	-0.0253
Gga.18217.1.S1_at		0.8284	-0.151	0.0227
Gga.1824.1.S1_at	PGRMC1	0.4337	0.1268	0.0016
Gga.18359.1.S1_at		0.593	0.1323	-0.1403
Gga.18383.1.S1_at		0.6011	0.0804	0.0245
Gga.18472.1.S1_at	PDHA1	0.8799	-0.0344	-0.0765
Gga.18508.1.S1_at		0.5213	0.1681	0.0064
Gga.18682.1.A1_at		0.5977	0.1959	-0.1378
Gga.18909.1.S1_s_at	MYL1	0.6024	0.2231	0.0004
Gga.19238.1.S1_s_at	DDX19B	0.4923	0.2362	0.0956
Gga.19297.1.S1_at		0.7372	0.0491	-0.0493
Gga.19478.1.S1_at		0.5367	0.2375	-0.1247
Gga.19498.1.S1_at	CRISP2	0.6055	0.0892	-0.1139
Gga.19865.1.S1_at		0.4676	0.0658	0.0168
Gga.2148.3.S1_a_at	SLC31A1	0.711	-0.0777	0.0621
Gga.2265.3.S1_at	INTS8	0.4494	0.1214	-0.0831
Gga.2316.1.S1_at		0.5897	0.0521	-0.3023
Gga.2895.3.S1_at	RAD18	0.7237	0.0379	-0.048
Gga.2964.3.S1_a_at	CCT6A	0.7021	0.0305	-0.1189
Gga.3356.1.S1_at	NHP2L1	0.5775	0.2235	-0.2971
Gga.3538.1.S1_a_at	FAM120A	0.4955	0.3749	-0.1019
Gga.3637.1.S1_at		0.6185	0.1122	-0.1442
Gga.3680.1.S1_at	2002-09-01	0.4071	-0.1776	-0.0557
Gga.3833.1.S2_s_at	PPP3R1	0.559	0.267	-0.1086
Gga.4134.1.S1_at	CHRNA1	0.7747	0.0014	0.1442
Gga.4283.1.S1_at	CTNNB1	0.4007	0.031	0.0037
Gga.4593.2.S1_at	CAP1	0.6137	0.209	0.2233
Gga.4737.1.S1_at	ACTG1	0.4239	0.1238	0.0034
Gga.4761.4.S1_a_at		0.8844	-0.059	-0.1274
Gga.4835.1.S1_at	MYL1	0.6277	0.2629	-0.1698
Gga.501.1.S1_at	MMP27	0.6747	-0.0228	0.1084
Gga.5171.1.S1_at	CDH5	0.6967	0.2547	0.0663
Gga.5186.1.S1_at	MRTO4	0.4917	0.3404	-0.1796
Gga.5438.1.S1_at		0.6586	-0.227	-0.1096
Gga.5578.1.S1_at		0.7514	0.0962	0.0455
Gga.5660.1.S1_at		0.5329	0.1821	-0.0213
Gga.6034.1.S1_at	NEK6	0.6272	-0.0916	0.1726
Gga.6236.3.S1_at	SWAP70	0.71	0.0961	-0.0981
Gga.6295.2.S1_a_at		0.801	0.2227	0.0203
Gga.6708.1.S1_at		0.589	0.1215	-0.0387
Gga.7298.1.S1_at	C1QA	0.7664	0.0514	-0.0381
Gga.7785.1.S1_at	ADAMTS13	0.5229	0.1677	-0.1308
Gga.7925.1.S1_s_at	RNF34	0.7858	0.1889	0.0388
Gga.8002.1.S1_a_at	MFF	0.4604	0.2763	-0.0857
Gga.8174.1.S1_at	RAB20	0.6363	0.1324	0.3994
Gga.8269.2.S1_at	TIA1	0.6474	0.1965	0.0821
Gga.8343.2.S1_at		0.7834	0.1261	-0.0673
Gga.8963.1.S1_at		0.5643	0.1929	-0.0476
Gga.9109.1.S1_at	ALOX5	0.7946	-0.1607	-0.0148
Gga.9122.1.S1_at		0.7044	0.1176	0.0848
Gga.9178.1.S1_at		0.6425	-0.0468	-0.0852
Gga.9467.1.S2_at	ITM2B	0.4251	-0.0604	-0.0208
Gga.9539.1.S1_at		0.4662	0.2411	-0.0822
GgaAffx.11457.1.S1_at	ANP32B	0.4748	0.1918	-0.0389
GgaAffx.11516.1.S1_at	LOC416777	0.5427	0.0195	-0.0817
GgaAffx.11516.1.S1_s_at	LOC416777	0.5757	0.1856	-0.1465
GgaAffx.11567.1.S1_at	EDF1	0.399	0.1598	-0.0817
GgaAffx.11586.1.S1_at	DDX19B	0.5112	0.1682	0.0714
GgaAffx.1197.1.S1_s_at	FAM13C	0.4511	0.0522	-0.0222
GgaAffx.12277.1.S1_s_at	TMED2	0.4615	0.201	0.1259
GgaAffx.1234.1.S1_at	GRID1	0.6703	0.0621	-0.0622
GgaAffx.1236.2.S1_s_at	MMP24	0.7381	-0.2781	-0.1912
GgaAffx.12938.9.S1_at	TARDBP	0.4705	0.1599	-0.0757
GgaAffx.13084.1.S1_at	CIR1	0.8004	0.1303	0.005
GgaAffx.1534.3.S1_at	CRB1	0.8835	0.0216	-0.0039
GgaAffx.1642.3.S1_at	AQP7	0.6149	0.2334	-0.1507
GgaAffx.20444.1.S1_at	C12H3ORF18	0.7486	-0.0794	-0.1174
GgaAffx.20556.1.S1_at		0.8443	0.1729	-0.0259
GgaAffx.20666.1.S1_at		0.7245	0.0497	0.1106
GgaAffx.20701.1.S1_at		0.589	0.1307	0.0219
GgaAffx.20917.1.S1_s_at	GPM6A	0.7462	-0.0224	-0.0007
GgaAffx.21581.1.S1_s_at	CXCL14	0.6313	-0.1408	0.0242
GgaAffx.21767.1.S1_s_at	STMN1	0.5006	-0.0491	0.078
GgaAffx.2230.1.S1_at		0.4725	0.048	0.0972
GgaAffx.22417.1.S1_at	MAP2K5	0.6361	-0.0551	0.039
GgaAffx.22547.6.S1_s_at		0.5779	0.1149	0.0489
GgaAffx.23541.1.S1_at		0.5439	-0.1787	0.0832
GgaAffx.2403.1.S1_at	PAPD5	0.8403	0.0938	0.0249
GgaAffx.24855.3.S1_s_at	CSMD3	0.5215	0.2166	-0.0747
GgaAffx.25083.1.S1_at	ACAP3	0.5806	0.0667	-0.0075
GgaAffx.25227.5.S1_at		0.5396	-0.0252	-0.08
GgaAffx.25748.2.S1_s_at	COL4A3	0.5424	0.066	-0.0978
GgaAffx.26139.1.S1_at	PSMD13	0.6329	-0.0044	0.0565
GgaAffx.26189.2.S1_at	BAP1	0.5466	0.099	-0.0095
GgaAffx.26779.2.A1_at		0.8601	-0.066	-0.0614
GgaAffx.3403.1.S1_at	TTC39B	0.6542	-0.0889	-0.0269
GgaAffx.3862.2.S1_s_at	USH1C	0.6584	-0.0688	0.147
GgaAffx.5527.2.S1_s_at	NBEAL1	0.5608	0.0519	0.1582
GgaAffx.5979.1.S1_at	AVPR2	0.4638	0.1321	-0.1021
GgaAffx.6158.1.A1_at		0.6433	-0.0496	-0.0944
GgaAffx.6425.1.S1_at	LARP1B	0.5549	0.0807	-0.0203
GgaAffx.6688.1.S1_at		0.6187	0.092	-0.0273
GgaAffx.6892.1.S1_at	BMP3	0.69	0.1029	0.0619
GgaAffx.800.1.S1_s_at		0.5768	0.2546	-0.118
GgaAffx.8774.10.S1_at		0.8139	0.042	-0.1031
GgaAffx.9048.2.S1_at	LIMCH1	0.5585	0.1603	-0.0631
GgaAffx.9290.2.S1_s_at	CLSTN3	0.8906	-0.0358	-0.1129
GgaAffx.9342.1.S1_at	LOC769174	0.5652	-0.0842	-0.1095
GgaAffx.9598.1.S1_s_at	PSIP1	0.611	-0.259	0.163

## Sheet: Cluster 8
ID	Symbol	RA_ant-WT_ant	Mutant_ant-WT_ant	WT_ant-WT_post
Gga.10577.1.S1_s_at	NSMAF	-0.7826	-0.5756	-0.1269
Gga.11914.2.S1_a_at	WAPAL	-1.0173	-0.7685	0.237
Gga.12359.2.S1_s_at	NOL7	-0.9737	-0.7054	0.0087
Gga.12417.1.S1_at		-0.824	-0.5421	-0.0152
Gga.12433.1.S1_at		-0.9475	-0.3637	-0.0189
Gga.13259.1.S1_s_at	LIMD1	-0.8203	-0.7134	0.2571
Gga.13869.1.S1_s_at	ZMYM4	-0.8284	-0.494	-0.0822
Gga.14457.1.S1_s_at	TTL	-1.0945	-0.7656	-0.0594
Gga.15006.1.S1_at	G2E3	-1.0058	-0.6988	-0.0543
Gga.15382.1.S1_at	ADNP	-0.8443	-0.7293	0.3276
Gga.16180.1.S1_at	KIF7	-1.0046	-0.5136	-0.0243
Gga.17039.1.S1_at		-0.8598	-0.5084	0.0555
Gga.17421.1.S1_at	CHPT1	-0.8403	-0.6634	0.1425
Gga.19460.1.S1_at	ANKRD32	-0.6572	-0.7782	0.036
Gga.2406.1.S1_at	DPY19L1	-0.9354	-0.3521	-0.2337
Gga.2785.1.S1_s_at	HMGCR	-0.7931	-0.4165	-0.1015
Gga.4057.1.S1_at	SSBP3	-1.0546	-0.6264	0.1077
Gga.4390.4.S1_a_at	FTH1	-0.9771	-0.5707	0.0826
Gga.4950.1.S1_at	NOTCH2	-1.0017	-0.6616	0.1473
Gga.5002.1.S1_at	MDK	-0.6977	-0.8533	0.183
Gga.5191.1.S1_at		-0.7963	-0.6521	-0.157
Gga.5238.1.S1_at	MIR1600	-0.8477	-0.806	0.1314
Gga.5677.1.S1_at		-1.0073	-0.5406	0.1425
Gga.5903.1.S1_at	PYCRL	-0.9974	-0.68	0.0722
Gga.6057.1.S1_at	HNRNPA0	-0.9889	-0.646	0.0707
Gga.6385.2.S1_a_at	EIF4EBP2	-1.0964	-0.6792	0.0979
Gga.7118.2.S1_s_at	METTL9	-0.9762	-0.5785	0.0098
Gga.7347.1.S1_a_at	MCAT	-0.9132	-0.4897	0.0623
Gga.7629.1.S1_a_at	WBP11	-1.0094	-0.685	-0.0466
Gga.8068.1.S1_at	NSMCE1	-0.9329	-0.3252	-0.0577
Gga.8168.1.S1_a_at	GALK1	-0.9444	-0.7396	-0.0791
Gga.8479.1.S2_at	FUBP1	-0.6972	-0.7214	-0.024
Gga.8493.1.S1_at	TP53RK	-0.952	-0.7052	0.1727
Gga.8929.1.S1_at	ATP5D	-0.7771	-0.6379	0.1501
Gga.9209.1.S1_at	SNRNP200	-1.0263	-0.7184	0.2019
GgaAffx.10553.2.S1_s_at	ATAD2B	-1.0561	-0.6484	0.0439
GgaAffx.10672.1.S1_at	ASMTL	-0.7653	-0.3843	-0.1267
GgaAffx.10793.1.S1_s_at	TPP2	-0.9592	-0.3178	-0.182
GgaAffx.10881.1.S1_at	SUCLA2	-0.9051	-0.4416	-0.0453
GgaAffx.11267.1.S1_x_at		-0.755	-0.6633	0.1867
GgaAffx.11284.1.S1_at	QPCTL	-0.9273	-0.3439	-0.0388
GgaAffx.11324.1.S1_at	CDC42SE2	-0.8016	-0.4833	0.1642
GgaAffx.12003.1.S1_at	CPSF6	-0.9229	-0.877	-0.114
GgaAffx.12276.1.S1_s_at		-0.8961	-0.5173	0.1596
GgaAffx.12419.1.S1_s_at	DTL	-0.8719	-0.4698	0.1204
GgaAffx.12538.1.S1_at	OSTF1	-0.9938	-0.4476	-0.1431
GgaAffx.20685.1.S1_at	AAAS	-0.832	-0.488	-0.0106
GgaAffx.21025.1.S1_at		-0.6883	-0.6103	0.2393
GgaAffx.21502.1.S1_at	B3GNT5	-0.8768	-0.4714	0.012
GgaAffx.21583.1.S1_at	ZMIZ1	-0.8716	-0.7354	-0.0125
GgaAffx.23079.1.S1_s_at	HECTD1	-0.9431	-0.4605	-0.0253
GgaAffx.23133.1.S1_at	MIPOL1	-0.8764	-0.685	0.2432
GgaAffx.23217.1.S1_at	VASH1	-1.0069	-0.567	0.1241
GgaAffx.23575.1.S1_at	XRCC5	-0.9354	-0.6669	0.0293
GgaAffx.23577.1.S1_at	SNRK	-0.8725	-0.4186	0.1266
GgaAffx.23649.3.S1_s_at	GTF2I	-0.8076	-0.3539	-0.1322
GgaAffx.23685.1.S1_at	LIMD1	-0.7167	-0.7133	0.313
GgaAffx.23701.1.S1_at	TMEM186	-1.002	-0.9604	-0.0371
GgaAffx.23776.1.S1_at	FAIM	-0.888	-0.3483	-0.0448
GgaAffx.23990.1.S1_at	CCDC53	-0.7929	-0.416	-0.1161
GgaAffx.24313.1.S1_at	FIP1L1	-0.788	-0.5904	0.1016
GgaAffx.24362.1.S1_s_at	COX5A	-0.8996	-0.7199	0.0018
GgaAffx.24487.1.S1_at	PRRC1	-0.8957	-0.4028	0.1011
GgaAffx.24493.1.S1_at	PLK2	-0.8957	-0.776	0.0102
GgaAffx.24496.2.S1_s_at	IPO11	-0.7585	-0.4305	-0.1785
GgaAffx.25126.1.S1_s_at	RNF219	-1.0289	-0.5604	-0.0311
GgaAffx.25289.2.S1_s_at	RASA1	-0.7314	-0.5522	-0.0264
GgaAffx.25344.4.S1_s_at	ABCA3	-1.0425	-0.559	0.0594
GgaAffx.25474.1.S1_at	VPRBP	-0.84	-0.4171	-0.0879
GgaAffx.25993.1.S1_at	ANAPC7	-0.8968	-0.3743	-0.1029
GgaAffx.2611.1.S1_at	KDM2B	-0.8142	-0.507	0.0072
GgaAffx.5908.1.S1_s_at	PRKCI	-0.9896	-0.5779	-0.0319
GgaAffx.6003.1.S1_at	PRICKLE1	-0.9751	-0.426	-0.0606
GgaAffx.6999.1.S1_at	C3H1ORF124	-0.9029	-0.6273	-0.0819
GgaAffx.7188.3.S1_s_at	NGLY1	-0.9328	-0.5827	0.1062
GgaAffx.7572.1.S1_at	PPM1A	-0.8351	-0.7	-0.072
GgaAffx.7704.1.S1_at	HERPUD2	-0.7773	-0.5523	-0.074
GgaAffx.8125.2.S1_s_at	TRIM24	-0.7996	-0.5872	-0.1778
GgaAffx.843.1.S1_s_at	GTF2IRD1	-0.7754	-0.5205	0.0205
GgaAffx.8910.1.S1_s_at	DNAJB14	-0.7946	-0.4852	-0.1267
GgaAffx.8993.2.S1_s_at	URI1	-0.8943	-0.3594	-0.1813
GgaAffx.9060.2.S1_s_at	BRD8	-1.0042	-0.4658	-0.0531
GgaAffx.9957.1.S1_s_at	LACTB2	-0.9583	-0.5101	-0.2273
GgaAffx.6069.3.S1_at	ARID2	-0.6823	-0.8184	-0.0119

## Sheet: Cluster 9
ID	Symbol	RA_ant-WT_ant	Mutant_ant-WT_ant	WT_ant-WT_post
Gga.10598.1.S1_at	DAPK2	0.9787	-0.0757	-0.0387
Gga.10724.1.S1_at	REL	0.9402	-0.0843	0.063
Gga.11741.1.S1_a_at	TFPI	1.1571	-0.1174	-0.7755
Gga.1242.2.S1_s_at	PITPNB	1.1317	0.231	-0.2915
Gga.13190.1.S1_at		0.9442	-0.1146	-0.2831
Gga.13827.1.S1_at		1.5484	-0.0402	0.2443
Gga.14180.1.S1_at	TNS3	1.1912	0.0027	-0.0529
Gga.14823.1.A1_at		1.2698	0.1544	-0.1812
Gga.15141.1.S1_s_at	HERC1	1.1448	0.1152	-0.0032
Gga.15755.1.S1_at		1.4422	0.0209	-0.084
Gga.16208.1.S1_at	RIMBP2	1.3589	0.4183	-0.172
Gga.18062.1.S1_at		1.5422	0.1271	-0.5699
Gga.18944.1.S1_a_at	HNRNPA2B1	1.0937	-0.093	-0.1124
Gga.18944.1.S1_x_at	HNRNPA2B1	1.0967	-0.1329	-0.0531
Gga.19052.1.S1_at	C4H20ORF194	1.3272	-0.0987	-0.0318
Gga.19599.1.S1_at		1.1659	0.1981	0.1586
Gga.2345.1.S1_at	TRIAP1	1.4525	0.1075	-0.1816
Gga.2406.2.S1_at	DPY19L1	1.2436	-0.0243	0.2365
Gga.2535.1.S1_at	LTBP1	1.2369	0.2144	-0.1649
Gga.2589.1.S1_at	PLCG1	1.1963	0.026	-0.2494
Gga.269.1.S1_at	RUNX1T1	1.3447	0.0825	0.0896
Gga.2775.2.S1_a_at		1.4045	0.1981	0.0558
Gga.2786.1.S1_at	PCSK2	0.9953	-0.0729	0.1102
Gga.3127.1.S1_at		1.1023	0.3663	0.075
Gga.3345.1.S1_at	ATP2B1	1.0442	-0.1687	-0.1097
Gga.4205.2.S1_at	RTN4	1.182	0.1119	0.1881
Gga.5302.1.S1_at		1.4202	-0.0543	0.1773
Gga.5613.1.S1_at	BANP	1.1929	0.1793	-0.0766
Gga.605.1.S1_at	KITLG	0.9759	-0.19	0.1215
Gga.6732.1.S1_at		1.2536	0.3007	0.2544
Gga.7878.1.S1_at		1.1765	0.25	-0.2624
Gga.7895.1.S1_at	EDIL3	1.2478	-0.1226	0.0472
Gga.8092.1.S1_at	SDPR	1.1623	0.3058	-0.2408
Gga.8107.1.S1_at	MIR223	1.0528	-0.0158	-0.1382
Gga.8276.1.S1_at		1.0007	-0.1206	0.0895
Gga.9087.1.S1_at		1.2654	0.3371	-0.1874
Gga.9235.1.S1_at	ELMOD2	1.1061	0.192	0.0325
GgaAffx.10647.1.S1_s_at	NLGN4X	1.1609	0.1603	0.006
GgaAffx.21621.1.S1_s_at	LOC100859592	1.4186	0.4437	-0.4506
GgaAffx.24867.1.S1_s_at	PRDM15	1.2581	0.2126	-0.1601
GgaAffx.25926.1.S1_at	SPEN	1.1433	-0.0977	-0.0072
GgaAffx.25988.1.S1_s_at	DAB2	1.1782	0.1225	0.1752
GgaAffx.26443.1.S1_s_at	PUM1	1.1585	-0.1101	-0.0614
GgaAffx.2960.1.S1_s_at		0.9383	-0.246	0.0297
GgaAffx.6222.2.S1_s_at	UBR2	0.9926	-0.1473	-0.0681
GgaAffx.6764.1.S1_at	ZBTB18	1.4193	-0.0703	0.0998
GgaAffx.9392.1.S1_at	MAST4	1.4409	-0.1729	0
GgaAffx.9641.1.S1_at	PCSK5	1.0114	0.0055	-0.0818

## Sheet: Cluster 10
ID	Symbol	RA_ant-WT_ant	Mutant_ant-WT_ant	WT_ant-WT_post
Gga.1065.1.S1_at	GNAI2	2.1778	-0.11	0.3276
Gga.12054.2.S1_s_at	FUBP3	2.1064	-0.2944	0.1173
Gga.12971.1.S1_at	CZH9ORF102	1.6781	-0.7488	-0.5693
Gga.13514.1.S1_at		1.7148	-0.3751	-0.3912
Gga.14523.1.S1_at		1.6888	-0.0782	0.0491
Gga.1471.1.S1_at		1.7774	0.3785	0.68
Gga.17700.1.S1_at		1.9867	-0.1618	0.0704
Gga.17737.1.A1_at		2.0524	-0.0072	-0.0661
Gga.17737.1.S1_at		2.5461	-0.0444	0.0122
Gga.18150.1.S1_at	CAMK2D	1.7197	-0.6808	-0.7748
Gga.1819.1.S1_at	DIO2	1.876	-0.1191	0.0291
Gga.238.1.S1_at	LRRC17	2.2157	0.2098	-0.7862
Gga.3175.1.S1_at		1.9646	-0.1539	-0.563
Gga.329.1.S1_at	HAS2	1.7	-0.2369	-0.1993
Gga.4798.1.S1_s_at	GPM6A	2.3729	-0.0033	0.0041
Gga.4922.1.S2_at	EGR1	1.476	0.9666	0.1151
Gga.5396.1.S1_at		1.7051	-0.0694	-0.0281
Gga.5622.1.S1_at		1.9145	0.0389	-0.4167
Gga.588.1.S1_at	GFRA1	1.6826	0.093	0.9164
Gga.620.1.S1_at	BMP5	1.5329	-0.2962	-0.2583
Gga.7172.1.S1_at		1.9595	-0.1463	0.2759
Gga.7235.1.S1_at	DHRS3	1.7788	-0.0708	-0.4331
Gga.729.1.S1_at	AVD	1.8752	0.5235	-0.2099
Gga.8418.1.S1_at	USP4	2.0494	-0.2359	-0.1624
Gga.8852.2.S1_at		2.3031	-0.0108	0.0321
Gga.9756.1.S1_at	LPAR1	2.3888	-0.0587	-0.0159
GgaAffx.11294.1.S1_s_at	NUDCD1	2.3979	-0.3331	0.6141
GgaAffx.12948.1.S1_s_at	RASGRP3	1.7992	0.3185	0.0927
GgaAffx.1603.1.A1_at		2.0816	0.0718	0.0212
GgaAffx.21588.1.S1_at		1.6996	0.6818	0.0647
GgaAffx.23570.1.S1_at	CCNI	2.2206	0.1685	0.1482
GgaAffx.9643.1.S1_at	PCSK5	2.119	-0.3179	0.2214

[truncated: 19 more sheets: Cluster 11, Cluster 12, Cluster 13, Cluster 14, Cluster 15, Cluster 16, Cluster 17, Cluster 18, Cluster 19, Cluster 20, Cluster 21, Cluster 22, Cluster 23, Cluster 24, Cluster 25, Cluster 26, Cluster 27, Cluster 28, Cluster 29]
